# Supplementary material for: Transcriptional Landscape of CUT-Class Homeobox Genes in Blastic Plasmacytoid Dendritic Cell Neoplasm
Source: Int J Mol Sci. 2024 Feb 27;25(5):2764. doi: 10.3390/ijms25052764 (PMC10932245; doi:10.3390/ijms25052764)
Supplement: Supplementary file 1 [file ijms-25-02764-s001.zip]

Archive with 4 entries (4 files):
- Supplementary Figures.pdf
- TableS1_pDC vs cDC_GSE24759.xlsx
- TableS2_CAL1 and AMLs_GSE112209 and GSE59808_rev.xls
- TableS3_ONECUT2 in BPDCN patients.xlsx
