# Supplementary material for: Transcriptional Landscape of CUT-Class Homeobox Genes in Blastic Plasmacytoid Dendritic Cell Neoplasm
Source: Int J Mol Sci. 2024 Feb 27;25(5):2764. doi: 10.3390/ijms25052764 (PMC10932245; doi:10.3390/ijms25052764)
Supplement: Supplementary file 1 [file ijms-25-02764-s001.zip › TableS1_pDC vs cDC_GSE24759.xlsx]

## Sheet: Tabelle1
ID	Gene.symbol	log2(fold change)(pDC vs cDC)	-log10(Pvalue)(pDC vs cDC)
212592_at	JCHAIN	5.697	7.38
210164_at	GZMB	5.654	6.058
213920_at	CUX2	4.896	7.393
217979_at	TSPAN13	4.851	5.553
203642_s_at	COBLL1	4.579	6.008
221651_x_at		4.534	6.69
221671_x_at		4.271	5.055
210313_at	LILRA4	4.252	7.973
212658_at	LHFPL2	3.974	4.03
205484_at	SIT1	3.882	7.774
218856_at	TNFRSF21	3.664	4.833
209167_at	GPM6B	3.606	6.191
203753_at	TCF4	3.605	5.871
44790_s_at	KIAA0226L	3.537	4.932
219471_at	KIAA0226L	3.526	3.534
221569_at	AHI1	3.498	3.487
204798_at	MYB	3.484	5.738
212385_at	TCF4	3.483	5.712
220003_at	LRRC36	3.465	4.874
204881_s_at	UGCG	3.454	6.966
219648_at	MREG	3.224	3.469
221765_at	UGCG	3.219	8.156
219651_at	DPPA4	3.144	4.857
214669_x_at		3.117	5.402
215164_at	TCF4	3.054	3.565
39248_at	AQP3	3.006	3.092
209169_at	GPM6B	3.002	5.115
204174_at	ALOX5AP	2.979	3.791
210095_s_at	IGFBP3	2.972	3.835
202283_at	SERPINF1	2.959	6.395
205933_at	SETBP1	2.951	3.836
201215_at	PLS3	2.884	5.367
221004_s_at	ITM2C	2.876	3.335
212298_at	NRP1	2.875	5.278
212382_at	TCF4	2.854	6.87
204165_at	WASF1	2.852	3.605
206641_at	TNFRSF17	2.849	3.744
219014_at	PLAC8	2.811	4.481
202679_at	NPC1	2.808	5.129
209921_at	SLC7A11	2.774	3.487
201195_s_at	SLC7A5	2.773	3.21
214581_x_at	TNFRSF21	2.773	3.79
212386_at	TCF4	2.722	5.582
222146_s_at	TCF4	2.652	6.255
218792_s_at	BSPRY	2.648	5.499
208614_s_at	FLNB	2.639	3.838
205861_at	SPIB	2.582	7.865
221198_at	SCT	2.581	3.846
203499_at	EPHA2	2.579	4.204
209168_at	GPM6B	2.497	2.809
39318_at	TCL1A	2.478	3.53
211748_x_at	PTGDS	2.42	4.257
204083_s_at	TPM2	2.412	5.15
219463_at	LAMP5	2.349	3.916
206290_s_at	RGS7	2.345	3.962
206762_at	KCNA5	2.313	4.439
213891_s_at	TCF4	2.309	5.247
213358_at	MTCL1	2.307	3.932
209995_s_at	TCL1A	2.306	2.959
204730_at	RIMS3	2.303	4.216
219695_at	SMPD3	2.299	6.197
215393_s_at	COBLL1	2.271	3.612
219740_at	VASH2	2.27	5.372
200783_s_at	STMN1	2.262	5.136
218717_s_at	P3H2	2.25	2.916
209170_s_at		2.192	3.487
207655_s_at	BLNK	2.175	3.658
219734_at	SIDT1	2.149	2.772
222378_at		2.136	2.909
219179_at	DACT1	2.135	3.281
219232_s_at	EGLN3	2.111	3.624
209992_at	PFKFB2	2.106	4.125
219525_at	SLC47A1	2.079	3.239
221253_s_at	TXNDC5	2.066	3.467
222281_s_at		2.045	3.531
203151_at	MAP1A	2.044	4.298
203386_at	TBC1D4	2.044	5.121
206148_at	IL3RA	2.041	3.826
219815_at	GAL3ST4	2.033	3.921
208436_s_at		2.03	4.028
205554_s_at	DNASE1L3	2.023	3.485
222108_at	AMIGO2	2.017	3.229
221974_at	SNRPN	2.003	3.39
220146_at	TLR7	1.972	3.572
205471_s_at	DACH1	1.969	4.181
214677_x_at	IGLJ3	1.94	4.632
222288_at		1.921	3.708
203675_at	NUCB2	1.92	5.859
201460_at	MAPKAPK2	1.915	3.819
201278_at	DAB2	1.909	3.387
212699_at	SCAMP5	1.894	3.369
212827_at		1.89	2.927
HC-X76732_at	NUCB2	1.883	5.044
212187_x_at	PTGDS	1.872	3.258
214836_x_at		1.868	3.575
204979_s_at	SH3BGR	1.86	2.835
205472_s_at	DACH1	1.805	3.554
201820_at	KRT5	1.775	2.977
209138_x_at		1.771	4.21
212680_x_at	PPP1R14B	1.747	3.011
210753_s_at	EPHB1	1.746	3.907
214953_s_at	APP	1.704	3.31
213170_at	GPX7	1.696	4.184
212387_at	TCF4	1.695	4.29
203593_at	CD2AP	1.689	3.951
215785_s_at	CYFIP2	1.688	3.483
210617_at	PHEX	1.675	5.765
217714_x_at	STMN1	1.663	5.275
215274_at	SLC12A3	1.647	2.811
206324_s_at	DAPK2	1.605	3.243
211663_x_at	PTGDS	1.592	4.115
203556_at	ZHX2	1.585	2.99
215121_x_at		1.585	4.644
207522_s_at	ATP2A3	1.556	4.96
205233_s_at	PAFAH2	1.541	5.861
201792_at	AEBP1	1.524	3.088
205466_s_at	HS3ST1	1.517	4.224
215149_at	AJAP1	1.504	3.403
210510_s_at	NRP1	1.502	2.957
207884_at	GUCY2D	1.487	3.509
209160_at	AKR1C3	1.484	2.909
221896_s_at	HIGD1A	1.472	3.221
201204_s_at	RRBP1	1.468	4.22
217845_x_at	HIGD1A	1.46	3.086
203238_s_at	NOTCH3	1.422	4.363
215527_at	KHDRBS2	1.421	2.882
204679_at	KCNK1	1.418	3.041
221942_s_at	GUCY1A3	1.396	3.116
212992_at	AHNAK2	1.394	3.214
219498_s_at	BCL11A	1.373	2.777
201250_s_at	SLC2A1	1.34	3.321
201280_s_at	DAB2	1.339	4.618
220727_at	KCNK10	1.325	2.96
204146_at	RAD51AP1	1.317	2.789
217650_x_at	ST3GAL2	1.305	3.073
220234_at	CA8	1.289	2.8
200602_at	APP	1.287	4.39
209581_at	PLA2G16	1.277	4.476
212654_at	TPM2	1.27	2.983
214930_at	SLITRK5	1.236	3.45
217486_s_at	ZDHHC17	1.23	2.789
204457_s_at	GAS1	1.203	2.778
210652_s_at	TTC39A	1.191	3.608
212982_at	ZDHHC17	1.174	3.081
219797_at	MGAT4A	1.163	3.155
206950_at	SCN9A	1.16	2.816
218608_at	ATP13A2	1.152	3.491
213728_at	LAMP1	1.151	3.161
41577_at	PPP1R16B	1.137	2.8
221788_at	PGM3	1.121	3.56
218712_at	C1orf109	1.119	3.009
206042_x_at	SNURF	1.117	3.2
206519_x_at	SIGLEC6	1.074	3.426
210839_s_at	ENPP2	1.03	3.468
214498_at	ASIP	1.026	3.388
215379_x_at	IGLL5///IGLV@	1.026	3.147
220178_at		1.026	2.991
201553_s_at	LAMP1	1.013	3.632
205352_at	SERPINI1	1.003	2.955
217927_at	SPCS1	0.993	3.388
217775_s_at	RDH11	0.989	3.116
219339_s_at	EHMT1	0.961	3.088
201883_s_at	B4GALT1	0.95	2.796
219032_x_at	OPN3	0.945	2.903
208209_s_at	C4BPB	0.939	3.078
213703_at		0.93	2.936
210028_s_at	ORC3	0.88	3.015
213073_at	ZFYVE26	0.88	2.878
207337_at	CTAG2	0.868	2.808
220160_s_at	KPTN	0.846	3.033
211277_x_at	APP	0.829	3.229
220518_at	ABI3BP	0.807	3.516
206506_s_at	SUPT3H	0.785	2.865
202005_at	ST14	0.779	3.05
218204_s_at	FYCO1	0.744	2.845
218616_at	INTS12	0.742	3.421
202336_s_at	PAM	0.739	3.127
202869_at	OAS1	0.633	2.787
200625_s_at	CAP1	-0.738	3.089
200647_x_at	EIF3C	-0.785	2.85
204110_at	HNMT	-0.806	2.799
202096_s_at	TSPO	-0.817	3.075
201409_s_at	PPP1CB	-0.82	3.466
213952_s_at	ALOX5	-0.82	2.851
213734_at	WSB2	-0.829	3.038
201938_at	CDK2AP1	-0.843	3.253
204436_at	PLEKHO2	-0.847	3.662
221269_s_at	SH3BGRL3	-0.851	2.89
214590_s_at	UBE2D1	-0.867	2.982
204050_s_at	CLTA	-0.868	3.008
213733_at	MYO1F	-0.877	2.909
201988_s_at	CREBL2	-0.88	3.569
207198_s_at	LIMS1	-0.891	2.812
203105_s_at	DNM1L	-0.896	2.929
220266_s_at	KLF4	-0.91	3.576
216950_s_at	FCGR1A	-0.914	3.061
201234_at	ILK	-0.929	2.77
204048_s_at	PHACTR2	-0.939	2.901
221188_s_at	CIDEB	-0.951	2.944
210325_at	CD1A	-0.953	3.584
32091_at	SLC25A44	-0.957	2.972
200908_s_at	RPLP2	-0.959	3.122
205099_s_at	CCR1	-0.963	2.766
200628_s_at	WARS	-0.968	3.661
49111_at	ARRB1	-0.978	3.058
203702_s_at	TTLL4	-0.983	3.169
217971_at	LAMTOR3	-0.993	2.996
201972_at	ATP6V1A	-1.005	2.783
204861_s_at	NAIP	-1.009	2.822
38671_at	PLXND1	-1.01	2.96
212686_at	PPM1H	-1.014	3.467
221656_s_at	ARHGEF10L	-1.022	4.498
211967_at	TMEM123	-1.026	2.929
217991_x_at	SSBP3	-1.038	3.443
218672_at	SCNM1	-1.044	3.011
201191_at	PITPNA	-1.048	2.836
201192_s_at	PITPNA	-1.054	3.038
209385_s_at	PROSC	-1.055	2.921
213582_at	ATP11A	-1.056	4.024
221653_x_at	APOL2	-1.06	3.145
217985_s_at	BAZ1A	-1.061	3.158
218223_s_at	PLEKHO1	-1.061	3.032
207181_s_at	CASP7	-1.062	2.759
209474_s_at	ENTPD1	-1.066	3.231
213261_at	TRANK1	-1.066	3.456
213951_s_at	PSMC3IP	-1.071	2.978
217976_s_at	DYNC1LI1	-1.071	2.81
201939_at	PLK2	-1.102	3.652
203225_s_at	RFK	-1.104	3.175
216233_at	CD163	-1.11	3.966
210872_x_at	GAS7	-1.111	3.663
217827_s_at	SPG21	-1.121	3.279
219122_s_at	THG1L	-1.126	3.042
208893_s_at	DUSP6	-1.138	3.367
218400_at	OAS3	-1.139	3.288
202664_at	WIPF1	-1.142	3.421
205922_at	VNN2	-1.143	3.038
211240_x_at	TMX2-CTNND1	-1.143	3.897
201463_s_at	TALDO1	-1.149	2.952
219762_s_at	RPL36	-1.149	2.863
201312_s_at	SH3BGRL	-1.154	2.768
209073_s_at	NUMB	-1.156	3.179
213288_at	MBOAT2	-1.165	4.219
209606_at	CYTIP	-1.167	4.024
212602_at	WDFY3	-1.17	3.697
208074_s_at	AP2S1	-1.179	2.856
212681_at	EPB41L3	-1.18	3.96
212642_s_at	HIVEP2	-1.186	3.037
201325_s_at	EMP1	-1.188	2.796
31826_at	FKBP15	-1.189	2.783
203760_s_at	SLA	-1.192	2.951
204236_at	FLI1	-1.193	3.53
220358_at	BATF3	-1.196	3.469
201473_at	JUNB	-1.198	3.309
203037_s_at	MTSS1	-1.207	3.567
43511_s_at	ARRB1	-1.214	3.268
222061_at	CD58	-1.215	3.401
201599_at	OAT	-1.217	2.779
209607_x_at	SULT1A4///SULT1A3	-1.233	3.583
210660_at	LILRA1	-1.237	2.922
212056_at	GSE1	-1.239	2.951
202856_s_at	SLC16A3	-1.24	4.107
209095_at	DLD	-1.25	2.906
210942_s_at	ST3GAL6	-1.252	3.763
219620_x_at	TOR4A	-1.266	3.523
219259_at	SEMA4A	-1.272	4.052
203467_at	PMM1	-1.275	2.839
217257_at	SH3BP2	-1.275	4.194
218157_x_at	CDC42SE1	-1.284	3.883
209448_at	HTATIP2	-1.286	3.388
201162_at	IGFBP7	-1.292	4.088
217697_at	FYN	-1.293	2.893
204067_at	SUOX	-1.303	4.799
213549_at	SLC18A2	-1.306	2.932
214278_s_at	NDRG2	-1.31	4.22
209301_at	CA2	-1.312	3.54
201861_s_at	LRRFIP1	-1.317	3.271
206130_s_at	ASGR2	-1.322	3.26
221058_s_at	CKLF	-1.322	4.685
37384_at	PPM1F	-1.322	3.63
214651_s_at	HOXA9	-1.323	2.943
221498_at	SNX27	-1.323	2.815
201888_s_at	IL13RA1	-1.329	2.916
218610_s_at	CPPED1	-1.333	4.308
203063_at	PPM1F	-1.334	3.519
219163_at	ZNF562	-1.335	3.896
200995_at	IPO7	-1.342	2.872
204153_s_at	MFNG	-1.345	4.518
203693_s_at	E2F3	-1.346	3.936
209524_at	HDGFRP3	-1.348	3.211
52940_at	SIGIRR	-1.35	3.802
214721_x_at	CDC42EP4	-1.355	3.245
207376_at	VENTX	-1.357	3.1
200799_at	HSPA1A	-1.359	4.995
204451_at	FZD1	-1.36	4.339
201087_at	PXN	-1.362	3.413
205921_s_at	SLC6A6	-1.362	3.089
203299_s_at	AP1S2	-1.37	4.233
205831_at	CD2	-1.371	3.266
213418_at	HSPA6	-1.373	2.819
218066_at	SLC12A7	-1.373	3.026
212486_s_at	FYN	-1.374	3.084
222154_s_at	SPATS2L	-1.376	3.364
207691_x_at	ENTPD1	-1.378	3.837
212122_at	RHOQ	-1.38	3.245
217905_at	MCMBP	-1.38	3.135
206914_at	CRTAM	-1.384	2.767
212268_at	SERPINB1	-1.396	3.43
206361_at	PTGDR2	-1.406	4.389
212163_at	KIDINS220	-1.41	3.036
208702_x_at	APLP2	-1.415	3.134
219594_at	NINJ2	-1.418	3.022
219885_at	SLFN12	-1.419	3.482
213571_s_at	EIF4E2	-1.429	3.692
201380_at	CRTAP	-1.433	2.98
202930_s_at	SUCLA2	-1.433	2.998
215415_s_at	LYST	-1.434	3.945
201816_s_at	GBAS	-1.435	3.427
200859_x_at	FLNA	-1.437	3.448
207545_s_at	NUMB	-1.442	3.18
218921_at	SIGIRR	-1.444	2.858
219434_at	TREM1	-1.444	3.803
218383_at	HAUS4	-1.447	2.771
200982_s_at	ANXA6	-1.45	2.852
212472_at	MICAL2	-1.452	3.126
222218_s_at	PILRA	-1.454	3.907
202974_at	MPP1	-1.461	3.285
201223_s_at	RAD23B	-1.471	3.328
220560_at		-1.473	4.878
209536_s_at		-1.476	3.667
203276_at	LMNB1	-1.479	3.596
213006_at	CEBPD	-1.484	4.193
203665_at	HMOX1	-1.487	4.412
203243_s_at	PDLIM5	-1.49	3.681
209732_at	CLEC2B	-1.49	3.255
201251_at	PKM	-1.494	2.915
218113_at	TMEM2	-1.498	2.974
202877_s_at	CD93	-1.5	3.348
218351_at	COMMD8	-1.503	2.885
213019_at	RANBP6	-1.504	2.762
213003_s_at		-1.505	4.9
219157_at	KLHL2	-1.505	3.729
203974_at	PUDP	-1.508	2.872
200697_at	HK1	-1.51	3.727
205174_s_at	QPCT	-1.513	3.865
217992_s_at	EFHD2	-1.514	4.9
206135_at	ST18	-1.515	4.022
211764_s_at	UBE2D1	-1.515	2.965
220307_at	CD244	-1.519	3.598
214329_x_at	TNFSF10	-1.521	3.98
212192_at	KCTD12	-1.522	2.843
209327_s_at	NOP16	-1.525	2.802
31845_at	ELF4	-1.53	2.948
32069_at	N4BP1	-1.533	3.023
201311_s_at	SH3BGRL	-1.535	3.585
203236_s_at	LGALS9	-1.536	3.221
213826_s_at		-1.536	3.261
210538_s_at	BIRC3	-1.544	4.086
220637_at	FAM124B	-1.544	3.983
219584_at	PLA1A	-1.545	3.217
209250_at	DEGS1	-1.548	3.933
202399_s_at	AP3S2	-1.552	2.819
215043_s_at		-1.552	3.678
210580_x_at	SULT1A4///SULT1A3	-1.554	3.393
201526_at	ARF5	-1.555	3.123
200897_s_at	PALLD	-1.556	3.296
204949_at	ICAM3	-1.558	3.86
212327_at	LIMCH1	-1.558	3.037
211067_s_at	GAS7	-1.56	3.995
212328_at	LIMCH1	-1.568	3.379
217728_at	S100A6	-1.57	5.291
200600_at	MSN	-1.573	2.976
202801_at	PRKACA	-1.576	3.361
218520_at	TBK1	-1.578	2.999
209544_at	RIPK2	-1.59	3.471
206565_x_at		-1.593	4.017
217966_s_at	FAM129A	-1.593	3.917
211960_s_at	RAB7A	-1.594	3.198
221087_s_at	APOL3	-1.596	3.4
206295_at	IL18	-1.599	3.934
201288_at	ARHGDIB	-1.601	2.807
212641_at	HIVEP2	-1.601	3.73
211991_s_at	HLA-DPA1	-1.602	3.305
202125_s_at	TRAK2	-1.604	3.021
201565_s_at	ID2	-1.605	4.092
212460_at	SPTSSA	-1.605	3.253
221494_x_at	EIF3K	-1.611	2.831
202191_s_at	GAS7	-1.612	2.99
203596_s_at	IFIT5	-1.619	2.819
220832_at	TLR8	-1.621	3.52
202224_at	CRK	-1.626	2.982
90265_at	ADAP1	-1.626	4.795
213208_at	GLTSCR1L	-1.629	3.061
205180_s_at	ADAM8	-1.631	4.525
208763_s_at	TSC22D3	-1.631	2.808
202970_at	DYRK2	-1.635	3.407
208690_s_at	PDLIM1	-1.636	4.636
210312_s_at	IFT20	-1.637	3.302
203615_x_at	SULT1A1	-1.642	3.713
201576_s_at	GLB1	-1.643	3.487
214056_at	MCL1	-1.647	4.799
219099_at	TIGAR	-1.648	3.618
204220_at	GMFG	-1.65	3.697
204661_at	CD52	-1.651	3.61
211372_s_at	IL1R2	-1.652	5.144
205931_s_at	CREB5	-1.659	4.711
201009_s_at	TXNIP	-1.667	2.871
200872_at	S100A10	-1.671	3.528
209900_s_at	SLC16A1	-1.673	3.929
211795_s_at	FYB	-1.675	2.828
203685_at	BCL2	-1.677	3.069
221563_at	DUSP10	-1.679	4.779
201285_at	MKRN1	-1.682	2.789
205640_at	ALDH3B1	-1.682	2.946
207992_s_at	AMPD3	-1.685	3.633
203104_at	CSF1R	-1.686	3.94
208816_x_at	ANXA2P2	-1.695	3.319
218871_x_at	CSGALNACT2	-1.695	2.848
210176_at	TLR1	-1.696	3.424
202719_s_at	TES	-1.706	3.404
201666_at	TIMP1	-1.707	4.454
201190_s_at	PITPNA	-1.722	2.77
200824_at	GSTP1	-1.723	3.08
201296_s_at	WSB1	-1.729	3.833
220122_at	MCTP1	-1.735	3.516
202113_s_at	SNX2	-1.737	2.964
204049_s_at	PHACTR2	-1.738	3.154
209824_s_at	ARNTL	-1.738	4.205
221492_s_at	ATG3	-1.748	3.032
209760_at	KIAA0922	-1.754	5.154
208620_at	PCBP1	-1.756	2.798
219745_at	MFSD13A	-1.761	3.124
219921_s_at	DOCK5	-1.761	5.588
214283_at	TMEM97	-1.762	3.222
218062_x_at	CDC42EP4	-1.762	3.979
213127_s_at	MED8	-1.763	3.222
202688_at	TNFSF10	-1.767	4.948
217925_s_at	C6orf106	-1.769	3.116
211961_s_at	RAB7A	-1.779	4.279
202043_s_at	SMS	-1.786	4.348
202720_at	TES	-1.788	3.667
200936_at	RPL8	-1.789	3.538
217552_x_at	CR1	-1.792	3.175
221205_at		-1.792	3.437
210992_x_at	FCGR2C	-1.794	3.363
200765_x_at	CTNNA1	-1.797	3.607
202687_s_at	TNFSF10	-1.799	4.568
218109_s_at	MFSD1	-1.802	3.047
204860_s_at	NAIP	-1.804	4.214
211404_s_at	APLP2	-1.806	3.299
212826_s_at	SLC25A6	-1.807	4.228
202279_at	C14orf2	-1.812	3.015
201482_at	QSOX1	-1.814	3.531
214752_x_at	FLNA	-1.818	3.667
203521_s_at	ZNF318	-1.819	3.204
214486_x_at	CFLAR	-1.819	3.063
203604_at	ZNF516	-1.824	3.041
209112_at	CDKN1B	-1.827	3.022
218561_s_at	LYRM4	-1.83	2.823
202447_at	DECR1	-1.832	2.886
208659_at	CLIC1	-1.837	2.806
219229_at	SLCO3A1	-1.839	4.856
207467_x_at		-1.842	3.038
213082_s_at	SLC35D2	-1.846	3.824
218809_at	PANK2	-1.847	2.843
212473_s_at	MICAL2	-1.848	3.071
201272_at	AKR1B1	-1.852	4.129
210844_x_at	CTNNA1	-1.855	3.621
213379_at	COQ2	-1.856	3.036
217654_at	CFLAR	-1.856	3.389
222294_s_at	AGO2	-1.858	3.562
202430_s_at	PLSCR1	-1.869	3.583
203672_x_at	TPMT	-1.872	3.121
209310_s_at	CASP4	-1.873	4.557
202192_s_at	GAS7	-1.874	4.717
213400_s_at	TBL1X	-1.879	3.744
215078_at	SOD2	-1.88	2.809
201990_s_at	CREBL2	-1.882	2.886
205068_s_at	ARHGAP26	-1.882	3.613
207132_x_at	PFDN5	-1.885	2.868
219696_at		-1.885	2.867
201489_at	PPIF	-1.886	2.924
202100_at	RALB	-1.886	3.038
200947_s_at	GLUD1	-1.89	2.847
212586_at	CAST	-1.892	3.25
203723_at	ITPKB	-1.893	2.765
201010_s_at	TXNIP	-1.898	3.085
204214_s_at	RAB32	-1.9	5.551
215784_at	CD1E	-1.909	5.12
203409_at	DDB2	-1.91	2.786
206090_s_at	DISC1	-1.912	3.374
211974_x_at	RBPJ	-1.913	6.848
212360_at	AMPD2	-1.914	4.218
212057_at	GSE1	-1.918	3.217
212746_s_at	CEP170	-1.919	3.092
200822_x_at	TPI1	-1.92	3.604
212598_at	WDFY3	-1.927	5.683
222303_at		-1.927	3.411
213988_s_at	SAT1	-1.933	5.944
209286_at	CDC42EP3	-1.936	3.943
217800_s_at	NDFIP1	-1.94	3.291
203729_at	EMP3	-1.941	3.487
205119_s_at	FPR1	-1.945	4.843
213415_at	CLIC2	-1.948	4.456
202498_s_at	SLC2A3	-1.955	3.181
211612_s_at		-1.956	3.536
212572_at	STK38L	-1.957	3.195
206995_x_at	SCARF1	-1.965	5.254
202724_s_at	FOXO1	-1.966	3.949
213011_s_at	TPI1	-1.969	4.003
205198_s_at	ATP7A	-1.971	4.321
206245_s_at	IVNS1ABP	-1.977	3.059
221485_at	B4GALT5	-1.984	3.6
204924_at	TLR2	-1.988	3.96
212252_at	CAMKK2	-1.993	3.24
201940_at	CPD	-1.994	2.967
205668_at	LY75	-1.995	2.929
221060_s_at	TLR4	-1.999	5.491
219190_s_at	AGO4	-2.001	3.211
217892_s_at	LIMA1	-2.021	4.317
220330_s_at	SAMSN1	-2.021	3.064
220777_at	KIF13A	-2.022	3.173
214875_x_at	APLP2	-2.023	4.547
203765_at	GCA	-2.025	3.529
205863_at	S100A12	-2.027	5.301
212085_at	SLC25A6	-2.033	3.051
AFFX-HSAC07/X00351_M_at		-2.035	2.86
201362_at	IVNS1ABP	-2.037	3.524
209031_at	CADM1	-2.037	3.481
202362_at	RAP1A	-2.039	2.883
218248_at	FAM111A	-2.041	3.532
212814_at	AHCYL2	-2.042	3.046
202392_s_at	PISD	-2.043	3.109
209198_s_at	SYT11	-2.044	5.006
200629_at	WARS	-2.048	3.506
212397_at	RDX	-2.051	3.312
217873_at	CAB39	-2.06	2.895
205898_at	CX3CR1	-2.064	3.504
204716_at	CCDC6	-2.067	4.243
201363_s_at	IVNS1ABP	-2.069	3.316
201494_at	PRCP	-2.072	3.718
209118_s_at	TUBA1A	-2.074	3.999
203217_s_at	ST3GAL5	-2.077	3.342
204872_at	TLE4	-2.081	3.348
202803_s_at	ITGB2	-2.093	3.702
203964_at	NMI	-2.093	3.837
217848_s_at	PPA1	-2.093	3.546
219265_at	MOB3B	-2.095	3.073
201324_at	EMP1	-2.101	3.364
212038_s_at	VDAC1	-2.101	3.843
201089_at	ATP6V1B2	-2.104	2.802
220066_at	NOD2	-2.114	3.85
201105_at	LGALS1	-2.122	3.21
202449_s_at	RXRA	-2.132	3.077
202084_s_at	SEC14L1	-2.133	3.837
208268_at	ADAM28	-2.136	3.974
219947_at	CLEC4A	-2.149	2.779
211474_s_at		-2.151	3.403
205639_at	AOAH	-2.153	3.821
203196_at	ABCC4	-2.156	3.578
206409_at	TIAM1	-2.163	5.371
203044_at	CHSY1	-2.164	3.434
209684_at	RIN2	-2.169	3.745
219570_at	KIF16B	-2.172	4.348
202820_at	AHR	-2.173	5.978
202897_at	SIRPA	-2.173	5.534
200634_at	PFN1	-2.175	2.993
202497_x_at	SLC2A3	-2.177	2.999
218793_s_at	SCML1	-2.184	3.62
217967_s_at	FAM129A	-2.186	4.763
218031_s_at	FOXN3	-2.188	3.268
201315_x_at	IFITM2	-2.191	4.407
221581_s_at	LAT2	-2.193	4.767
203349_s_at	ETV5	-2.194	3.145
214807_at		-2.196	4.832
203973_s_at	CEBPD	-2.199	3.78
209238_at	STX3	-2.203	4.203
205101_at	CIITA	-2.221	3.296
202270_at	GBP1	-2.223	5.31
214096_s_at	SHMT2	-2.228	3.953
220974_x_at	SFXN3	-2.23	3.461
215435_at	ASAP1	-2.234	5.109
203761_at	SLA	-2.236	4.775
203414_at	MMD	-2.239	2.889
201041_s_at	DUSP1	-2.242	3.173
204588_s_at		-2.245	4.74
209823_x_at	HLA-DQB1	-2.245	3.615
221724_s_at	CLEC4A	-2.247	2.916
201564_s_at	FSCN1	-2.248	3.594
205789_at	CD1D	-2.254	3.626
205269_at	LCP2	-2.255	4.119
202890_at	MAP7	-2.262	4.13
210943_s_at	LYST	-2.263	5.002
212687_at	LIMS1	-2.266	3.623
204112_s_at	HNMT	-2.268	4.419
205191_at	RP2	-2.268	3.475
217649_at		-2.275	3.135
204446_s_at	ALOX5	-2.277	5.58
202241_at	TRIB1	-2.279	3.777
202853_s_at	RYK	-2.279	4.479
211571_s_at	VCAN	-2.282	4.569
213083_at	SLC35D2	-2.285	3.806
200623_s_at	CALM3	-2.298	2.985
203455_s_at	SAT1	-2.308	3.145
204774_at	EVI2A	-2.308	4.256
208923_at	CYFIP1	-2.308	3.273
203733_at	DEXI	-2.309	3.88
205686_s_at	CD86	-2.309	5.808
221039_s_at	ASAP1	-2.311	4.558
209288_s_at	CDC42EP3	-2.315	3.303
212412_at	PDLIM5	-2.332	3.38
219267_at	GLTP	-2.336	4.667
205237_at	FCN1	-2.338	4.864
212089_at	LMNA	-2.343	4.178
219132_at	PELI2	-2.347	3.075
AFFX-HUMGAPDH/M33197_M_at		-2.348	5.21
202704_at	TOB1	-2.351	2.91
213385_at	CHN2	-2.354	4.295
213355_at	ST3GAL6	-2.358	3.524
205076_s_at		-2.36	5.639
219243_at	GIMAP4	-2.364	4.182
212203_x_at	IFITM3	-2.367	5.445
206752_s_at	DFFB	-2.371	5.092
208703_s_at	APLP2	-2.371	3.471
AFFX-HUMGAPDH/M33197_3_at		-2.374	5.403
203595_s_at	IFIT5	-2.375	3.681
200975_at	PPT1	-2.376	5.359
202391_at	BASP1	-2.38	4.237
217764_s_at	RAB31	-2.389	3.262
212830_at	MEGF9	-2.392	4.187
218847_at	IGF2BP2	-2.393	3.927
210895_s_at	CD86	-2.394	6.136
212502_at	ADO	-2.396	3.057
208248_x_at	APLP2	-2.401	4.221
212281_s_at	TMEM97	-2.404	4.06
200798_x_at	MCL1	-2.405	3.527
221478_at	BNIP3L	-2.405	3.494
217762_s_at	RAB31	-2.406	4.339
206453_s_at	NDRG2	-2.412	4.492
212506_at	PICALM	-2.412	3.099
205074_at	SLC22A5	-2.422	4.235
213241_at	PLXNC1	-2.422	3.789
217226_s_at	SFXN3	-2.422	3.714
201200_at	CREG1	-2.427	3.86
208704_x_at	APLP2	-2.432	3.827
214211_at	FTH1	-2.45	3.113
222150_s_at	GSAP	-2.452	4.662
205771_s_at	AKAP7	-2.47	3.9
203645_s_at	CD163	-2.471	5.369
217398_x_at	GAPDH	-2.48	4.955
212688_at	PIK3CB	-2.481	6.949
221561_at	SOAT1	-2.485	3.166
212511_at	PICALM	-2.486	2.817
210987_x_at		-2.487	4.101
209515_s_at	RAB27A	-2.496	3.6
202155_s_at	NUP214	-2.499	4.503
214735_at	IPCEF1	-2.504	3.296
203305_at	F13A1	-2.513	4.443
212606_at	WDFY3	-2.514	5.043
206380_s_at	CFP	-2.515	6.531
212581_x_at	GAPDH	-2.517	4.415
217629_at		-2.518	4.206
209281_s_at	ATP2B1	-2.525	3.817
210275_s_at	ZFAND5	-2.528	2.87
212845_at	SAMD4A	-2.528	3.386
201566_x_at	ID2	-2.532	4.045
213142_x_at	GSAP	-2.537	4.619
202969_at	DYRK2	-2.539	3.741
218611_at	IER5	-2.545	3.158
212282_at	TMEM97	-2.554	3.711
221654_s_at	USP3	-2.556	3.991
204224_s_at	GCH1	-2.557	2.898
215813_s_at	PTGS1	-2.566	5.612
209576_at	GNAI1	-2.57	6.264
202565_s_at	SVIL	-2.579	4.526
201201_at	CSTB	-2.589	4.297
200782_at	ANXA5	-2.598	3.582
210986_s_at	TPM1	-2.604	5.099
204619_s_at	VCAN	-2.607	5.305
208636_at	ACTN1	-2.607	5.445
201887_at	IL13RA1	-2.614	3.568
215049_x_at	CD163	-2.615	5.366
204249_s_at	LMO2	-2.617	5.491
201830_s_at	NET1	-2.623	3.473
209473_at	ENTPD1	-2.623	5.358
34210_at	CD52	-2.629	5.984
213931_at	ID2	-2.632	3.128
208407_s_at	CTNND1	-2.637	4.555
218589_at	LPAR6	-2.642	5.438
218230_at	ARFIP1	-2.646	3.704
203780_at	MPZL2	-2.649	3.484
AFFX-HSAC07/X00351_5_at		-2.649	2.767
203140_at	BCL6	-2.651	3.106
204062_s_at	ULK2	-2.651	3.405
204137_at	GPR137B	-2.655	4.611
219892_at	TM6SF1	-2.67	5.213
205671_s_at	HLA-DOB	-2.678	5.278
204438_at	MRC1	-2.679	3.78
219777_at	GIMAP6	-2.679	3.654
204357_s_at	LIMK1	-2.691	6.771
202446_s_at	PLSCR1	-2.703	3.308
208949_s_at	LGALS3	-2.707	6.327
AFFX-HUMGAPDH/M33197_5_at		-2.707	5.322
211429_s_at	SERPINA1	-2.711	4.94
208701_at	APLP2	-2.718	6.295
203518_at	LYST	-2.721	5.072
221766_s_at	FAM46A	-2.74	3.681
201829_at	NET1	-2.743	3.784
202006_at	PTPN12	-2.745	4.424
203561_at	FCGR2A	-2.748	4.864
211734_s_at	FCER1A	-2.752	5.774
212993_at	NACC2	-2.754	3.802
204194_at	BACH1	-2.769	5.628
204225_at	HDAC4	-2.77	4.234
204959_at	MNDA	-2.774	8.345
218984_at	PUS7	-2.81	3.021
222088_s_at	SLC2A14///SLC2A3	-2.815	4.567
213453_x_at	GAPDH	-2.817	4.887
218833_at	ZAK	-2.837	7.248
205685_at	CD86	-2.839	6.569
35626_at	SGSH	-2.841	3.055
208683_at	CAPN2	-2.843	4.206
207785_s_at	RBPJ	-2.866	4.333
205128_x_at	PTGS1	-2.878	4.892
210512_s_at	VEGFA	-2.878	3.397
213094_at	ADGRG6	-2.898	4.848
211962_s_at	ZFP36L1	-2.91	4.265
219714_s_at	CACNA2D3	-2.911	5.529
201422_at	IFI30	-2.914	4.589
202499_s_at	SLC2A3	-2.956	2.799
204118_at	CD48	-2.975	3.201
219938_s_at	PSTPIP2	-2.981	7.091
211581_x_at	LST1	-2.996	8.474
209189_at	FOS	-3.014	4.224
211656_x_at	HLA-DQB1	-3.033	4.097
209525_at	HDGFRP3	-3.046	5.568
221698_s_at	CLEC7A	-3.079	4.88
214791_at	SP140L	-3.089	4.08
218486_at	KLF11	-3.097	3.69
218953_s_at	PCYOX1L	-3.104	6.671
201868_s_at	TBL1X	-3.106	5.506
212501_at	CEBPB	-3.108	5.024
212543_at	AIM1	-3.115	4.553
213609_s_at	SEZ6L	-3.131	6.4
211366_x_at	CASP1	-3.139	6.917
204759_at	RCBTB2	-3.151	7.045
212812_at	SERINC5	-3.161	4.411
201012_at	ANXA1	-3.176	8.689
212875_s_at	C2CD2	-3.18	5.046
218826_at	SLC35F2	-3.191	5.838
213135_at	TIAM1	-3.193	4.669
208146_s_at	CPVL	-3.198	5.911
218454_at	PLBD1	-3.228	5.304
201160_s_at	YBX3	-3.257	4.664
206011_at	CASP1	-3.257	7.153
208450_at	LGALS2	-3.259	5.255
221059_s_at	CHST6	-3.267	4.566
202934_at	HK2	-3.276	3.401
206983_at	CCR6	-3.315	4.838
205569_at	LAMP3	-3.362	5.633
212930_at	ATP2B1	-3.362	4.499
201719_s_at	EPB41L2	-3.37	5.424
211582_x_at	LST1	-3.387	8.114
202878_s_at	CD93	-3.4	3.6
215051_x_at	AIF1	-3.402	5.884
201739_at	SGK1	-3.411	3.028
204897_at	PTGER4	-3.417	4.143
220005_at		-3.417	7.39
220416_at	ATP8B4	-3.451	6.005
215716_s_at	ATP2B1	-3.459	5.509
204204_at	SLC31A2	-3.465	4.257
211368_s_at	CASP1	-3.471	7.205
209970_x_at	CASP1	-3.473	6.904
204620_s_at	VCAN	-3.487	3.694
206298_at	ARHGAP22	-3.503	7.45
202478_at	TRIB2	-3.506	4.737
213817_at	IRAK3	-3.524	6.45
204735_at	PDE4A	-3.545	5.813
201328_at	ETS2	-3.559	4.867
221731_x_at	VCAN	-3.567	3.617
202510_s_at	TNFAIP2	-3.581	3.269
212099_at	RHOB	-3.584	3.811
209949_at	NCF2	-3.589	5.002
205859_at	LY86	-3.592	6.536
204834_at	FGL2	-3.597	6.657
201669_s_at	MARCKS	-3.615	3.228
209901_x_at	AIF1	-3.625	6.233
215633_x_at	LST1	-3.645	8.216
210222_s_at	RTN1	-3.707	6.689
213095_x_at	AIF1	-3.758	6.267
208438_s_at	FGR	-3.791	6.421
209295_at	TNFRSF10B	-3.791	5.002
212671_s_at	HLA-DQA2///HLA-DQA1	-3.801	3.068
204646_at	DPYD	-3.822	6.696
214181_x_at	LST1	-3.861	5.589
214574_x_at	LST1	-3.985	5.537
210629_x_at	LST1	-4.009	7.291
219506_at	C1orf54	-4.157	6.863
210184_at	ITGAX	-4.257	5.687
209791_at	PADI2	-4.265	6.413
204971_at	CSTA	-4.276	6.167
203485_at	RTN1	-4.638	7.961
201243_s_at	ATP1B1	-4.817	6.97
219093_at	PID1	-4.9	9.301
205987_at	CD1C	-5.647	7.75
