# Supplementary material for: Transcriptional Landscape of CUT-Class Homeobox Genes in Blastic Plasmacytoid Dendritic Cell Neoplasm
Source: Int J Mol Sci. 2024 Feb 27;25(5):2764. doi: 10.3390/ijms25052764 (PMC10932245; doi:10.3390/ijms25052764)
Supplement: Supplementary file 1 [file ijms-25-02764-s001.zip › TableS2_CAL1 and AMLs_GSE112209 and GSE59808_rev.xls]

## Sheet: Sheet1
ID	gene	EOL-1	F-36P	GDM-1	HL-60	ML-2	MOLM-13	MOLM-16	NB-4	SKM-1	THP-1	MO7E	KG-1	KASUMI-1	MV4	KG-1A	KMOE-2	OCI-AML2	PLB-985	OCI-AML5	OCI-M1	PL-21	ME-1	NOMO-1	OCI-AML3	HNT-34	FKH-1	GF-D8	OCI-M2	SH-2	SHI-1	HEL	SET2	AML20	CAL1-AML20	CAL1
212592_at	IGJ	-0.493857	-3.4131	-3.35864	-3.67586	-3.63356	-3.6007	-3.43124	-3.18806	-3.31195	-3.54514	-1.11287	-3.1003	-3.40636	-3.38708	4.91267	-3.34124	-3.53513	-3.33629	-3.39894	-3.30271	-3.38699	-3.42881	-3.2792	-3.29689	-1.70656	2.86847	-2.81281	-3.33099	-3.51906	-3.43471	-3.30192	-3.35112	-2.73302	9.89335	7.16033
206502_s_at	INSM1	-2.5815	-2.74338	-2.94308	-3.02487	-3.12708	-3.17606	-3.12736	-2.91504	-3.14301	-2.69634	-3.21599	-2.87901	-3.24262	-3.14152	-3.19554	-3.02207	-2.18636	-1.29917	-3.2009	-3.3331	-3.15162	-2.44856	-2.85001	-3.12659	-2.96521	-0.45014	-0.897007	-2.78034	-3.07512	-1.43394	-3.03799	-3.44969	-2.9097	8.49951	5.58981
235401_s_at	FCRLA	-3.61006	-3.26444	-3.4014	-3.48776	-3.35853	-3.55982	-3.35677	-3.51857	-3.42853	-3.4047	-3.41855	-3.34089	-3.43675	-3.25064	-3.52159	-3.40913	-3.50412	-3.33629	-3.23248	-1.45817	-3.28734	-3.51454	-3.08204	-3.3255	-3.50838	-3.57913	-2.93962	-3.37534	-3.51906	-3.66508	-3.5691	-3.42527	-3.31496	8.26461	4.94965
39318_at	TCL1A	-1.13029	-0.851733	-1.12886	-0.555037	-0.390294	-0.883541	-0.99523	-0.8169	-0.897226	-0.960707	-0.944228	-0.559287	-0.76667	-0.603679	-1.22416	-1.40546	-0.907397	-0.512757	-1.05288	-0.825736	-0.930259	-1.25732	-0.416716	-0.732361	-0.922717	-0.887905	-0.182566	-0.477851	-1.12021	-1.32597	-1.31923	-1.06192	-0.870604	7.97993	7.10933
209995_s_at	TCL1A	-0.779963	-0.382263	-0.291283	-0.662459	-0.697966	-0.32444	-0.684452	-0.505087	-0.64785	-0.858526	-1.07919	-0.966055	-0.239819	-0.354891	-0.57043	-0.697909	-0.543969	-1.04111	-0.771613	-0.908423	-0.871852	-1.28554	0.160137	-0.956511	-0.361933	-0.654238	0.0721843	0.0873807	-0.513868	-0.532561	-0.590454	-0.814793	-0.650385	7.87671	7.22632
235400_at	FCRLA	-2.64182	-2.98095	-2.3216	-3.33269	-2.61299	-2.90354	-2.92815	-2.77297	-2.58937	-3.14739	-2.73172	-2.91878	-2.86221	-2.45772	-2.99906	-2.8217	-2.83665	-2.92498	-2.79902	-0.752827	-2.96526	-2.97525	-2.27639	-2.76883	-2.73755	-2.92603	-2.04008	-2.95587	-2.74427	-2.61453	-3.30192	-2.88988	-2.71681	7.82177	5.10496
209470_s_at	GPM6A	-3.10551	-2.49187	-2.52833	-2.45574	-2.11421	-2.7897	-3.00437	-3.00619	2.23687	-3.06867	-2.83002	-2.80326	-2.74837	-2.73187	-2.87984	-2.8532	-3.04593	-2.83735	-3.2658	-1.65672	-2.65864	-3.03423	-2.05769	-2.98948	-2.66196	-2.95936	-2.20909	-2.16635	-1.94605	-2.90865	-2.75432	-1.55587	-2.499	7.33705	4.83805
207655_s_at	BLNK	-0.0378901	-3.15882	-2.52833	-2.22999	-2.17184	-0.895444	-2.83766	-2.17648	-2.63594	0.326545	-2.91632	-2.84262	-2.44304	-0.946973	-2.55258	-2.71588	0.648981	-2.50957	-2.75846	-2.51014	-2.37595	-2.64567	0.0332832	-2.51053	-2.88944	-2.35929	-1.86958	-2.82474	-0.284318	-2.56862	-2.7962	-2.96998	-1.99462	7.10871	5.11409
204472_at	GEM	-0.299025	-1.87166	-2.3216	-1.41064	-2.22116	-2.36597	-2.53972	-2.47741	-2.37059	-2.43677	-2.59853	-2.07433	-2.18188	-2.81275	-2.70854	-2.5778	-2.03515	-2.59464	-2.5654	0.454859	-2.93019	-2.21073	-1.24176	-0.669759	-1.74396	-1.9877	0.151263	-2.30539	-1.56335	-2.48279	-2.23211	-2.02924	-2.10044	7.04789	4.94746
209469_at	GPM6A	-2.5184	-2.61756	-2.692	-2.60577	-2.27634	-2.55002	-3.43124	-2.47741	1.17626	-3.02843	-3.04607	-2.50383	-2.89363	-3.10887	-2.61406	-2.98715	-2.90476	-2.96247	-2.83805	-1.23162	-2.09964	-3.06682	-2.05769	-2.35208	-2.58392	-2.95936	-2.20909	-1.37411	-2.11751	-2.9488	-2.7962	-2.44844	-2.50557	7.03933	4.53376
230040_at	ADAMTS18	-2.5815	-1.92787	-1.44814	-1.66234	-1.69066	-1.71064	-2.83766	0.497161	-2.28382	-2.39795	-2.5461	-2.00068	-2.0665	-2.38605	-2.08051	-2.64782	-1.86113	-2.54828	-2.6424	-2.63969	-1.94407	-2.076	-1.94851	-2.46968	-1.84924	-1.25182	-0.514455	-2.21509	-0.928465	-1.87032	-2.58056	-2.62801	-2.07313	6.73259	4.65947
201131_s_at	CDH1	-2.34434	-2.17703	-1.83245	-2.53568	-2.82765	-3.17606	-1.66607	-2.77297	-2.97678	-3.33149	-2.83002	-2.61776	-2.86221	-3.14152	-2.79702	-2.8217	-3.44059	-2.38513	-2.96067	-3.01485	-2.93019	-2.91004	-1.53195	-2.88132	-3.03698	-3.22891	-1.69017	2.86244	-2.97439	-2.98736	-2.7962	4.44677	-2.7256	6.71187	3.98627
220146_at	TLR7	-1.79356	-2.42537	-2.84735	-3.2161	-2.77463	-2.05346	-3.24514	-2.82599	-3.10419	-3.02843	-3.08555	-3.20386	-2.93208	-2.69195	-3.27319	-3.24667	-2.33048	-3.33629	-3.16333	-3.27183	-2.49581	-3.16284	-2.7681	-3.12659	-3.11198	-3.47767	-2.20909	-3.25465	-3.10304	-2.9488	-3.15816	-3.05143	-2.89247	6.70146	3.80898
216191_s_at	TRDV3	-1.8418	-1.43265	-2.47806	-1.13557	-3.12708	-1.76346	0.0665565	0.99911	-1.67027	-2.94749	-2.31412	-1.96239	-2.93208	-2.85045	-1.57056	-3.08616	-2.40616	-1.84981	2.06899	-3.07429	-2.77647	-1.13775	-2.93601	-2.95243	1.56598	-2.54156	1.10641	-3.2958	2.26417	-0.186584	-3.19185	2.30861	-1.76539	6.60312	4.83773
44790_s_at	KIAA0226L	-2.19682	-3.43625	-3.35864	-2.78571	1.17872	3.45271	-1.34076	-2.39777	-2.76605	5.32488	-3.3164	-3.3087	-2.96604	-3.31696	-3.33523	-3.26279	-1.01688	-2.17483	-3.452	-3.32332	-2.41584	-3.31443	4.65367	0.0555034	-3.2492	-3.12444	-2.45604	-1.73623	-2.82705	0.907295	-3.05613	-0.212606	-1.88994	6.47441	4.58446
226818_at	MPEG1	4.61695	-2.6786	-2.3216	-1.13557	-0.853411	1.46413	-2.88222	-3.00619	-0.739413	-0.0694065	-3.17166	-2.3037	-2.93208	1.60373	-2.13997	-2.8532	2.31201	-2.46703	2.02595	-2.54195	-2.73518	-2.8716	-0.607602	-2.51053	-2.34984	-2.68124	-1.04173	-2.4532	1.65482	-2.82274	-2.66879	-2.30073	-1.00366	6.37157	5.36791
207651_at	GPR171	-1.64251	-1.07999	-2.15165	-2.75323	-2.39658	-2.55002	-2.53972	-2.47741	-2.50219	-2.86667	-0.465258	-1.71106	-2.14169	-2.42132	-1.95406	-2.22263	-2.00033	-2.71997	-2.67876	-2.37575	-2.45684	-2.64567	-1.53195	-2.3917	0.198284	-1.76618	-1.86958	-2.4532	-2.57261	-2.70204	-2.62237	-2.80577	-2.18254	6.28187	4.09934
236831_at	CCDC50	-0.752967	-1.12347	-3.53188	-2.82593	-3.48275	-2.42388	-2.4545	-3.18806	-0.134562	-2.7372	-1.77468	-0.917636	-2.82563	-3.06945	-1.05587	-3.05309	0.0216606	-1.84981	-1.92288	-2.83465	-3.54105	-3.45996	-2.27639	-3.02653	-3.28508	-3.47767	-2.68883	-3.04177	-3.51906	-2.52691	-2.31759	-1.04544	-2.09686	6.27713	4.18027
201506_at	LOC100652886 /// LOC100653157 /// TGFBI	-0.724726	-1.43265	-1.07782	-0.944633	-0.759535	-0.691985	-0.927929	-1.48006	-0.860091	4.91233	-1.04995	-1.1123	-0.95071	2.1761	-1.12581	0.302004	4.95204	-0.841778	-1.15137	-1.38159	-1.52523	-1.0704	4.81631	4.962	-0.361933	-0.783478	0.304487	-1.0193	-1.31054	0.379888	-0.199371	-0.814793	-0.208524	6.23798	6.02946
215784_at	CD1E	-1.41447	-2.98095	-3.09295	-2.89135	-3.35853	-2.90354	-2.75294	-2.91504	-3.06246	-3.06867	-3.04607	-2.95815	-3.14008	-3.03461	-2.87984	-3.08616	-2.72712	-2.99951	-3.23248	-2.98396	-3.00192	-2.97525	-3.15468	-2.76883	-3.11198	-3.11025	-2.539	-2.91847	-3.00812	-2.48279	-2.99929	-3.00064	-2.92644	6.21519	3.28875
232060_at	ROR1	-3.26169	-3.45977	-3.4014	-3.2161	-3.12708	-3.23008	-3.61154	-3.14669	-3.31195	-3.54514	-3.4542	-3.27281	-3.14008	-3.59906	-0.669162	-3.40913	-3.37412	-3.44435	-3.51401	-3.43348	-3.45025	-3.56875	-2.67488	-3.44751	-3.59806	-3.39865	-2.93962	-3.2958	-3.28775	-3.36112	-3.47324	-3.07873	-3.23109	6.18005	2.94896
212671_s_at	HLA-DQA1 /// HLA-DQA2 /// LOC100507718 /// LOC100509457	3.00593	-1.92787	3.24214	-2.22999	-2.66402	-1.39675	-2.4973	-2.82599	-1.41683	-2.7372	-2.91632	-1.67796	-2.67097	-2.34318	-2.73695	-2.78035	-0.524555	-2.79884	-2.28026	2.54742	-2.77647	-0.964219	0.0332832	-2.42946	-2.66196	-1.08395	-0.897007	-2.68984	-2.08258	-2.52691	-2.83979	3.48355	-1.48149	6.17983	4.69834
219288_at	C3orf14	-2.39747	0.99916	-2.52833	-2.37789	-2.61299	-2.55002	-2.66731	-2.77297	-2.54631	3.81389	-2.73172	-2.23179	-2.48423	4.66597	-2.42679	3.05413	-2.25337	-2.59464	0.511763	-2.70667	-2.57654	-2.51686	1.30626	0.978038	-2.58392	-2.43477	-1.04173	3.98053	-1.10598	-0.446506	3.12827	2.84452	-1.24188	6.17291	4.93103
228347_at	SIX1	-0.752967	0.273226	-1.99136	-2.53568	-2.44572	-2.23623	-0.436095	-0.97184	-2.76466	0.503954	-2.64032	-2.3037	-0.378556	-1.84849	-2.73695	0.113085	-2.478	-2.05269	-2.40295	-3.10216	-2.73518	-2.00964	-1.94851	-2.46968	-2.77634	-2.50698	-0.75763	2.26826	-2.81325	2.73547	0.382805	-0.280266	-1.65941	6.16505	4.50564
206637_at	P2RY14	-2.7593	2.06206	0.622834	-2.82593	-3.44276	-3.46973	-2.36522	-2.77297	-0.542664	-3.29891	-1.6969	2.06125	-1.45412	-3.44489	-0.871345	-3.18373	-3.40541	-3.19246	-3.16333	-3.30271	-2.89175	-3.34443	-2.85001	-2.98948	-2.50843	1.08804	-2.20909	-3.04177	-3.16377	-2.98736	-3.19185	-2.68548	-2.02231	6.11896	4.09664
203178_at	GATM	-2.5815	-3.3158	-3.35864	-2.96304	-3.63356	-1.30797	-0.308228	-3.18806	3.36073	3.14753	-3.08555	-3.4078	-2.29586	2.36021	-3.42177	-3.68279	0.631968	-3.60837	3.55833	-3.43348	-3.48293	-3.13147	-1.53195	-3.2272	-3.38418	1.33251	-2.81281	1.9887	3.37396	1.53625	-0.354373	0.319303	-1.52668	5.9791	4.45242
229485_x_at	SHISA3	-2.39747	-3.26444	-2.99459	-3.4365	-3.48275	-3.46973	-3.47154	-3.35965	-0.370064	-0.83459	-3.4542	-0.445497	-0.637634	-3.25064	-3.37388	-3.53208	-3.50412	-3.30459	-3.45521	-2.27946	-3.28734	-3.62284	-2.93601	-3.6255	-3.35069	-3.11025	-2.68883	-3.41346	-3.31673	-3.02807	-3.40694	-2.54044	-2.71593	5.9531	3.23717
219895_at	FAM70A	-2.5184	-3.45977	-3.53188	-3.33269	-3.17745	-0.691985	-3.54182	-3.48003	-3.22772	-0.344665	-3.63989	-3.49886	-3.50103	-2.03	-3.61783	-3.62665	0.825273	-3.44435	-3.4879	-3.65289	-3.60289	-3.2235	-2.7681	-3.53963	-3.50838	-3.42216	-3.24048	-3.48922	-3.1368	-3.39789	-3.3723	-3.54454	-2.84903	5.93401	3.08498
210164_at	GZMB	-1.50455	-2.61756	-1.31631	-0.74023	-1.22555	-0.724075	-1.66607	-0.604723	-2.67716	-0.83459	-1.52919	-1.92675	-2.18188	-0.876649	-1.85768	-2.1198	-0.876024	-1.06729	-0.771613	-2.05215	-0.988276	-1.39032	-1.06271	-1.00962	-2.11845	-1.84125	-0.632548	-2.16635	-1.08037	-1.36654	-2.66879	-1.40612	-1.45849	5.9236	4.4651
226841_at	MPEG1	4.41828	-2.55297	-2.52833	-2.00815	-1.63727	1.61277	-2.62734	-2.42926	-0.785044	-0.25863	-2.36389	-2.73487	-2.2565	1.08918	-2.08051	-2.64782	2.43719	-1.84981	2.13945	-2.31245	-2.53823	-1.98125	-1.24176	-2.1629	-1.92637	-1.91233	-1.35548	-2.40287	1.90007	-2.04305	-2.36305	-2.5107	-0.968798	5.8799	4.9111
235372_at	FCRLA	0.0295011	-0.486891	-0.356778	-0.303897	-0.0787018	-0.274921	-0.558055	-0.353158	-0.267052	-0.572824	-0.575135	-0.26921	-0.329078	-0.172601	-0.209331	-0.551419	-0.0731103	-0.341625	-0.394598	1.43175	-0.340012	-0.655216	1.12511	-0.199435	-0.053771	-0.115285	0.634707	-0.155663	-0.218802	-0.51214	-0.528088	-1.23943	-0.235357	5.8393	5.60395
222108_at	AMIGO2	-1.73656	4.15477	-1.93882	-2.45574	-2.61299	-1.71064	-1.70534	-2.77297	-0.833681	1.23054	-2.64032	-2.18971	-3.14008	-2.57506	-0.209331	-0.570334	-2.37038	-2.8817	-2.75846	4.3271	-2.69683	-2.27812	-1.43096	-1.89677	-2.50843	0.952838	-1.04173	1.30473	-0.218802	-2.43504	-1.8891	1.65434	-1.26949	5.8235	4.55402
224823_at	MYLK	-2.70123	-0.35503	-1.88341	-2.22999	-2.33284	-2.36597	-1.98498	-2.82599	-0.0471302	-1.27749	1.62454	-2.58032	-2.93208	-3.14152	-2.76729	2.35747	-3.01265	-2.59464	-2.52688	-1.9525	-2.45684	-0.982179	-2.67488	-2.5407	-1.88943	-2.50698	-1.35548	1.66915	0.0205859	-1.47253	3.93206	0.623452	-1.7765	5.78845	4.01195
225105_at	C12orf75	1.76754	-0.998658	3.20456	-2.53568	-2.44572	-2.18059	1.90949	5.23042	3.99055	1.36275	4.05409	4.58354	-0.928323	-1.53944	4.97162	0.146447	4.71766	-2.09193	1.25295	-0.418631	-2.96526	1.61475	1.32899	4.99097	2.38732	1.24331	-2.04008	1.9887	3.28329	2.19013	4.39014	2.86941	1.20263	5.69379	6.89642
241864_x_at	-	-2.98979	-2.80105	-2.63748	0.366849	-2.92848	-1.21771	-3.12736	-2.72468	-0.71424	-3.02843	-3.21599	-2.26615	-2.36705	-2.81275	-2.9708	-2.98715	-3.10874	-2.13067	-2.72352	-2.92918	-2.09964	0.12297	-2.48412	-2.7338	-2.70042	-2.92603	-2.04008	-2.54415	-0.0773229	-0.764902	-2.83979	-2.44844	-2.46572	5.69344	3.22772
236280_at	-	-2.87867	-2.98095	-2.3216	-2.30502	-2.77463	-3.07108	-2.36522	-3.22967	-3.02025	-3.14739	-3.17166	-2.26615	-3.1077	-2.85045	-3.24853	-3.15223	-2.93924	-2.83735	-2.83805	-2.79726	-3.11351	-2.71245	-1.64005	-2.88132	-2.66196	-3.11025	-1.86958	-3.17495	-2.94004	-2.86605	-3.30192	-2.36058	-2.86516	5.67754	2.81238
203717_at	DPP4	1.98068	-2.86854	-3.0434	-1.72475	-2.66402	-2.84585	-3.20794	-2.95922	0.283195	-1.62247	-2.40608	-3.1702	-2.89363	-0.354891	-2.58321	-2.92194	-1.96941	-3.07992	-0.228362	-2.41006	-2.85639	-2.44856	-1.15072	0.274957	1.30546	-2.32194	-2.04008	-2.30539	-0.166671	-2.70204	-2.91405	-0.307259	-2.0345	5.64662	3.61212
236859_at	RUNX2	-1.68693	-1.87166	-0.808144	-2.53568	-1.84822	-2.18059	-2.40918	-2.22732	-2.41441	-2.17809	-0.875807	-0.348086	-1.92023	-2.73187	2.82854	-1.94697	3.11175	-1.14972	-2.40295	1.18385	-1.94407	-2.04446	-2.16919	-1.75517	-1.19839	-2.64997	-2.3776	-2.78034	-0.633675	-0.256471	-2.91405	-1.19551	-1.22059	5.59377	4.37318
212097_at	CAV1	-2.45843	-2.05052	-2.09744	-2.22999	-2.11421	-1.44922	-2.18928	-1.48006	-1.81847	3.20149	-2.36389	-1.32941	-2.02792	-1.14597	-1.62494	2.67987	-1.22783	-1.48561	-0.293752	0.370202	-1.91054	-1.85753	-1.84386	-0.184519	-2.31325	-1.27904	-2.04008	2.91374	-1.56335	-1.43394	-2.23211	-1.55587	-1.15677	5.56151	4.40474
227196_at	RHPN2	-3.21316	-1.92787	-3.53188	-3.48776	-3.31182	-3.23008	-0.852719	-0.552908	1.40885	-3.47718	-3.56854	-2.80326	-2.18188	-3.35136	-2.94569	-1.91576	-3.17918	-3.19246	-3.33397	-2.66955	-3.54105	-3.31194	-2.58025	-1.22131	-3.2492	-3.20073	-1.04173	4.01946	-3.40731	-3.17733	-0.928171	-1.1292	-2.56591	5.55305	2.98714
210073_at	ST8SIA1	-3.10551	-3.3648	-2.94308	-2.96304	-3.3993	-3.51287	-2.02516	-3.05436	-3.14301	-3.06867	-3.13267	-3.3087	-3.07479	-3.03461	-3.19554	-3.15223	-3.14574	-2.96247	-2.83805	-2.17884	-3.11351	-3.13147	-2.85001	-3.35858	-3.50838	-3.39865	-2.81281	-3.25465	-2.40397	-3.39789	-2.83979	-1.58312	-3.03017	5.54873	2.51856
228837_at	TCF4	-1.59193	0.105349	-2.63748	-1.86163	1.01217	-2.48942	-0.599412	-2.37491	-2.32728	-1.44336	-1.41977	-2.38174	-2.93208	-2.22262	1.74099	-1.17391	-1.55883	-1.35608	-1.26787	0.447136	-1.62437	0.497228	-2.48412	-0.515522	-2.27298	1.48868	-1.35548	-1.69954	-1.56335	-0.621762	0.0554554	-0.549656	-1.31663	5.52516	4.20853
1557129_a_at	FAM111B	-1.64251	-3.26444	-2.89832	-2.96304	-2.55749	-3.17606	-2.96564	-3.09513	-2.97678	-0.432706	-2.87253	-3.02784	-3.27365	-2.42132	-2.94569	-1.94697	-3.27785	-3.15516	-2.88041	-2.63969	-2.96526	-2.77339	-0.0106954	-2.95243	-2.85468	-3.08102	-2.3776	-2.78034	0.0877954	-2.74013	-1.97512	-2.36058	-2.72066	5.42625	2.70559
209847_at	CDH17	-1.03291	-0.626465	-0.841131	-1.5928	-1.0657	-1.71064	-1.70534	-1.88435	-2.15103	-1.54854	-1.65301	-2.03575	-0.883164	-1.17215	-1.1448	-1.25388	-0.807026	-1.17702	-1.45411	-1.9525	-1.62437	-1.00614	-0.363746	-1.48904	-0.888408	-0.808317	-0.75763	-0.983858	-1.15643	-1.47253	-1.68068	-1.23943	-1.38461	5.38304	3.99842
221765_at	UGCG	0.909956	1.25471	-2.7423	-0.0208757	-0.220176	-0.0300876	0.0260244	0.363056	-0.351385	-0.592674	0.961433	-0.348086	-2.48423	3.62745	0.0943173	-0.103181	0.0599467	-0.155643	-0.325812	0.67426	-1.94407	-0.91999	-0.746565	0.376985	-3.35069	0.224724	0.807046	0.685788	-0.204831	-1.54511	0.0292295	-0.474404	0.0298352	5.34624	5.37607
226225_at	MCC	-3.47077	-3.3158	-3.44669	-3.2161	-3.35853	-3.46973	-2.83766	-3.48003	0.384582	-3.25974	-3.33605	-3.3743	-3.37191	-3.35136	-2.61406	-3.08616	-3.14574	-3.40855	-2.79902	-3.43348	-3.45025	-3.42881	-2.27639	-3.12659	-3.44404	-2.88962	-2.68883	-2.82474	-3.40731	-3.17733	-1.28533	-3.30572	-3.06955	5.34533	2.27578
222288_at	-	-1.68693	-1.87166	-2.42313	4.15948	-0.954698	1.86112	-2.83766	-2.57636	1.25742	0.0442102	-3.17166	-2.26615	-1.09394	-1.14597	-2.70854	-2.98715	-3.2423	-0.544098	-2.20691	-2.54195	-0.762806	1.91234	-1.06271	-2.31424	-2.81703	-2.40042	-0.194874	-1.37411	1.58178	1.75352	-3.03799	-1.00178	-1.34684	5.31012	3.96328
204057_at	IRF8	5.50001	-0.600178	-0.126084	2.83044	4.97601	5.73662	-0.157367	1.79492	2.7235	5.59495	-0.288991	0.246484	1.3774	5.87132	0.149329	-0.344295	5.81095	0.885929	4.88138	-0.535803	5.47382	-0.0791806	3.74147	6.34228	-0.310582	0.224724	1.10641	0.178735	5.53733	-0.104332	-0.267338	0.0940577	2.31633	5.26347	7.5798
225946_at	RASSF8	-3.15713	-2.61756	-2.03851	-2.14969	-2.33284	-2.36597	-2.75294	-1.88435	-2.23896	-0.83459	-3.17166	-3.3743	-2.52421	-2.38605	-2.5239	-0.589125	-1.96941	-2.22039	-3.2009	-2.66955	-3.07668	-2.84596	-2.27639	-0.590662	0.943157	-1.13971	-2.68883	-2.87038	0.44692	-2.04305	-2.23211	-2.9451	-2.3501	5.25617	2.90607
212385_at	TCF4	-0.383627	1.5928	-1.40143	-0.818284	1.16667	-1.13073	1.32366	-1.10492	0.0350727	-0.812684	0.598835	-1.67796	-1.24914	-0.0883364	3.66323	1.18341	-0.00470547	0.154372	0.302094	2.40514	-0.0355009	1.38638	0.118868	0.0319836	-0.246633	2.63418	0.695185	-0.136898	0.429275	0.877137	1.32353	1.02056	0.187674	5.2291	5.41678
206545_at	CD28	-2.93963	-3.10011	-3.0434	-2.82593	-2.97696	-3.12412	-3.20794	-2.86436	-3.42853	-3.21888	-2.78186	-2.58032	-3.07479	-3.28335	-2.91578	-3.43968	-2.83665	-3.12057	-3.16333	-3.16296	-2.93019	-2.97525	-2.58025	-3.38995	-3.07669	-3.25549	-2.04008	-2.68984	-3.26075	-3.29255	-3.15816	-3.20809	-3.05446	5.21394	2.15948
230983_at	FAM129C	0.0922478	-0.542853	0.30437	0.114913	0.215533	-0.895444	-0.237897	0.188558	-0.446203	-0.83459	-0.820819	-0.785214	-0.564112	-0.387999	-0.26271	-0.642012	-0.524555	-0.229168	-0.275593	-0.565957	-0.701236	-0.655216	0.675788	-0.214027	-0.396394	-0.341131	1.52593	-0.136898	-0.192002	-0.256471	-0.409576	-0.295025	-0.354975	5.19244	4.83746
204955_at	SRPX	-0.904657	-1.70246	-2.03851	2.37693	-2.61299	-1.71064	-1.98498	-2.62672	-0.299956	-1.18608	-2.59853	-2.46119	3.55663	-1.84849	-2.70854	-1.42152	-1.22783	-2.22039	1.82816	-2.27946	-2.09964	-2.076	-0.67773	-0.534082	-1.81447	-2.28161	-1.19447	1.45268	-2.43632	3.71784	-1.84567	-1.63467	-1.20356	5.19113	3.98757
204083_s_at	TPM2	-1.3337	0.305637	3.67092	1.14929	2.00979	2.48448	1.0412	-0.13656	0.912277	3.52635	0.364782	-0.966055	-0.141465	-0.995321	-1.28875	1.89693	2.4398	0.316493	-1.29653	0.534733	0.978866	1.32001	1.37355	2.69627	2.77653	0.952838	2.33862	1.31107	0.545471	1.26214	0.236043	1.02589	0.724716	5.17727	5.90199
203065_s_at	CAV1	-1.73656	-2.23396	-1.83245	-1.72475	-2.06134	-1.49679	-1.66607	-1.98219	-1.85957	2.23413	-2.17907	-1.92675	-2.0665	-0.809471	-1.91819	2.09154	-2.00033	-1.92743	0.0145425	0.354057	-2.49581	-2.18032	-1.84386	-0.462718	-2.46845	-2.02424	-0.295098	2.10047	-2.43632	-2.35119	-2.66879	-1.26544	-1.23636	5.17198	3.93562
205880_at	PRKD1	-2.87867	-1.4871	-2.20527	-2.07456	-2.17184	-2.67437	-2.62734	-2.02486	-0.333644	-2.5231	-2.83002	-2.95815	-2.29586	-3.03461	-2.61406	-3.21628	-2.97341	-2.50957	-2.08007	-2.17884	-2.57654	-2.77339	-2.67488	-2.46968	-2.58392	-1.2265	-2.3776	2.20032	-2.47246	-2.21803	-2.83979	-1.35088	-2.38458	5.16988	2.7853
236858_s_at	RUNX2	-1.21663	-0.928828	-0.841131	-0.944633	-0.201093	-1.26202	-1.34827	-0.876348	-1.81847	-1.07154	0.250433	0.790578	-0.999336	-1.17215	3.88537	-0.982594	4.21789	-1.26594	-1.09393	2.70237	-1.2279	-0.61827	-2.05769	-0.77471	-0.414286	-1.34	-0.400757	-1.18712	-0.0397659	1.11373	-1.45809	-0.16938	-0.208813	5.16092	4.95211
206660_at	IGLL1	2.63409	-1.99302	2.11143	3.57119	0.755583	1.16452	1.66464	-1.21407	-1.70692	1.3961	6.15876	1.45823	-1.14762	1.38042	5.53961	-1.62697	-1.72018	-1.55533	-2.20691	0.736964	-0.943876	5.70744	-0.897606	-2.04652	4.06153	1.8936	-1.35548	-2.30539	4.68846	-1.70081	-1.09676	1.1496	0.770027	5.14783	5.91786
227372_s_at	BAIAP2L1	-1.41447	-2.2979	1.95617	-2.00815	-1.84822	-1.21771	-2.66731	-2.22732	1.99076	-0.742263	-1.94669	-0.209097	-2.44304	-1.95855	-1.68574	2.15849	-2.14761	-2.46703	-1.06904	-2.77157	-2.57654	-2.8716	3.09356	-1.22131	2.45226	-0.632985	-1.19447	3.20952	-2.53708	-2.39373	-2.71181	-2.21527	-1.25081	5.14421	3.8934
222803_at	PRTFDC1	-3.419	3.71896	-3.35864	-3.15604	-2.44572	-2.67437	2.51909	-3.18806	-1.16089	0.137335	-3.17166	-3.49886	0.20145	-3.10887	-3.14066	4.60488	-3.14574	-2.92498	-3.16333	-2.41006	-3.28734	-2.6115	-1.24176	-3.06013	2.63934	-2.99099	-2.539	-0.212417	2.52261	-3.21702	4.12629	2.39359	-1.63926	5.13993	3.50068
205987_at	CD1C	0.703479	-0.0862973	0.915877	0.350363	-0.201093	-0.484944	-0.82709	-0.0645524	-0.200564	-0.224587	-0.0657357	0.70269	-0.269675	-0.157475	0.409064	-0.103181	0.284941	0.042307	-0.794171	-0.40158	-0.306739	-0.307587	-0.20351	0.0319836	-0.1697	0.136835	0.695185	0.119055	-0.464754	-0.310473	-0.300742	-0.15919	-0.0236112	5.11528	5.09167
211478_s_at	DPP4	1.0181	-2.55297	-2.94308	-2.22999	-2.72307	-2.30017	-2.4973	-2.47741	-0.761504	-2.60614	-2.49977	-2.80326	-2.44304	-1.80842	-2.45561	-2.78035	-2.29301	-2.13067	-1.59269	-2.66955	-2.41584	-2.71245	-1.64005	-1.89677	0.0545224	-2.57711	-2.20909	-2.50048	-0.928465	-2.43504	-2.87744	-1.30906	-2.1775	5.08728	2.90978
207147_at	DLX2	2.13582	-0.238039	-1.00674	-0.093144	-1.35144	1.10324	-1.90198	-2.72468	-2.84851	-2.01492	2.20803	-2.95815	-3.14008	0.299434	-2.26528	-2.50669	-0.00470547	-1.20703	-2.67876	-1.18242	2.2159	2.04936	-2.85001	0.0580859	-1.84924	-1.6274	-1.86958	-0.400425	-0.36169	-0.869961	0.486748	-2.77549	-1.1188	5.0845	3.9657
212386_at	TCF4	1.44904	3.96694	-2.84735	2.6264	4.9477	-0.228677	3.39964	0.363056	1.53406	2.35791	2.41759	-3.20386	-2.93208	1.33735	5.04705	3.0972	2.30347	2.16088	2.2584	4.21442	2.35058	3.60184	-0.423272	3.59335	1.4173	4.98207	4.33078	2.15165	2.29903	3.79591	3.13427	3.54448	1.71346	5.05329	6.76675
231732_at	SMPD3	-1.1755	-0.659787	-1.07782	-1.66234	-1.44595	-1.01154	-1.21768	-1.21407	-1.13415	-1.156	-0.599833	-0.828692	-1.48464	-0.42361	-0.346931	-0.642012	-0.600266	-1.0922	-1.26787	-0.40158	-1.49166	-1.53029	-1.15072	-1.27795	-0.467613	-1.4023	-0.0118597	-1.22476	-1.33648	-1.43394	-1.71655	-1.08375	-0.972124	5.0513	4.07917
206393_at	TNNI2	0.548257	1.35133	0.486616	-0.194286	-1.58877	0.0326202	-1.62832	-0.939776	-0.0471302	-0.987235	-1.14589	0.396743	-1.14762	0.519463	-1.49138	-1.25388	-1.06594	0.0291944	-0.524713	-1.00606	-0.921537	-0.823307	1.35152	-0.65006	-0.0840436	-0.982418	-1.35548	-2.07121	-1.94605	-0.293008	-1.31848	-1.28479	-0.482838	5.03209	4.54925
244261_at	IL28RA	-1.50455	-3.10011	-2.15165	-1.29721	-2.11421	0.663754	-2.71485	-2.47741	-3.06246	-2.90329	-3.08555	-2.41957	-2.89363	-2.69195	-2.26528	-2.74587	-1.04101	-2.99951	-2.52688	-3.13408	-2.29828	-2.71245	0.64623	-2.58518	-2.46845	-1.69941	-1.52357	-2.59521	-2.81325	-2.30788	-2.75432	-2.7163	-2.32326	5.02712	2.70386
205433_at	BCHE	-2.39747	-3.10011	-3.13592	-3.2161	-2.97696	-3.27812	-3.04709	-2.77297	-3.39114	-3.36813	-3.00263	-2.87901	-2.67097	-2.65273	-3.24853	0.63985	-3.27785	-3.15516	-3.16333	0.454859	-3.21829	-3.31194	-3.21343	-2.98948	-2.88944	-3.36958	-1.35548	-2.68984	0.704423	-3.21702	-2.7962	1.57739	-2.68198	4.9771	2.29512
203881_s_at	DMD	-2.93963	2.24931	-3.09295	-3.08834	-2.82765	-3.17606	-3.20794	-3.05436	1.11474	-2.17809	-3.37398	-3.531	-3.43675	-3.44489	-2.67887	-3.31133	-3.30851	-2.83735	-2.0014	-3.04584	-3.07668	-3.1021	-2.48412	-0.754881	-3.03698	-2.50698	-3.05086	4.00497	0.780619	-3.17733	-1.31848	-2.91805	-2.55855	4.97635	2.41781
220180_at	CCDC68	-1.59193	-0.890804	-1.99136	-2.22999	-2.33284	-2.114	-2.32396	-2.17648	-2.7224	-1.58294	2.42928	-2.53987	-2.52421	-2.42132	-2.61406	1.33097	-2.33048	-2.17467	-1.74081	-2.86696	-2.62145	-2.47872	-1.43096	-2.51053	-2.31325	-2.60996	-0.514455	1.65373	-1.98477	-2.30788	-1.35352	-1.69239	-1.77044	4.96562	3.19518
210889_s_at	FCGR2B	0.444472	-1.34126	1.44455	-0.776483	-1.69066	0.260648	-0.170934	-0.939776	-1.252	-1.156	-1.27659	-0.607642	-0.838373	-1.31856	-2.04909	-1.42152	-1.04101	-0.245453	-1.32675	2.43463	1.00502	0.0898497	0.734665	3.95051	3.73262	5.11326	0.634707	-1.08274	1.17551	1.10034	-0.448752	-0.744335	-0.64339	4.95574	4.31235
1553369_at	FAM129C	-0.904657	-0.786488	-0.605396	-0.588982	-0.954698	-0.8611	-0.803188	-1.03786	-0.785044	-0.963352	-1.17988	-0.745365	-0.714846	-0.876649	-0.430846	-1.28013	-1.12098	-0.962091	-0.960686	-0.70362	-0.943876	-1.18774	-1.15072	-1.08345	-1.08605	-0.45014	-1.35548	-0.517095	-0.94626	-1.03556	-0.528088	-0.71031	-0.863293	4.9459	4.08261
212233_at	MAP1B	-2.11497	4.94508	-2.03851	-1.66234	-2.11421	-0.8611	-1.01041	-1.70028	-1.81847	1.86149	-1.99492	-2.14952	-1.19844	-1.7037	-2.01293	-1.94697	-2.14761	-1.42145	-2.20691	-1.76933	-1.83819	-1.46714	-0.746565	-1.9323	-1.84924	-2.35929	-0.75763	2.03077	-1.94605	-1.70081	1.93797	-1.97729	-1.25327	4.92441	3.67114
216733_s_at	GATM	-0.343343	-2.49187	-2.26138	-1.72475	-2.33284	0.169923	0.053269	-2.27611	4.17592	2.79587	-1.94669	-2.53987	-0.756769	2.28227	-2.13997	-2.18486	1.12702	-1.55533	4.27219	-2.47675	-2.09964	-2.47872	-0.0106954	-2.04652	-2.08226	2.04961	-0.75763	2.30053	4.10678	2.10972	0.877963	0.793613	-0.507703	4.92059	4.41289
203216_s_at	MYO6	-3.04826	3.41567	-2.52833	-2.30502	1.37118	-1.05281	1.63776	-2.72468	-1.85957	2.06966	2.60176	-3.02784	-0.283756	-3.35136	-2.99906	-3.02207	-2.72712	-2.71997	-3.09799	-1.25497	-3.11351	-2.97525	1.979	0.830172	-3.21445	-2.82538	-2.68883	0.472497	-3.19312	4.0971	1.29521	2.03633	-1.24534	4.8922	3.64686
231558_at	INSM1	-2.87867	-2.92697	-2.37273	-3.15604	-3.07833	-3.12412	-2.79503	-2.95922	-2.97678	-2.86667	-2.73172	-2.6926	-2.33352	-2.85045	-3.11561	-2.98715	-2.54837	-2.92498	-3.13223	-3.30271	-2.37595	-3.13147	-2.58025	-2.65539	-2.50843	-2.50698	-1.69017	-2.87038	-2.94004	-2.48279	-3.30192	-2.91805	-2.88769	4.86478	1.97708
216044_x_at	FAM69A	-2.5815	-2.11173	-2.58225	-2.82593	-2.61299	-2.67437	-1.94277	-0.847861	-3.10419	-1.27749	2.53523	-2.65912	-1.07086	-2.42132	-2.64682	-2.18486	0.206204	-1.69966	-2.44177	-1.59577	-2.85639	-0.882153	-1.53195	-0.00742309	-3.00059	-2.35929	-1.04173	-1.15091	-1.17899	-2.35119	-2.66879	-1.40612	-1.82699	4.85184	3.02485
235795_at	PAX6	0.291254	0.762629	-3.48715	-3.37919	-3.02931	-3.6007	-3.04709	-3.14669	1.78128	-3.25974	-3.56854	-3.3087	-3.3092	-3.41483	-3.497	-2.8835	-3.53513	-1.29917	-3.33397	1.47624	-3.45025	-3.06682	-2.93601	-3.38995	-3.47524	-3.16966	-1.35548	-3.12794	-3.3449	-3.29255	-0.373078	-3.63628	-2.33942	4.84977	2.51034
221911_at	ETV1	-3.5205	-3.3648	-3.48715	-2.60577	-3.21751	-3.27812	-3.43124	-3.35965	-2.23896	-3.14739	-3.63989	-3.34089	-3.53445	-3.1752	-2.70854	-2.43291	-3.21015	-3.47843	-3.45521	0.108741	-3.41936	-3.19419	-3.01294	-2.08572	-3.38418	-3.31139	-3.05086	-0.0294022	-3.43571	-2.98736	-2.58056	-1.88687	-3.0259	4.8243	1.7984
226084_at	MAP1B	-2.7593	2.95011	-2.47806	-2.96304	-3.02931	-2.84585	-2.32396	-3.00619	-2.93827	0.513107	-2.45295	-2.84262	-2.78922	-2.53245	-2.45561	-2.8835	-2.90476	-2.92498	-3.13223	-2.77157	-3.07668	-2.27812	-1.94851	-2.84596	-2.66196	-2.82538	-2.539	0.398659	-2.67601	-3.06796	0.43596	-2.48179	-2.32853	4.81497	2.48644
236302_at	PPM1E	-2.70123	-2.86854	-2.7423	-3.02487	1.95157	1.24321	-1.86363	-1.06851	0.164821	1.36275	-3.13267	-2.80326	-3.07479	0.340479	-2.82307	-2.22263	-2.80146	-3.19246	2.32133	-3.40821	-3.11351	-3.28504	-3.01294	-2.23515	-3.14659	-3.20073	-1.19447	2.0962	-2.94004	-2.78021	-2.62237	-3.1059	-1.51717	4.81094	3.29377
205280_at	GLRB	-3.36997	-2.6786	-3.13592	-2.89135	-3.44276	-3.42759	-1.27996	-3.14669	1.11474	-1.12785	-1.6969	-2.65912	-3.07479	-3.31944	0.149329	1.43972	0.110267	-3.26464	0.00147102	-3.16296	-3.25492	1.07019	-2.7681	-3.29689	-3.41389	-3.31139	-3.15526	-0.270402	-3.3449	-2.56862	0.497467	-2.36058	-1.94315	4.79405	2.8509
1555687_a_at	CLEC4C	-3.5205	-3.3648	-2.94308	-3.15604	-3.26305	-3.42759	-3.39688	-3.05436	-3.46602	-2.94749	-3.4542	-3.4078	-3.21194	-3.1752	-3.32029	-3.3748	-3.21015	-3.37076	-3.2009	-3.22097	-3.07668	-3.16284	-3.15468	-3.38995	-3.50838	-3.25549	-1.69017	-3.37534	-3.54891	-3.17733	-3.53996	-3.59079	-3.27434	4.7879	1.51356
212387_at	TCF4	0.0444143	2.68296	-2.37273	1.02051	2.9106	-0.252286	2.37361	-0.192474	0.445768	0.79671	1.14568	-1.32941	-1.33678	0.519463	3.50368	1.7214	1.34543	0.770276	1.12352	2.69612	1.24681	2.3463	-0.976905	1.73949	0.115907	3.75786	0.44333	0.888653	0.877088	2.15265	1.64423	2.11706	0.880823	4.78545	5.66627
223823_at	KCNMB2	-3.10551	-3.20968	-3.18369	-3.2161	-3.3993	-3.23008	-3.54182	-3.18806	-3.19001	-3.47718	-3.25778	-3.1003	-3.33986	-2.88195	-2.94569	1.0193	-3.2423	-3.04129	-3.13223	-2.79726	-3.62814	-3.45996	-3.21343	-3.26133	-3.47524	-3.22891	-2.93962	-1.33555	-3.54891	-3.2526	-3.11532	-2.74593	-2.97304	4.74979	1.77675
217143_s_at	YME1L1	0.590968	-0.193612	-1.31631	1.99394	-1.63727	0.716655	1.47053	3.82431	0.225718	-2.09541	-0.251603	-0.125371	-0.756769	-0.995321	0.10661	-1.36682	0.284941	0.201622	3.03563	-0.70362	-1.11985	0.882232	-1.33315	-1.08345	2.9483	-0.85569	3.83604	-0.838614	2.94936	1.97947	-1.53238	2.99471	0.150441	4.74174	4.89218
229459_at	FAM19A5	-2.87867	-3.15882	-2.58225	-3.4365	-3.02931	-3.17606	-3.24514	-3.00619	-2.93827	-3.47718	-3.25778	-3.23806	-3.04001	-2.92212	-3.29669	-2.98715	-2.90476	-3.26464	-3.13223	-3.40821	-3.15162	-3.13147	-2.85001	-3.2272	-3.11198	-3.20073	-1.86958	-3.2958	-3.46195	-2.98736	-3.07796	-3.28027	-3.119	4.72863	1.60963
235733_at	GXYLT2	-1.25454	-2.17703	-1.88341	1.64938	-1.63727	0.843597	-1.48425	-2.37491	1.13999	-0.208971	-2.45295	-0.644796	-0.458571	-0.854748	-1.21572	-1.65999	-1.22783	-0.729653	-1.42167	-2.08193	-0.827038	1.47203	-0.897606	-1.19318	-1.19839	-0.529025	-0.75763	-0.727216	1.32598	0.537192	-2.14218	-0.644467	-1.00676	4.72095	3.71419
206413_s_at	TCL1B	0.0444143	-0.407946	0.693827	0.721703	0.522202	0.205697	0.556809	0.79248	0.362837	0.258102	0.222083	0.874297	0.730745	0.779591	0.598956	0.710041	0.666367	0.6019	0.257951	0.168019	0.433959	0.471649	1.00182	0.689503	0.289921	0.471201	0.151263	0.509349	0.669434	0.306839	0.426055	0.694169	0.468004	4.70847	5.17647
226301_at	SLC18B1	-2.45843	-0.0459134	0.576897	-2.82593	-3.17745	-3.07108	-1.58978	-2.42926	0.583248	-2.94749	1.00041	-0.428091	0.329323	-3.35136	0.827679	1.86372	-2.97341	-3.07992	-2.44177	3.02451	-2.0622	0.12297	-0.607602	-2.31424	0.612685	-2.35929	-0.632548	2.0962	-1.68556	-3.10727	0.929469	1.88619	-1.1307	4.67124	3.54054
229399_at	C10orf118	-2.70123	-2.49187	-2.7423	-2.82593	-2.61299	-2.90354	-2.4545	-2.95922	-2.37059	-2.90329	-1.94669	-1.71106	-2.18188	-2.57506	-1.68574	-2.53653	-2.72712	-2.79884	-1.8518	-1.62679	-2.77647	-3.34443	-1.84386	-2.84596	-2.96521	-2.40042	-2.539	-2.59521	-2.57261	-2.90865	-2.75432	-3.05143	-2.43035	4.64992	2.21957
227361_at	HS3ST3B1	0.874686	-2.98095	-3.0434	-0.0208757	-0.582174	2.43136	-3.28231	-0.576655	1.36201	0.258102	-0.00307343	-3.4078	0.223412	1.82842	-2.79702	2.84325	1.58081	-0.275709	1.08674	-3.27183	0.75514	2.41558	-1.64005	-0.888081	-1.50374	-1.49223	-2.04008	-0.61909	-3.49534	-3.2526	-0.409576	-3.61521	-0.387651	4.64717	4.25952
218035_s_at	RBM47	3.35346	-2.6786	-2.15165	0.82765	2.48224	2.57102	0.200337	-2.91504	2.45863	2.0028	-2.45295	-2.95815	-2.67097	-1.99206	-2.82307	-2.6132	0.336589	-0.910368	-2.0378	2.13239	2.19542	-2.24605	1.35152	2.50425	-2.73755	-2.71986	-0.400757	-2.59521	-0.903024	-0.977814	-3.07796	0.746423	-0.491937	4.643	4.15106
202552_s_at	CRIM1	-2.5815	1.04595	-2.03851	-1.0811	-2.17184	-2.90354	-0.325968	-2.86436	0.295538	-2.82805	-3.41855	-3.1702	-2.96604	-3.1752	-3.42177	-3.40913	-3.27785	-2.92498	-3.16333	-3.18897	-3.45025	-3.00455	-2.58025	0.386033	0.00260486	-2.60996	-1.69017	-2.50048	-3.40731	-0.869961	-3.03799	-3.20809	-2.37847	4.64255	2.26408
206385_s_at	ANK3	-2.5815	-3.26444	-3.22658	-2.89135	-2.50314	-2.42388	-2.4973	-2.57636	-3.14301	-0.937433	-3.21599	-3.27281	-2.71525	-2.92212	-2.99906	-3.24667	-2.90476	-2.99951	-2.88041	-2.66955	-2.89175	-3.00455	-2.48412	-2.98948	-2.96521	-3.04933	-2.81281	-3.04177	-3.10304	-3.06796	-2.99929	-1.97729	-2.79356	4.64127	1.84771
204058_at	ME1	-3.26169	-0.217387	-3.61218	-2.82593	0.446822	-2.90354	-1.09537	0.375849	-1.81847	1.00107	-3.49309	-3.20386	-3.00307	-3.35136	-3.47186	-3.50185	-1.49513	-2.42772	-2.92048	-3.45706	0.691471	2.24758	-1.94851	0.580456	-3.38418	-3.39865	-3.15526	-1.11908	-3.3449	-0.532561	-3.5691	-0.71031	-2.21181	4.63037	2.41856
226003_at	KIF21A	-2.81865	-3.15882	-3.27389	-1.86163	1.17468	-2.96451	-3.50357	-0.628149	2.29691	1.55826	-3.41855	0.40717	2.56916	-2.65273	2.83352	-3.31133	-0.78512	1.25523	2.33495	-0.187324	-3.48293	-3.19419	-1.33315	1.3962	-3.21445	0.0430008	-2.539	-0.400425	-3.31673	2.43481	-3.34003	-1.48221	-0.706718	4.6157	3.90898
224724_at	SULF2	-2.28366	-2.49187	-1.35388	1.04266	-2.39658	-0.301053	-2.4545	-2.17648	-0.887769	-1.65937	-2.49977	-2.61776	-2.40822	-0.725369	-2.85547	-2.47409	0.0867235	-1.92743	-2.52688	-2.77157	-2.17708	0.875542	1.30626	2.64148	1.05047	-0.380048	-1.52357	-2.64526	-2.94004	0.43788	-2.7962	-1.30906	-1.78412	4.61434	2.83022
226571_s_at	PTPRS	-0.904657	-0.331859	1.15573	0.814958	-0.639041	-0.597238	1.30031	0.783922	0.758478	0.633497	-1.14589	0.549168	-1.19844	-0.995321	-0.0255086	-0.252277	-0.00470547	-1.12006	0.078927	1.21879	-1.34254	-1.16103	1.5375	0.15256	1.86186	1.523	0.634707	2.05581	-0.449701	-0.328692	-1.35352	0.35563	0.00393903	4.61391	4.61785
205848_at	GAS2	-2.98979	0.465995	-2.99459	-2.96304	-2.61299	-2.96451	-2.4973	-3.18806	0.601529	-2.69634	-2.31412	-3.23806	-2.93208	-3.1752	-2.70854	-3.02207	-2.54837	-3.30459	-3.13223	0.652707	-3.35346	-3.2235	-2.67488	-3.2272	1.22373	1.41392	-1.04173	-1.84019	-1.42055	-0.717891	-2.53902	-3.25437	-2.37808	4.61249	2.23441
236420_s_at	ANO4	-2.87867	-2.92697	-3.09295	-2.45574	-1.95049	-2.7897	-2.62734	-2.27611	-2.97678	-2.94749	-2.45295	-2.98995	-2.74837	-2.57506	-2.99906	-2.98715	-2.93924	-2.54828	-3.09799	-2.98396	-2.49581	-2.71245	-1.33315	-2.65539	-3.00059	-2.82538	-2.20909	-3.17495	-2.71399	-2.86605	-2.66879	-2.80577	-2.76221	4.61141	1.8492
206394_at	MYBPC2	-1.79356	-2.42537	-1.7783	-1.18544	-1.5442	-2.114	-1.66607	-1.00312	-1.252	-2.05421	-1.65301	-1.30437	-2.14169	-1.07057	-0.892383	-1.62697	-0.381979	-1.12006	-1.38577	-1.33027	-1.72973	-1.23612	-1.06271	-1.68841	-1.19839	-1.87947	-1.19447	-0.270402	-2.04793	-1.22543	-1.84567	-1.66287	-1.48617	4.60424	3.11807
242519_at	CCDC152	-2.93963	-3.26444	-2.3216	-3.15604	-3.17745	-3.37953	-2.66731	-3.22967	-3.19001	-3.02843	-3.13267	-2.84262	-3.47193	-3.31944	-3.37388	-1.51054	-1.78841	-3.22892	-3.02878	-0.505448	-3.32172	-3.16284	-3.21343	-3.2272	-2.88944	-3.36958	-2.539	-3.25465	-2.84099	-3.14245	-3.26379	-3.18243	-2.82784	4.60242	1.77458
238091_at	LOC100506388	-2.93963	-2.2979	-2.84735	-2.60577	-2.72307	-2.73344	-3.08638	-1.84069	-2.41441	-2.43677	-2.22603	-2.76756	-2.78922	-0.293065	-2.23248	-2.78035	-1.96941	-2.63469	-2.15972	-2.73759	-2.57654	-2.8716	-1.24176	-2.27512	-1.78245	-2.57711	-1.19447	-2.64526	-2.229	-2.35119	-2.58056	-3.02857	-2.42578	4.59208	2.1663
201689_s_at	TPD52	2.99508	-3.26444	1.55733	0.964181	0.689902	3.60321	2.79766	2.22512	3.14836	2.30056	-3.37398	2.59663	-3.50103	2.30931	-3.56859	-3.18373	-3.07813	3.04624	3.38171	2.87784	3.32809	-3.28504	-0.0106954	-0.819643	-3.35069	2.3402	0.0721843	-0.673203	2.69578	1.33404	2.73519	2.93535	0.726161	4.588	5.31417
212382_at	TCF4	-0.0711856	2.52309	-1.49167	0.401677	2.95682	-0.93497	1.82244	-0.192474	0.33991	0.866289	0.364782	-2.53987	-1.36275	-0.20138	3.66015	0.884968	0.57031	-0.0528853	0.566688	2.69612	0.691471	1.80146	-0.20351	1.87348	-0.0680765	3.44233	3.3834	0.251897	0.350858	1.6246	1.69753	1.37583	0.540302	4.58678	5.12708
231042_s_at	-	-3.31901	-3.45977	-3.44669	-3.2161	-3.35853	-3.46973	-3.39688	-3.32101	-2.76466	-2.60614	-3.49309	-3.02784	-3.40636	-2.92212	-1.54332	-2.95461	-2.51268	-3.54341	-2.40295	-3.16296	-3.48293	-3.54157	-3.15468	-2.65539	-3.56877	-3.50165	-3.32497	-3.37534	-3.43571	-3.02807	-3.40694	-3.59079	-3.06639	4.58067	1.51428
231202_at	ALDH1L2	-3.10551	-3.26444	-3.13592	-2.75323	-0.179849	0.742318	-2.23511	-2.42926	-0.484241	1.0219	-3.33605	-3.23806	0.944684	1.29688	-3.29669	-0.028138	0.347867	0.248417	0.644902	-3.40821	-3.28734	-3.37469	-2.7681	1.85574	-3.38418	-3.36958	-1.35548	-3.08632	-3.51906	-2.74013	-3.07796	-3.18243	-1.28239	4.57723	3.29484
207030_s_at	CSRP2	-1.50455	-1.87166	3.49882	-1.46663	-1.40164	-1.13073	-0.756374	-1.52271	-0.484241	-0.309672	1.08853	-0.588304	0.234124	-2.34318	-1.79728	-0.812966	-1.31622	-1.5928	-2.11935	-0.988098	-1.7656	1.13358	-0.822059	-1.08345	4.46762	0.675789	-1.35548	1.83982	1.38133	-0.717891	-0.68009	-0.488418	-0.859247	4.57563	3.71638
202551_s_at	CRIM1	-0.808135	0.99916	-2.37273	0.092435	-0.993316	-2.23623	-0.205853	-1.17376	1.10134	-1.10069	-2.0878	-1.78144	-1.54999	-1.37617	-2.29706	-2.50669	-2.478	-1.01413	-2.0378	-2.60902	-1.83819	-2.1122	-2.05769	0.589172	0.621245	-1.27904	-1.04173	-1.79329	-2.3283	-0.34955	-2.66879	-1.60687	-1.32179	4.56232	3.24053
203753_at	TCF4	1.56694	3.66025	-2.58225	2.32832	4.15193	-0.724075	3.64742	0.43825	1.63797	2.3437	2.47237	-2.87901	-2.44304	1.36101	4.36468	3.2935	2.26942	2.13444	2.48778	3.77861	2.53044	3.57516	-1.43096	3.24477	1.28246	3.84589	2.47697	2.18967	1.52596	3.7248	3.14765	3.69735	1.66541	4.56151	6.22692
212956_at	TBC1D9	0.194799	-2.80105	-2.89832	-2.96304	-2.50314	-2.96451	-2.96564	-2.77297	2.30453	-0.414736	-2.96275	-1.60889	-1.48464	-2.95843	-2.49227	-3.02207	1.37795	-3.04129	-2.72352	-3.22097	-3.45025	-3.03423	-0.0566723	-1.72155	-3.35069	2.09687	-1.69017	-0.673203	1.46775	-2.98736	1.96625	-0.944156	-1.99605	4.55874	2.56269
202206_at	ARL4C	1.21757	-2.42537	-1.07782	1.4726	-2.11421	0.0918314	-1.70534	-2.08181	-2.67716	-1.44336	-2.87253	1.94273	-2.40822	0.629949	0.889349	-2.8532	0.921908	-2.05269	-2.52688	-2.54195	-2.29828	-2.57887	-1.43096	-1.24686	-2.42599	-2.17391	-0.897007	-2.21509	0.330124	-2.78021	-2.53902	-2.48179	-1.08073	4.54756	3.46683
1552552_s_at	CLEC4C	-1.95069	-2.36513	-2.15165	-2.45574	-2.72307	-2.48942	-2.62734	-2.17648	-2.58937	-2.35228	-2.36389	-2.38174	-2.67097	-2.30138	-2.79702	-2.92194	-2.54837	-2.92498	-2.48422	-2.14353	-2.62145	-2.51686	-2.58025	-2.46968	-1.96822	-1.94934	-1.69017	-2.25921	-2.18692	-2.56862	-1.71655	-2.1237	-2.47096	4.53858	2.06762
202052_s_at	RAI14	-2.70123	3.16741	-2.84735	-1.72475	-1.84822	-2.18059	-2.53972	-1.98219	2.67421	0.980325	-0.875807	-1.03601	-0.95071	-2.1788	0.208889	1.87357	-1.75782	-2.54828	-1.81	1.29393	-2.69683	-2.31228	0.315248	-0.65006	-1.13892	1.31417	-1.69017	-1.61607	1.96598	-0.924082	2.81191	0.0940577	-0.839157	4.52841	3.68926
204881_s_at	UGCG	2.26319	3.44194	-2.3216	1.41343	0.522202	2.08939	2.3374	1.56026	1.09453	1.97304	2.28844	1.63716	-0.022805	5.50711	1.65971	1.69566	1.90851	1.68194	1.66997	1.64315	0.356093	0.907449	-0.746565	2.29636	-1.60379	0.756528	-0.75763	3.39115	0.646479	0.773029	1.84366	1.60002	1.70213	4.52571	6.22785
213689_x_at	FAM69A	-2.70123	-1.43265	-1.67687	-1.86163	-1.69066	-2.67437	-1.66607	0.1736	-2.28382	-1.10069	2.34126	-2.58032	-0.442357	-1.67222	-2.70854	-1.91576	0.486472	-2.09193	-1.95973	-1.71025	-2.89175	-1.16103	-1.53195	1.45501	-2.62462	-2.17391	-0.100533	-0.118076	-1.20202	-2.04305	-2.40871	-1.02574	-1.45839	4.52172	3.06334
235371_at	GXYLT2	-0.967084	-0.890804	-1.31631	2.97152	-1.0657	1.47251	-1.44674	-2.17648	2.41492	0.891305	-2.96275	-0.238742	-0.493896	-0.546845	-1.85768	-2.5778	-2.69569	0.190638	-0.960686	-2.17884	0.194271	3.05613	-0.20351	-1.79113	-1.70656	-0.85569	-0.632548	0.307794	2.46377	1.24844	-1.92722	0.0940577	-0.721758	4.51733	3.79558
1555731_a_at	AP1S3	-2.28366	-0.96335	-3.31184	-3.48776	-3.17745	-1.01154	-3.35677	-3.4411	-0.389248	-0.432706	-2.83002	-3.46663	-3.3092	-1.77629	-2.45561	-3.40913	0.110267	-3.30459	-2.60271	-3.16296	-3.51123	-3.56875	-2.58025	-3.06013	-3.35069	-1.46046	-2.81281	-3.37534	0.367671	-3.50081	-3.07796	-3.35112	-2.40311	4.49512	2.092
201688_s_at	TPD52	2.63656	-2.55297	0.551505	0.622612	0.0492463	3.29486	2.60867	1.3808	3.66774	1.88648	-2.78186	2.67335	-2.78922	1.95265	-2.17027	-2.8217	-2.65657	2.70605	3.27214	2.91643	2.9916	-3.00455	0.201286	-2.04652	-2.73755	2.34771	0.230418	-0.727216	3.10436	0.558686	2.56255	2.5419	0.722325	4.48743	5.20976
222258_s_at	SH3BP4	-2.05473	-2.17703	-2.47806	-2.45574	-2.27634	-2.48942	-2.58278	-2.17648	-2.67716	-2.77966	-2.83002	1.30903	-2.40822	-2.61485	-2.20897	-2.32786	0.94982	-2.46703	-2.72352	-2.37575	-3.00192	-2.57887	0.762916	-2.84596	2.27336	0.136835	-1.35548	-2.40287	-2.50274	-2.6545	-2.44876	-2.59847	-2.09224	4.45325	2.36101
211990_at	HLA-DPA1	4.6513	6.419	6.92709	-1.13557	-0.118027	0.564058	-2.36522	-1.70028	0.961741	0.443856	-2.68683	2.69798	-0.022805	0.695201	-1.77353	0.54193	4.43378	-1.92743	4.47874	6.58159	-2.29828	6.46232	3.45057	1.10047	0.50304	1.1767	-1.04173	-1.65644	1.45961	-0.040551	3.91846	3.9369	1.38333	4.44606	5.82939
229770_at	GLT1D1	-0.299025	-0.283241	-0.7794	0.0480123	0.0492463	-0.374335	-0.49533	-0.310946	-0.267052	-0.160267	-0.114452	0.192861	-0.797156	-0.0227298	0.310917	-0.328472	0.216899	-0.229168	0.078927	0.225641	-0.18754	-0.190719	3.43793	0.0580859	-0.230699	0.306554	-0.514455	-0.101639	0.0544919	0.269699	0.0554554	-0.230805	-0.166953	4.43856	4.27161
227623_at	CACNA2D1	-3.21316	-2.74338	-2.63748	-3.37919	-3.21751	-3.27812	0.0797234	-2.42926	2.06624	-3.18261	-3.08555	-3.3743	-2.93208	-3.03461	-3.05865	-3.21628	-3.21015	-3.07992	-3.30269	-1.56698	-3.04088	-3.03423	-2.05769	-3.06013	-3.00059	-3.22891	-2.04008	-2.78034	-3.07512	3.00362	0.682872	1.60002	-2.5898	4.41754	1.82774
202207_at	ARL4C	2.17509	-2.36513	-1.88341	3.27226	-1.73981	1.74818	-0.955316	-1.794	-2.41441	-0.224587	-2.49977	2.91928	-2.18188	2.27462	1.76222	-2.08536	2.36363	-1.92743	-2.40295	-2.44362	-2.93019	-2.27812	-0.897606	-1.03412	-1.40476	-2.54156	0.374222	-2.21509	1.15918	-2.21803	-2.44876	-1.69239	-0.420119	4.41527	3.99515
213566_at	RNASE6	4.05927	2.05752	-2.09744	1.93491	2.11362	3.19117	0.2264	-2.17648	-2.41441	0.643686	-0.741764	1.55575	-2.33352	3.45597	-2.70854	-1.56926	3.90208	0.826814	-2.11935	-1.35263	3.67665	-1.09452	2.17104	3.31375	-2.23168	-1.37457	-0.75763	-0.779499	1.83536	-2.56862	-1.64298	-0.361431	0.322688	4.41085	4.73354
228055_at	NAPSB	3.40662	-2.42537	-1.67687	1.41343	-0.730214	6.07733	-2.58278	-1.57146	1.11474	4.4992	-2.17907	-2.23179	-1.5794	4.20661	-1.46447	-2.22263	3.66884	-1.92743	1.33995	-1.9525	2.36672	-1.91494	3.30103	0.860062	-2.04221	-1.11266	-1.04173	-1.69954	-1.56335	-1.62519	-1.53238	-2.06406	0.159137	4.40391	4.56305
212192_at	KCTD12	-1.06484	-3.3158	3.46673	-0.455723	2.01442	1.03824	-3.39688	-2.95922	2.43746	2.3179	-3.13267	-0.125371	-2.36705	-0.114541	0.226862	2.61695	2.63617	1.76625	-1.32675	-2.92918	-0.439297	-3.16284	-2.58025	3.77735	3.38928	2.17733	-3.05086	1.24264	0.215028	-2.17205	-2.83979	-0.983817	-0.133351	4.39881	4.26546
237066_at	-	-3.04826	-3.04327	-2.8016	-3.2161	-2.55749	-3.23008	-3.43124	-3.05436	-3.22772	-3.06867	-2.68683	-2.91878	-3.04001	-2.53245	-2.94569	-2.53653	-2.86713	-3.37076	-3.02878	-3.45706	-3.00192	-3.00455	-2.16919	-3.35858	-2.70042	-2.71986	-1.69017	-2.99589	-3.07512	-3.10727	-2.95826	-2.91805	-3.00314	4.3988	1.39566
222496_s_at	RBM47	2.40632	-2.05052	-1.88341	-0.776483	-0.0974501	0.927672	-0.82709	-2.3275	1.59311	-0.0111367	-2.59853	-2.11193	-2.18188	-1.95855	-1.95406	-2.04785	-1.20228	-1.5928	-2.32107	0.49557	0.375601	-1.76087	0.899148	0.141125	-1.96822	-0.982418	-1.86958	-1.79329	-0.821511	-1.36654	-1.8891	-0.377809	-1.02599	4.39007	3.36408
202686_s_at	AXL	-0.299025	3.03104	-2.47806	-2.45574	-2.11421	0.676452	3.70377	-1.57146	-2.15103	1.00107	-1.17988	-1.35863	-2.36705	0.3799	-1.57056	1.15201	3.042	-2.67418	-1.26787	3.40391	-2.33611	-1.98125	-1.53195	-1.11131	-1.96822	0.341275	-0.75763	4.21998	-1.85103	-2.17205	-1.60335	1.04177	-0.254877	4.38508	4.13021
228056_s_at	NAPSB	1.0181	-1.4871	-2.3216	-1.03654	-2.22116	4.65508	-2.75294	-2.57636	-0.233045	2.47557	-2.91632	-2.61776	-2.86221	2.17301	-2.85547	-2.92194	1.40958	-2.46703	-0.504824	-2.24522	0.462996	-2.74638	2.48612	-1.14001	-2.81703	-2.99099	-2.93962	-3.08632	-2.18692	-2.61453	-3.03799	-2.39346	-1.01441	4.36975	3.35534
235965_at	-	-2.00663	-2.74338	-1.72709	-2.37789	-2.39658	-2.42388	-2.83766	-2.42926	-2.37059	-1.73704	-2.87253	-2.61776	-2.67097	-2.7694	-1.85768	-2.95461	-2.478	-2.38513	-2.40295	-2.24522	-2.22207	-2.18032	-1.53195	-2.7338	-2.50843	-1.91233	-1.52357	-2.30539	-2.43632	-3.17733	-2.58056	-2.15188	-2.41521	4.36543	1.95022
213891_s_at	TCF4	1.27894	4.20764	-2.3216	2.64377	4.98987	-0.374335	3.69915	0.84757	1.62866	2.37156	2.73673	-2.34339	-2.2565	1.29688	5.36934	3.58384	2.4398	2.38345	2.55193	4.53888	2.55484	3.95978	0.276702	3.58642	1.32655	5.27267	4.39823	2.26119	2.45758	3.77866	3.17547	3.65736	1.96361	4.36138	6.32499
211138_s_at	KMO	0.467563	-1.38739	-1.53491	-1.18544	-1.26637	-1.01154	-2.36522	-0.654197	-1.74702	0.211915	-2.49977	-1.24647	-1.92023	-0.438572	-2.11115	-2.01542	-0.94519	-1.8864	-1.01253	-0.634798	-1.25528	-1.91494	-0.0106954	-0.981875	-1.43622	-2.09893	-0.100533	-2.40287	-0.532882	-1.95823	-1.71655	-2.5107	-1.25916	4.33417	3.07501
226492_at	SEMA6D	-3.04826	-2.74338	-3.0434	-2.75323	-3.07833	-3.17606	-3.00437	-3.00619	-2.81107	-2.13791	-2.87253	-2.61776	-2.89363	-2.57506	-3.14066	-3.02207	-2.80146	-3.37076	-3.06322	-3.10216	-2.81652	-2.81158	-1.33315	-3.16477	-3.03698	-3.08102	-1.69017	-2.87038	-3.04067	-2.90865	-3.03799	-3.00064	-2.91308	4.30394	1.39087
219607_s_at	MS4A4A	0.94439	-3.3158	-3.35864	-3.27067	-3.48275	0.0131662	2.63375	-3.6328	-2.11029	1.21828	-3.25778	0.443648	-2.22396	2.66309	-3.39954	-3.43968	-2.54837	-3.12057	-1.12173	-2.77157	-3.45025	-3.45996	0.0332832	-3.35858	-3.47524	-3.08102	-3.5357	4.37064	-3.43571	-3.21702	1.0203	-1.45389	-1.65689	4.296	2.63911
228153_at	RNF144B	-0.259587	1.25471	-1.31631	-0.117711	-1.79567	-1.17066	1.45545	-1.88435	-0.351385	-0.144856	-2.73172	-2.41957	-2.33352	-0.995321	-0.931604	-2.50669	-2.58679	-0.664168	-2.23961	0.924394	-2.41584	-2.44856	-1.64005	-2.3917	-1.40476	0.237275	-1.52357	-2.40287	-0.564769	0.108477	0.3182	2.18276	-1.04075	4.28266	3.24191
229824_at	SHC3	-2.81865	-2.61756	-1.63068	-2.00815	-1.0657	-2.36597	-1.70534	-1.25035	-1.41683	-1.97291	-2.1332	-2.76756	-2.02792	-1.60321	-2.20897	-2.67778	-2.29301	-0.155643	-2.6424	-2.54195	-2.62145	-2.51686	-1.73825	-2.5407	-2.73755	-2.54156	-1.19447	-2.78034	-1.59422	-1.58435	-2.53902	-2.68548	-1.99519	4.27538	2.28019
238865_at	PABPC4L	-2.64182	1.03653	-2.7423	-2.45574	-2.77463	-2.90354	-3.00437	-2.37491	-2.63594	0.643686	2.8194	0.854194	-2.86221	-2.7694	2.26294	-2.29372	-2.37038	-2.46703	-2.83805	1.73432	-3.00192	-2.84596	-1.94851	-2.69943	-2.88944	-2.57711	-1.04173	3.57375	2.57574	-2.98736	1.81818	2.04513	-1.38915	4.26432	2.87517
1569788_at	ST8SIA1	-3.15713	-2.92697	-3.27389	-3.15604	-3.21751	-3.55982	-1.44674	-2.82599	-3.26972	-3.02843	-3.21599	-3.34089	-3.24262	-3.21353	-3.05865	-3.53208	-3.17918	-3.30459	-2.83805	-1.65672	-3.28734	-3.45996	-2.85001	-3.50982	-3.35069	-3.33855	-1.69017	-2.91847	-0.139574	-3.06796	-2.49121	-1.48221	-3.02223	4.2642	1.24197
205306_x_at	KMO	0.781678	-1.07999	-1.49167	-1.66234	-0.789775	-0.228677	-2.53972	-0.732876	-1.63114	0.503954	-2.22603	-1.27571	-1.74496	-0.438572	-1.3358	-2.22263	-0.561844	-1.4547	-1.17961	-0.947007	-0.896096	-1.88548	-0.607602	-0.669759	-1.40476	-1.46046	-0.514455	-1.84019	-0.532882	-2.12848	-2.01314	-2.09306	-1.11287	4.24417	3.1313
219471_at	KIAA0226L	-0.343343	-0.821061	-0.936906	0.0480123	1.19974	3.67971	-0.170934	-0.155294	-0.668572	5.10763	-1.04995	-0.463436	-0.736087	-0.586927	-0.871345	-0.939769	0.306562	-0.35919	-0.862301	-1.15845	-0.762806	-0.782302	3.94213	0.631359	-0.934931	-0.489543	1.15231	-0.270402	-0.618568	1.47912	-0.528088	0.329001	0.0109046	4.23796	4.24887
203716_s_at	DPP4	1.62225	-1.38739	-0.873959	-0.991116	-1.58877	-1.17066	-0.82709	-1.28553	0.0350727	-0.987235	-1.57191	-1.71106	-1.30757	-0.854748	-1.26052	-0.897236	-1.59227	-0.986068	0.0669965	-1.20798	-1.11985	-1.28554	0.454766	-0.570006	0.445286	-1.08395	0.634707	-1.53032	-0.00358078	-1.40022	-1.64298	-0.474404	-0.93884	4.2365	3.29766
214677_x_at	IGLC1	0.381987	-0.171204	1.48718	2.29192	0.878807	0.594417	-0.0461959	-0.288536	-0.389248	0.513107	2.37265	0.00541336	-0.239819	0.445916	1.50251	-0.551419	-0.297187	-0.664168	-1.23464	0.299188	-0.680191	1.50585	1.02757	-0.141119	0.832162	-0.0400681	-0.0118597	-1.05211	1.28905	-0.553459	-0.821926	0.0940577	0.344534	4.22595	4.57049
203038_at	PTPRK	-2.87867	-1.34126	-2.692	-2.75323	1.595	-2.67437	-2.83766	-2.95922	2.74159	2.63875	-2.96275	-2.76756	-2.5982	-2.81275	-2.94569	-2.8532	-3.17918	-2.67418	1.90709	4.70637	-2.69683	-2.77339	-3.01294	1.61205	-2.58392	-2.82538	-1.52357	0.307794	-2.94004	-2.86605	-3.11532	-1.94352	-1.36706	4.22104	2.85398
223278_at	GJB2	-2.87867	-3.10011	-2.7423	-1.79546	1.14977	-2.7897	-3.12736	-2.91504	-1.48565	-3.21888	-3.08555	-2.65912	-3.24262	-3.14152	-2.99906	-3.24667	-2.62399	-2.7578	-2.96067	-2.70667	0.270646	-3.1021	-1.73825	-3.12659	-2.73755	-3.01994	0.230418	-2.91847	-2.57261	-2.6545	-1.80129	-3.05143	-2.61635	4.22083	1.60448
205139_s_at	UST	-0.724726	-2.80105	0.90577	-2.89135	-2.44572	-2.61082	-2.4973	-3.09513	-0.99245	-1.65937	-2.68683	-2.34339	-2.29586	-1.88401	-1.62494	-0.812966	-1.40326	-1.69966	-2.0378	-2.02055	-2.62145	-1.91494	-2.38444	-2.7338	-2.11845	0.501483	-1.35548	-1.22476	-2.08258	-1.29437	-2.66879	-2.77549	-1.88107	4.20751	2.32644
1569110_x_at	LOC728613	2.60384	2.36758	-3.0434	-1.86163	3.07778	3.88556	1.74988	-2.57636	2.86342	2.94402	-2.83002	-1.85573	-2.22396	-1.50553	-2.08051	-2.8532	2.55923	-2.46703	4.63778	2.99634	1.82392	-3.00455	3.96693	5.39867	-2.85468	0.609321	-0.897007	3.21375	3.54598	3.64631	2.22512	0.825441	0.319402	4.20534	4.52475
1554733_at	LOC728175	-3.5636	-3.04327	-3.09295	-2.82593	-2.72307	-2.96451	-3.16197	-3.4411	-3.19001	-3.02843	-3.49309	-3.27281	-3.1077	-3.28335	-3.24853	-3.40913	-3.07813	-3.37076	-2.96067	-3.35322	-3.04088	-3.16284	-2.38444	-3.50982	-3.11198	-3.01994	-2.68883	-3.60084	-3.43571	-2.9488	-3.2285	-3.61521	-3.18061	4.20387	1.02326
201798_s_at	MYOF	0.277969	-2.42537	-1.19359	0.13656	0.433052	1.17388	-2.79503	-1.84069	0.176689	1.64559	-2.31412	-2.14952	-2.2565	0.0901606	-1.89136	-2.08536	-0.00470547	-1.3909	-0.91215	-2.34887	1.02555	-2.51686	1.76974	2.55546	3.72817	-2.21279	-1.86958	-1.97651	-0.88426	-0.186584	-2.05729	-0.307259	-0.983713	4.2022	3.21849
224967_at	UGCG	3.28918	3.97056	-2.692	1.19915	1.30647	2.57492	2.92623	2.10495	2.08809	2.37733	3.51567	2.4694	0.753513	6.06879	2.83689	2.76442	3.2027	2.85518	2.28902	2.9001	0.800795	1.85177	-1.15072	2.83971	-2.54278	2.26548	-1.69017	3.98139	2.02292	1.61977	2.92871	2.23647	2.44003	4.18717	6.6272
225331_at	CCDC50	3.77209	3.06717	-2.52833	2.73407	-2.17184	2.34472	2.62417	2.17226	4.36819	2.42021	3.07738	4.1035	1.82008	1.64397	4.22717	1.05052	4.05771	2.98563	3.90302	2.72	-2.49581	-2.6115	1.67492	1.61205	0.785414	-2.54156	-0.514455	3.35087	-2.81325	2.8359	2.15532	3.75942	2.41958	4.18464	6.60422
227198_at	AFF3	1.85477	-2.98095	-2.52833	1.45555	1.72984	3.52845	-3.39688	-2.82599	0.715397	2.64979	0.480859	1.34843	-3.07479	3.63761	-2.99906	-3.21628	3.9124	-3.12057	1.30185	-3.35322	1.30618	-3.13147	-0.0106954	2.69842	0.824769	-1.6274	-2.539	-3.08632	2.22807	-3.2526	-3.15816	-2.88988	-0.244056	4.17933	3.93528
209031_at	CADM1	3.92456	-2.98095	-2.58225	-1.86163	-2.77463	5.1378	-3.04709	-2.57636	3.19747	0.835566	-2.5461	-3.02784	-2.82563	1.83455	-2.58321	-2.78035	1.56728	-3.07992	-2.11935	-2.79726	-3.25492	-2.97525	2.79338	0.435056	-2.73755	-2.57711	-0.75763	-3.04177	-2.94004	-2.56862	-2.83979	-2.68548	-1.05427	4.17311	3.11884
201324_at	EMP1	-0.868198	-2.86854	-0.334196	-1.93329	-2.00463	-2.23623	-2.40918	-0.0814651	-1.74702	-2.7372	-3.04607	-2.38174	-1.39224	-1.91812	-0.871345	-2.22263	-2.65657	-1.35608	-1.74081	-3.04584	-0.562869	-2.14736	-1.43096	-0.424174	1.39101	1.63505	-2.04008	-2.07121	-0.314203	-1.58435	-2.44876	-1.88687	-1.89257	4.16412	2.27155
224553_s_at	TNFRSF18	-1.54572	-1.59087	-1.07782	-1.93329	-2.00463	-1.54689	-1.78579	-1.84069	-1.52345	-2.30683	-1.41977	3.33215	-1.78291	-1.77629	5.06895	-1.62697	-1.96941	-1.12006	-1.81	-2.11431	-2.09964	-0.982179	-1.73825	-1.75517	-1.56977	0.362951	1.77294	-1.37411	-2.11751	-1.66176	-2.01314	-2.21527	-1.11873	4.13554	3.01681
227719_at	SMAD9	-0.668489	-1.92787	-1.11927	-1.03654	0.887519	-2.42388	-1.74457	-1.03786	-1.34956	-1.10069	0.18272	-1.4538	-1.22581	-1.57267	-1.98312	-1.53985	-0.876024	0.258972	0.291169	-0.720729	1.37578	-1.72885	-0.822059	-1.19318	-1.56977	1.7402	-0.897007	-0.896928	0.194145	-0.310473	-1.38888	-2.00438	-1.00802	4.10677	3.09875
213385_at	CHN2	-0.904657	3.35331	-0.873959	-2.22999	-2.33284	0.676452	-1.52028	-2.27611	-1.41683	-0.344665	-2.1332	1.3886	-2.33352	-1.63871	-2.39323	-0.774654	-2.51268	-2.13067	-2.52688	0.976456	-2.62145	-2.21073	0.454766	-2.23515	-2.23168	-2.68124	-1.35548	0.0692378	0.0877954	-1.78762	3.14363	-0.944156	-1.0974	4.10669	3.00928
240532_at	SLC32A1	-1.54572	-1.99302	-1.93882	-1.13557	-1.5442	-1.76346	-2.36522	-2.08181	-2.41441	-1.89311	-2.1332	-1.78144	-2.71525	-1.84849	-1.41002	-2.15651	-2.00033	-2.0076	-2.36301	-2.11431	-1.72973	-1.64112	-1.06271	-1.97306	-1.56977	-2.24473	-1.04173	-1.49248	-2.57261	-1.99796	-2.10248	-2.36058	-1.96027	4.10278	2.14251
221268_s_at	SGPP1	-2.5815	0.465995	-2.52833	-2.96304	-2.97696	-3.27812	0.767106	-3.05436	0.601529	-2.39795	-0.991704	-2.98995	-3.00307	-3.44489	-2.85547	-2.32786	-1.75782	-3.22892	-1.20779	0.919603	-3.18299	2.53118	-2.16919	-3.09475	-3.31727	-0.783478	-1.04173	0.914992	0.131267	-2.98736	-0.528088	0.843915	-1.94167	4.09537	2.1537
203923_s_at	CYBB	2.90648	2.40493	0.178695	2.87629	-0.730214	0.548857	-0.157367	2.36913	2.35671	0.0829071	0.112918	-0.966055	-1.33678	0.0636658	-1.26052	-0.420514	3.89977	4.04	-0.0528487	-0.0901259	4.3991	-1.21261	0.64623	2.56645	-1.05955	-1.27904	-0.295098	-0.542587	-1.15643	-0.120376	-0.448752	-0.445168	0.841296	4.08628	4.92757
221651_x_at	IGK@ /// IGKC /// LOC100294406	3.16945	1.74519	2.06486	1.66334	1.89359	3.98891	1.43495	1.56026	0.968585	1.44886	1.27295	0.805102	1.25276	2.23258	1.88246	1.57372	1.65726	1.3808	1.41749	0.96565	1.45647	1.65243	3.4121	1.46469	1.7561	1.29453	3.65379	2.21372	1.06199	1.73802	1.86629	1.53927	1.71894	4.07987	5.79881
214836_x_at	IGK@ /// IGKC /// LOC100294406	1.94455	-1.53476	-0.528221	-1.46663	-1.1453	1.56795	-0.756374	-1.03786	-0.887769	-0.937433	-1.14589	-1.06007	-1.14762	1.25158	-1.3358	-1.51054	-1.55883	-0.524273	-1.77481	-0.790835	-0.762806	-1.25832	-0.254386	-0.819643	-1.16541	-1.03212	0.752456	-1.15091	-1.88195	-1.87032	-1.22115	-1.10654	-0.718947	4.07793	3.35899
1554600_s_at	LMNA	1.34427	2.6465	-0.873959	-0.117711	0.765747	2.38988	2.63152	0.521884	0.646154	2.5787	-0.343966	-0.377801	-0.581673	2.74792	-1.1448	3.37231	2.15816	3.15074	0.483557	2.97489	1.05776	-0.438807	-0.254386	2.48488	1.27126	1.02093	-0.194874	2.57094	-0.314203	0.827372	2.80447	3.25824	1.24862	4.06093	5.30954
235051_at	CCDC50	0.611871	0.193057	-2.7423	0.69451	-2.97696	-0.484944	-0.237897	-0.416337	0.961741	-0.309672	-0.018741	1.03864	-2.0665	-1.2299	0.236546	-1.25388	1.12073	-0.229168	0.38715	-0.885009	-2.77647	-2.6115	-0.976905	-1.42813	-2.31325	-2.60996	-1.69017	-1.08274	-2.84099	-0.169853	-1.38888	0.753379	-0.380354	4.05624	3.67589
205484_at	SIT1	-0.0378901	0.0502337	-0.334196	-0.622359	-0.332058	-0.568359	-0.880385	-0.654197	-0.99245	-0.379269	-0.716917	-0.607642	-0.299034	0.3896	-0.522736	-0.357076	0.419151	-0.601385	-0.960686	-0.70362	-0.84892	-0.708342	-0.0106954	-0.731716	-0.344195	-1.13971	-0.0118597	-0.37757	-0.513868	-0.532561	-0.249359	-0.517431	-0.435564	4.05187	3.6163
206304_at	MYBPH	-0.299025	-0.382263	-0.873959	-0.303897	1.02178	2.40254	-1.01041	-0.098572	1.34652	0.92797	-0.599833	-0.70401	-1.2776	3.62745	-0.637159	-0.589125	-0.469873	-0.0528853	1.1487	-0.444202	1.10882	-0.228504	1.2616	4.22946	-0.361933	-0.27429	0.304487	-0.469174	-1.20202	-0.310473	-0.870673	-1.23943	0.136607	4.02565	4.16225
242002_at	NKAIN2	-3.15713	1.15871	-2.58225	-3.02487	-2.77463	-3.27812	-3.31995	-3.05436	-2.89268	-2.98852	-3.21599	-3.23806	-2.89363	-3.1752	1.45752	-3.15223	-3.17918	-3.04129	-2.99594	-2.89548	-2.89175	-2.97525	-2.27639	-3.09475	0.0414097	-3.25549	-3.24048	-0.673203	-3.3449	-3.2526	1.60908	-0.798299	-2.61216	4.02414	1.41198
213830_at	YME1L1	-0.0536762	-0.382263	-0.0298213	1.67703	-0.451634	-0.374335	0.961232	4.13639	0.00791002	-0.655862	-0.554163	-0.625332	-0.510054	-0.973374	0.636848	-0.982594	-0.0731103	-0.32497	2.2555	-1.09253	-0.896096	-0.0662467	-1.24176	-0.325198	2.84853	-0.325051	4.63053	-0.727216	2.75749	1.4551	-0.613242	3.42464	0.129559	4.02329	4.15285
235299_at	SLC41A2	-1.59193	-3.20968	-2.26138	-3.2161	-2.82765	-2.61082	-2.83766	-3.09513	-1.07705	-2.98852	-1.90306	-2.41957	-2.89363	-2.14434	-1.62494	-2.92194	-3.14574	-2.92498	-2.23961	-2.73759	-2.33611	-2.94271	-2.58025	-2.76883	-2.96521	-1.94934	-3.05086	-2.16635	-1.44771	-2.90865	-2.7962	-2.7163	-2.53357	4.01765	1.48408
205844_at	VNN1	-3.10551	1.28505	2.58503	-2.96304	-2.92848	-3.27812	-3.00437	-2.72468	-2.7224	-2.90329	-3.08555	-3.3087	-3.27365	-3.03461	-2.91578	-0.028138	-3.21015	-3.12057	-3.2009	-2.77157	-1.98713	4.39561	-1.53195	-3.19821	-0.0260452	-2.57711	-1.19447	-0.865597	-2.77758	-2.82274	-3.03799	-2.88988	-2.38547	4.01733	1.63186
210976_s_at	PFKM	2.63173	4.15568	0.622834	1.65638	1.85268	0.995165	3.18075	1.60954	2.25879	0.920422	0.598835	-0.428091	-0.101216	-0.0227298	-0.277215	3.05727	0.0216606	-0.962091	1.5425	3.27479	1.55666	0.234656	2.24528	2.78894	0.404245	3.59527	1.77294	1.78716	2.0999	1.08395	3.33706	3.73551	1.32938	4.01475	5.34413
230563_at	RASGEF1A	-1.73656	-1.59087	-2.15165	0.562986	-2.27634	-2.73344	-2.27865	-2.42926	-1.81847	-2.35228	-1.99492	-2.00068	-1.9571	-1.31856	-2.5239	1.89693	0.240977	-2.09193	-1.59269	-2.37575	-2.33611	2.25257	-2.27639	-0.797313	-2.42599	-2.13498	-2.04008	-2.40287	-1.91413	-2.39373	-2.18594	-2.02924	-1.62611	4.00367	2.37756
234347_s_at	DENR	-0.695773	-0.659787	-1.99136	-2.00815	-1.22555	-2.114	-1.90198	-1.84069	-1.48565	-2.30683	-1.11287	-0.828692	-1.67496	-2.34318	-0.522736	-0.267563	-1.86113	-1.12006	-1.70072	-1.38159	-1.94407	-0.15044	-0.746565	-2.42946	-2.23168	-1.84125	-1.19447	-1.79329	-0.598888	-2.52691	-0.568537	-2.06406	-1.45216	4.00021	2.54804
213537_at	HLA-DPA1	0.0295011	3.06504	2.52938	-2.00815	-1.44595	-2.05346	-3.04709	-2.47741	-1.81847	-1.62247	-3.17166	-0.550514	-1.9571	-2.03	-2.55258	-2.18486	-0.416257	-2.92498	-0.504824	2.65058	-2.29828	1.3589	-0.153473	-2.65539	-1.84924	-2.35929	-0.632548	-2.50048	-2.3283	-2.6545	0.282054	-0.457274	-1.12456	3.99887	2.87431
231875_at	KIF21A	-3.21316	-3.3158	-3.31184	-3.2161	-2.11421	-3.64772	-3.28231	-2.86436	-1.38399	-2.26361	-3.49309	-2.6926	-1.22581	-3.31944	-1.89136	-3.40913	-3.07813	-2.38513	-1.6287	-3.07429	-3.32172	-3.2235	-0.746565	-2.27512	-3.28508	-3.39865	-2.93962	-3.21265	-3.31673	-1.32811	-3.19185	-3.1059	-2.74054	3.98346	1.24292
226666_at	DAAM1	-0.198791	1.50877	0.658543	0.707249	-0.00409653	-0.181238	3.33974	0.611144	-0.299956	-0.0549193	1.7839	-1.64383	-0.329078	0.191183	1.21279	0.37009	0.399374	0.714619	1.496	0.0643178	0.731454	0.676312	-1.43096	0.188323	1.7048	0.176552	0.304487	3.33874	1.83536	0.092123	2.08614	3.13813	0.51729	3.98167	4.49896
221671_x_at	IGK@ /// IGKC /// LOC100294406	3.08952	1.45655	1.94485	2.01127	1.83245	4.08987	1.47053	1.80454	0.982612	1.46451	1.29995	1.22703	1.58192	2.14395	1.76576	1.89001	2.02602	1.2147	1.28561	1.32176	1.32843	1.60236	3.31551	1.41171	1.99944	1.40103	3.1754	2.2539	0.998736	1.69738	1.79148	1.64702	1.79517	3.97314	5.76831
217820_s_at	ENAH	0.73209	-1.53476	0.671242	0.217067	1.41907	-1.93713	-0.308228	1.52564	-1.74702	-0.113752	-2.87253	-2.58032	-1.42168	-2.45772	-2.85547	2.02851	-1.31622	0.490515	0.872951	-2.21456	-0.491403	-2.71245	-2.67488	2.83428	-2.27298	1.85196	-2.539	1.38327	-2.53708	-0.203047	2.60508	1.72778	-0.670114	3.96238	3.29227
203215_s_at	MYO6	-1.89746	1.81905	-2.03851	-2.14969	-0.377897	-1.60131	-0.36236	-2.53064	-2.45956	0.412606	0.945197	-2.91878	-0.883164	-2.69195	-2.73695	-2.6132	-1.68854	-2.50957	-2.40295	-2.21456	-2.25979	-1.6094	1.30626	-0.590662	-2.15944	-2.71986	-0.514455	-1.37411	-2.94004	2.37358	-0.0899214	-0.377809	-1.54501	3.94505	2.40003
235331_x_at	PCGF5	-1.59193	-1.64143	-3.13592	-3.33269	-2.97696	-3.37953	-2.79503	-3.27479	-0.584731	-3.29891	-3.25778	-3.49886	-3.47193	-2.45772	-1.98312	-2.15651	-2.76077	-3.22892	-0.199283	1.27094	-2.1368	-3.4003	-2.7681	-3.44751	-3.2492	-3.11025	-2.539	-1.69954	-0.70682	-2.04305	-1.75851	-1.86025	-2.38779	3.94465	1.55686
238846_at	TNFRSF11A	-1.73656	-2.55297	-2.47806	-2.82593	-0.139179	-2.48942	-3.28231	-2.72468	-3.22772	-1.31181	-0.991704	-0.871526	-2.96604	-3.06945	-2.13997	-2.8532	-2.69569	-2.54828	-1.15137	-2.83465	-2.69683	-1.78798	-0.897606	1.62824	-0.0970691	-0.85569	-1.35548	-2.40287	-2.53708	-2.52691	-2.58056	-2.44844	-2.24453	3.93299	1.68847
236769_at	LOC158402	-0.020199	1.76635	0.925452	0.622612	0.620812	0.205697	0.724079	-0.0645524	-0.605457	1.02915	0.993049	-1.06007	-0.714846	2.11228	0.467901	0.123124	0.58835	0.0939686	-0.0391542	1.5544	0.12524	0.453468	-2.05769	0.163513	0.997811	0.922073	-1.35548	0.52184	0.945811	-0.869961	0.985311	0.0186843	0.466147	3.92627	4.39242
1555733_s_at	AP1S3	-1.64251	-1.29194	-2.63748	-2.30502	-2.55749	-1.65467	-3.08638	-2.42926	-0.316428	-0.987235	-2.87253	-2.98995	-2.93208	-1.34371	-1.77353	-3.05309	0.317902	-2.42772	-2.52688	-2.89548	-2.57654	-2.84596	-1.94851	-2.31424	-2.34984	-0.832188	-1.19447	-3.33099	0.585551	-2.9488	-2.18594	-2.88988	-2.07027	3.92128	1.851
228749_at	ZDBF2	-2.98979	-2.61756	-2.99459	-1.86163	-2.92848	-3.27812	1.7905	-0.628149	0.563403	-3.25974	-3.29701	-3.27281	-3.17709	-3.14152	-3.08422	-3.24667	-0.398719	-2.79884	-3.16333	-0.535803	-3.15162	-2.94271	-2.16919	-2.7338	-3.00059	-3.22891	-0.897007	1.55833	-3.37696	-0.120376	-2.87744	0.753379	-2.21601	3.91341	1.6974
225057_at	SLC15A4	2.74577	0.692798	1.72688	2.53557	2.55693	2.80043	1.41284	2.26855	1.80367	1.90537	1.84473	2.03323	2.48785	1.99271	1.98247	2.36688	2.19621	2.53122	2.16381	1.73757	1.9718	1.89849	0.454766	1.71217	1.79369	2.11528	0.151263	0.696847	3.03395	1.95771	1.386	1.16512	2.08927	3.91112	6.0004
217196_s_at	CAMSAP2	-1.41447	-1.87166	-2.52833	-2.30502	-1.44595	-2.61082	-3.08638	-2.72468	-2.89268	-0.0694065	-2.91632	-3.1003	-3.00307	-1.57267	-2.87984	-2.08536	0.515206	-2.92498	-2.83805	-1.89181	0.565931	-3.13147	-2.85001	0.491241	-2.00581	-2.7879	-2.93962	-2.78034	-0.0287288	-2.82274	-2.83979	-3.05143	-2.18233	3.90631	1.72398
210690_at	KLRC4	-3.10551	1.91876	-3.48715	-3.4365	-3.12708	-3.27812	-3.20794	-3.14669	-3.50817	-3.4047	-3.41855	-3.1702	-3.43675	-3.25064	-3.44483	-2.95461	-3.50412	-3.47843	-3.30269	-2.89548	-3.35346	-3.45996	-3.3341	-3.38995	-3.38418	-3.36958	-2.93962	-3.12794	-2.60595	-3.10727	-3.40694	-3.28027	-3.03197	3.89222	0.86025
1559066_at	LOC158402	-2.00663	0.193057	-1.88341	-2.68013	-2.82765	-2.30017	-1.70534	-2.08181	-2.32728	-2.09541	-0.325748	-2.58032	-1.9571	0.246267	-1.85768	-1.81375	-1.66225	-1.5928	-1.6653	-0.429597	-1.59081	-1.69785	-2.67488	-2.42946	-1.16541	-2.32194	-0.75763	-1.9281	-1.81357	-2.90865	-0.725155	-3.15503	-1.66765	3.89194	2.22429
234852_at	-	-2.16833	-2.55297	-1.93882	-2.75323	-2.66402	-2.48942	-2.83766	-2.62672	-2.50219	-2.60614	-1.81434	-0.807076	-2.78922	-2.85045	1.38905	-3.05309	-1.28631	-2.34656	-3.36646	-2.57542	-2.89175	-1.98125	-2.27639	-2.76883	-0.795366	-2.54156	-1.19447	-2.87038	-0.299334	-3.14245	-2.44876	-3.00064	-2.23197	3.88988	1.65791
206641_at	TNFRSF17	-2.5815	-2.61756	-1.93882	-2.37789	-2.77463	-2.48942	-2.4973	-2.86436	-2.50219	-2.77966	-2.45295	-2.76756	-2.71525	-2.61485	-1.83252	-2.64782	-2.25337	-2.7578	-2.40295	-2.14353	-2.33611	-2.24605	-2.38444	-2.3917	-2.38823	-2.35929	-2.04008	-2.40287	-2.36435	-2.39373	-2.62237	-2.54044	-2.5006	3.88818	1.38758
206290_s_at	RGS7	-3.419	-2.86854	-2.692	-2.75323	-3.31182	-2.90354	-3.12736	-2.91504	-3.54655	-3.06867	-3.04607	-3.06301	-3.3092	-3.03461	-1.07744	-3.27909	-3.27785	-3.19246	-2.96067	-3.27183	-3.18299	-3.06682	-2.58025	-3.2272	-3.14659	-3.52968	-2.68883	-3.17495	-3.28775	-2.98736	-3.03799	-3.20809	-3.0059	3.88548	0.879578
217901_at	DSG2	-2.28366	-1.59087	4.11945	1.39617	-1.79567	-2.36597	-1.98498	1.63147	4.38572	2.76472	-1.6969	-2.58032	-1.45412	-1.09517	4.44229	1.6286	-1.93196	-2.05269	-0.937278	-1.4335	-1.91054	-0.941934	-2.38444	-1.97306	-2.23168	-1.4333	-1.52357	3.75243	4.37617	-1.40022	-1.22115	1.25537	-0.141733	3.88044	3.73871
222146_s_at	TCF4	0.791314	2.24513	-0.477364	1.65638	2.89567	-0.724075	2.52369	0.0196362	0.797558	1.1037	1.60904	-2.61776	-1.70841	0.925615	4.04168	2.03161	1.49459	1.54055	1.39661	2.70237	1.38577	2.32075	-0.423272	1.77564	0.754588	2.94552	2.07764	1.45268	1.2243	2.21993	1.82967	2.31786	1.11238	3.86625	4.97863
211341_at	POU4F1	1.94897	1.15871	-2.58225	-1.79546	1.48695	-1.49679	-1.78579	-1.32462	-2.63594	0.494127	5.01089	-2.61776	1.99087	-1.95855	1.19802	0.731466	-2.90476	0.731698	-2.79902	1.48452	-2.62145	-2.24605	-1.94851	0.606356	-1.96822	-1.46046	-0.632548	1.75539	1.69254	2.58601	2.51511	1.15464	-0.283236	3.86564	3.5824
230748_at	SLC16A6	-1.3337	0.913807	-2.47806	0.707249	1.42652	-0.895444	-2.40918	1.68059	-2.54631	-0.509356	-2.26947	0.638719	-1.5794	-1.73865	-1.62494	1.67711	-0.582176	0.282647	-2.92048	-2.17884	-0.491403	-3.00455	-0.308538	-1.00962	-0.414286	-3.25549	-2.539	-0.865597	-0.582942	-1.51219	-1.71655	-2.8632	-0.786968	3.86122	3.07425
223391_at	SGPP1	-1.89746	2.07049	0.288534	-1.18544	-0.201093	-2.84585	3.3945	-3.05436	1.73477	0.00278041	-0.308016	-3.3087	-3.27365	-2.7694	-2.70854	-0.982594	-0.416257	-3.40855	0.574848	2.34247	-3.62814	3.44986	-2.16919	0.264819	-3.38418	0.560079	-2.20909	2.72822	1.03913	-3.21702	0.862648	3.49345	-0.797575	3.85777	3.06019
216834_at	RGS1	-1.59193	-2.92697	-3.0434	-1.41064	-0.789775	-2.61082	-3.28231	-0.21044	-2.07028	-2.77966	-1.77468	-0.463436	-0.345189	-0.145845	-0.0255086	1.75666	4.55242	-3.07992	5.29767	-0.101668	0.375601	0.311426	-2.38444	-0.888081	0.785414	-3.22891	-1.52357	1.06595	0.3397	1.90991	-1.22115	-3.20809	-0.752286	3.85508	3.10279
213938_at	ERC2	-1.8418	-2.36513	-2.20527	-2.14969	-1.84822	-2.61082	-2.18928	-2.47741	-2.15103	-2.43677	-2.5461	-2.26615	-2.33352	-1.99206	-1.89136	-2.36051	-2.25337	-2.42772	-1.74081	-2.34887	-1.80228	-1.72885	-1.24176	-2.12398	-1.78245	-2.09893	-0.295098	-2.50048	-2.40397	-2.43504	-2.58056	-2.02924	-2.22179	3.85033	1.62854
209138_x_at	IGLC1	0.0139638	0.140827	1.50037	1.23001	0.584494	0.187393	-0.140116	-0.628149	-0.605457	-0.208971	1.52608	-0.625332	-0.529711	0.400352	1.57226	-0.897236	0.192643	0.104499	-0.726926	-0.84933	-0.0887004	1.43058	0.421458	-0.169458	1.21188	0.200501	-0.194874	-0.493506	1.15918	-0.328692	-0.928171	-1.00178	0.112083	3.83773	3.94981
215193_x_at	HLA-DRB1 /// HLA-DRB3 /// HLA-DRB4 /// LOC100507709 /// LOC100507714	5.33741	6.19333	5.75166	-1.2415	-1.95049	2.11988	-0.984182	-1.06851	1.68457	2.80447	-2.0878	4.67842	0.684343	1.78864	-0.871345	-1.05621	3.2879	-1.62787	3.59883	5.5369	-0.230849	5.75403	2.97173	1.00417	3.31213	3.24313	-2.04008	-1.53032	2.93144	-0.186584	0.692923	5.10379	1.62892	3.83742	5.46635
230128_at	IGLL5	-1.13893	-1.70246	-1.40143	-1.5928	-0.477029	-1.21771	-1.78579	-1.14221	-1.98592	-2.09541	-1.90306	-1.71106	-2.33352	-1.53944	-1.12581	-1.62697	-1.55883	-2.22039	-1.59269	-1.9525	-1.59081	-1.91494	-0.308538	-0.981875	-1.64034	-1.5258	-0.514455	-1.33555	-1.75001	-1.74536	-2.44876	-1.71745	-1.6052	3.83649	2.23129
204174_at	ALOX5AP	4.39065	-0.569195	-0.841131	3.73541	2.73067	5.0266	2.23351	-0.353158	-0.911996	3.21373	0.567237	4.56785	0.804618	4.04291	2.76914	1.07282	5.54216	6.14167	-0.618817	-0.0334714	6.86917	1.89849	0.48781	3.77347	-0.0680765	5.56904	0.44333	0.853246	6.68232	1.68188	0.584474	3.82784	2.17556	3.83306	6.00862
242064_at	SDK2	-2.28366	-2.36513	1.66564	2.31923	-2.66402	-1.60131	-2.83766	-2.17648	0.905456	-2.43677	-2.5461	-2.6926	-2.10409	-2.1104	-2.39323	-2.39808	-1.25892	-1.5928	-2.15972	-2.08193	-1.94407	2.19027	-0.545034	-2.69943	1.55634	-2.46928	-1.69017	-1.61607	2.36759	-1.70081	-2.05729	-2.1237	-1.64063	3.83216	2.19153
235343_at	VASH2	0.194799	-3.10011	-2.03851	-3.27067	-2.50314	-3.33026	-3.04709	-1.25035	-1.04909	-1.84959	1.29995	-2.84262	0.338253	-3.35136	-3.42177	0.592081	-3.34057	-3.40855	-2.15972	-3.24738	-3.38699	-2.81158	-3.2792	-0.424174	-0.261919	1.14945	-2.93962	-2.68984	-1.53216	-2.70204	-1.45809	-1.77238	-2.03928	3.82953	1.79025
227875_at	KLHL13	0.611871	-2.80105	1.66564	-1.13557	-2.77463	-1.82118	-1.94277	-0.552908	1.66377	-0.325839	0.727108	-3.02784	1.77943	-1.28985	-3.16883	-1.42152	0.740549	-1.52291	1.18342	-0.0673126	1.97842	-2.8716	-1.53195	-2.7338	-2.81703	-3.11025	-1.19447	0.862378	0.119107	-1.62519	-0.549032	-2.27327	-0.674021	3.82589	3.15187
224795_x_at	IGK@ /// IGKC /// LOC100294406	3.75787	1.84923	2.43828	2.01127	1.72984	4.37514	1.619	1.61537	1.83687	1.57729	1.76176	1.62242	2.09444	2.33888	1.85419	2.21047	1.96456	2.04925	2.02276	1.88811	1.60931	2.25763	3.27871	1.66173	2.14378	1.67562	3.54368	2.2539	2.28494	1.92736	1.80622	1.61418	2.13085	3.80766	5.93851
211991_s_at	HLA-DPA1	2.84224	4.97774	4.98419	-1.03654	-1.40164	-0.350161	-1.18558	-1.88435	0.732612	-0.699337	-0.962765	2.53824	-0.736087	-0.56759	-0.756633	-0.183737	2.34669	-0.245453	3.66064	4.86398	-1.83819	5.22071	0.614422	-0.2947	0.0285994	1.15604	-1.04173	-0.567735	1.69986	-1.36654	2.11745	3.51734	0.846822	3.80553	4.65235
213358_at	SOGA2	-1.3337	2.52001	-1.67687	-1.79546	-1.48839	-2.90354	2.87737	0.40188	0.395109	0.987128	0.375983	-1.30437	-1.85337	-2.26327	-2.04909	-2.36051	-0.130763	-1.80771	-1.23464	0.912271	-2.41584	-1.58148	-1.53195	-0.669759	-2.08226	0.396704	-0.632548	1.04272	1.95534	-1.82828	1.66828	3.04459	-0.686596	3.80432	3.11772
204118_at	CD48	-0.299025	3.48309	1.67204	2.00559	-0.426662	0.950928	-0.51398	0.271622	-1.252	-0.937433	2.50128	4.46302	0.690928	0.484018	2.00166	0.76817	1.2119	5.0759	5.62709	0.137614	6.37236	1.85893	1.39523	-0.262238	1.70896	0.729445	0.912063	-0.118076	1.27896	0.230673	0.36205	-0.0216884	1.39579	3.79708	5.19287
211419_s_at	CHN2	-2.16833	0.598963	-3.31184	-2.00815	-2.55749	-2.18059	-2.53972	-2.91504	-2.50219	-2.7372	-3.00263	-0.745365	-2.93208	-2.85045	-2.94569	-2.1198	-2.72712	-2.38513	-2.23961	-1.35263	-2.77647	-2.076	-2.27639	-2.46968	-2.50843	-2.64997	-0.897007	-1.65644	-2.11751	-2.61453	1.07424	-2.74593	-2.2811	3.79698	1.51587
1555465_at	MCOLN2	1.11711	-1.59087	-0.936906	-0.818284	0.0836638	0.676452	-1.98498	-0.790339	1.24128	2.09345	-0.849556	-2.03575	0.833242	0.0901606	-0.669162	-0.130375	2.16774	-0.815184	-0.862301	-1.30558	-1.49166	-1.67279	-1.06271	0.867738	-0.910905	-1.00603	-1.35548	-0.673203	-1.33648	-1.03556	0.526607	-1.26544	-0.22431	3.79476	3.57045
208965_s_at	IFI16	1.36225	-1.53476	3.13677	-0.776483	-0.582174	-0.8611	0.939106	0.589918	-0.99245	0.282509	3.94976	3.83858	2.46451	-0.725369	4.43851	5.38272	0.170413	1.33751	-2.40295	0.0114043	0.387039	3.90725	2.47379	0.553659	2.7967	1.9066	-1.19447	-1.57668	0.48098	-1.29437	2.94887	2.66275	1.00143	3.79121	4.79265
202555_s_at	MYLK	-1.21663	-0.515232	-1.99136	-1.5928	-1.26637	-1.26202	-0.399341	-1.70028	-0.316428	-0.325839	1.02287	-1.08495	-1.24914	-1.67222	-0.57043	1.32091	-1.31622	-1.42145	-1.04289	-1.51514	-1.72973	-0.823307	-0.423272	-0.911925	-0.641817	-0.928653	0.230418	1.48882	0.0432361	-1.43394	3.45349	0.934359	-0.905749	3.78643	2.88068
216550_x_at	ANKRD12	-0.59393	-0.786488	-0.291283	0.532908	0.559802	-0.511743	-0.955316	0.0196362	-1.22231	-0.530176	-0.716917	-1.06007	-0.999336	-0.157475	-2.17027	-2.22263	0.57031	-0.770854	-0.260348	0.593342	-0.50817	-0.901386	0.675788	0.951253	-0.185482	0.123077	3.04952	-1.18712	-0.404209	-1.22543	-2.31759	0.720613	-0.548658	3.78555	3.2369
209728_at	HLA-DRB4 /// LOC100509582	3.85767	0.158978	5.62638	-0.248263	-1.1453	-0.538996	-0.927929	-0.907116	1.36201	-0.91015	-0.849556	0.0902712	-0.426007	-0.702675	-1.1448	-1.07605	1.84701	-1.3909	3.7489	-0.125026	-0.602407	0.349634	4.80553	-0.819643	3.59678	2.56653	0.44333	-0.101639	3.02301	-1.1646	-0.568537	4.49497	0.314923	3.78205	4.09697
226908_at	LRIG3	-3.5636	0.610558	-3.4014	-3.27067	-3.3993	-3.46973	-1.21768	-3.51857	-2.89268	-3.18261	-3.71159	-3.56078	-3.53445	-3.53907	-3.73575	-3.59464	-3.65682	-3.60837	-3.68011	-3.22097	-3.41936	-3.68205	-3.48656	-3.50982	-3.62754	-3.33855	-3.15526	-2.82474	-3.57986	-3.36112	-1.92722	-1.15146	-3.15741	3.77565	0.618237
208894_at	HLA-DRA	6.5596	6.36179	4.30833	-0.42396	-0.402993	2.18552	-1.3815	-1.74471	2.01261	-0.0549193	-1.52919	5.40909	1.26307	1.23054	-1.31069	-1.44813	5.23274	-1.35608	5.57521	6.27197	0.888001	6.16492	2.49883	1.10047	4.48663	4.27355	0.0721843	-1.33555	4.58104	0.230673	-0.267338	4.848	1.83792	3.77369	5.61161
213943_at	TWIST1	-3.31901	1.32166	-2.692	-2.75323	-1.95049	-3.27812	-2.88222	0.820739	-2.7224	3.70077	-3.33605	-2.41957	-2.96604	-3.10887	2.23283	1.59321	-3.34057	-2.92498	-2.88041	-3.13408	-2.85639	-2.84596	-2.48412	1.45501	-3.18025	0.675789	-1.69017	1.29109	2.44092	-2.21803	-3.19185	-2.7163	-1.70194	3.77236	2.07042
233849_s_at	ARHGAP5	-3.31901	0.739961	0.0785089	-3.48776	-1.31146	-3.55982	1.09465	-1.98219	-0.267052	-2.7372	1.8279	-0.253801	0.122959	-3.25064	1.91947	0.824797	-3.5965	-0.293365	-3.42458	0.430231	0.042732	-3.37469	-2.93601	-3.12659	-2.62462	0.952838	-2.04008	1.51952	0.780619	-0.645758	0.67426	0.831789	-1.02225	3.76905	2.7468
212298_at	NRP1	-1.73656	-3.26444	-2.94308	-1.72475	-3.35853	-3.07108	-2.96564	-2.62672	-2.28382	-1.65937	1.74303	-3.34089	-1.12082	-1.60321	-2.67887	-3.3748	-2.33048	-0.486076	-3.06322	-3.04584	-3.32172	0.255423	-2.7681	-2.76883	-3.11198	-2.99099	-2.68883	-3.17495	1.80791	-3.43471	-3.30192	-3.374	-2.24676	3.75322	1.50646
204059_s_at	ME1	-1.50455	2.05752	-2.692	0.257058	3.07379	-1.26202	1.41836	3.5535	0.968585	3.39529	-2.5461	-2.76756	-0.345189	-2.95843	-2.23248	-2.71588	1.2119	0.0672454	-0.600455	-2.83465	2.61607	4.83115	0.925114	2.90356	-2.15944	-2.54156	-2.04008	1.58092	-2.36435	2.53023	-2.87744	1.29653	-0.322804	3.75221	3.42941
221690_s_at	NLRP2	-1.13893	-0.626465	0.693827	-2.60577	-2.27634	-2.05346	-0.36236	-1.794	-2.58937	0.77202	3.67461	1.47907	-2.55598	-0.546845	1.36278	2.37632	-2.33048	-2.2614	-2.36301	-2.31245	-2.49581	1.78682	-1.15072	-2.65539	1.00502	3.62483	0.695185	1.16049	-1.98477	-1.25832	2.83353	3.31711	-0.772912	3.75005	2.97714
204457_s_at	GAS1	-2.34434	-2.23396	-1.44814	-2.68013	-0.477029	-2.48942	-2.40918	-2.02486	0.698232	-1.65937	-2.64032	-2.38174	-2.2565	-1.88401	-1.43816	-2.6132	-0.203401	-1.01413	-1.95973	-2.34887	-2.09964	-2.47872	-0.545034	-1.97306	-2.70042	-2.13498	-0.632548	-2.87038	2.23807	1.15782	-2.53902	-1.97729	-1.79041	3.74181	1.95139
1552309_a_at	NEXN	1.55567	1.15871	-0.291283	-1.46663	-0.307226	0.458729	0.546173	-1.44032	-1.55852	-0.453006	-2.45295	-0.348086	-2.2565	0.925615	1.35459	-1.30752	-0.416257	-2.09193	-1.12173	2.73683	-0.896096	-0.396484	0.871401	-1.08345	-2.54278	-1.94934	1.99157	-0.232482	0.915489	-1.62519	-0.50759	1.70675	-0.338782	3.74048	3.4017
202761_s_at	SYNE2	-3.36997	-2.49187	-2.84735	-3.37919	-2.97696	-3.07108	1.31795	-3.14669	-3.06246	-2.60614	-0.081635	-2.53987	-2.82563	-2.99731	0.390709	-3.08616	-3.07813	-1.8864	-2.75846	-1.76933	-3.21829	4.21841	-2.58025	-2.80875	-2.73755	-0.0848406	-2.68883	-2.68984	1.28905	-2.74013	-2.71181	0.518412	-2.3133	3.73869	1.42539
216060_s_at	DAAM1	-0.343343	1.36542	0.705791	1.5354	0.101237	0.330054	3.01571	0.931232	-0.299956	0.069945	1.8279	-2.91878	-0.564112	0.519463	1.51419	0.497704	0.614738	0.647351	1.51973	0.234487	0.70764	0.926075	-2.05769	0.346797	1.51391	0.0158461	-0.75763	3.63551	1.79789	0.558686	1.56856	2.93217	0.565209	3.73126	4.29647
228260_at	ELAVL2	-2.98979	-3.04327	-2.26138	-2.30502	-2.22116	-2.84585	-2.66731	-2.77297	-2.81107	1.14879	-3.00263	-2.80326	-2.74837	-2.81275	3.86489	-1.42152	-3.2423	-2.50957	-2.88041	-2.37575	-2.62145	-2.77339	-1.15072	-2.76883	-2.96521	-2.68124	-2.04008	-1.05211	-3.07512	-2.35119	-2.58056	-2.32976	-2.13503	3.72466	1.58963
212827_at	IGHM	0.0611559	-1.4871	-0.0844917	-0.622359	-1.1453	-1.39675	-1.06956	0.0667678	-1.63114	-1.01932	-2.0878	4.73477	-0.409297	-0.476761	5.38189	-0.570334	-0.719635	-0.560548	-1.01253	-1.51514	-0.988276	-0.163938	-0.897606	-1.19318	4.84259	-0.224019	-0.514455	-0.61909	-1.50404	-0.293008	-0.928171	-2.02924	-0.278174	3.72348	3.44531
227478_at	SETBP1	-2.70123	-3.20968	1.2555	-3.33269	-2.39658	-2.96451	-3.04709	-3.22967	-3.02025	-1.80849	-3.13267	-2.58032	-2.89363	-2.73187	-2.58321	-3.05309	-3.37412	-2.8817	-2.40295	-2.83465	-2.85639	-3.03423	-3.01294	-3.29689	1.49417	-2.24473	-1.35548	-2.82474	-0.218802	-2.82274	-2.87744	-3.05143	-2.64614	3.71607	1.06992
210135_s_at	SHOX2	2.68891	1.90973	-2.692	-0.902037	1.49991	2.6126	1.39024	-2.82599	0.213876	4.73756	-2.78186	-2.53987	-1.78291	1.39942	-2.70854	0.452441	4.1285	0.499445	-2.67876	-1.35263	-1.55643	-2.77339	-2.38444	-2.62122	1.4173	-0.0118635	0.752456	0.933514	-0.192002	0.0191466	2.66309	2.6052	0.0634015	3.71391	3.77731
212314_at	SEL1L3	4.6924	1.43569	-2.42313	-0.0689796	3.47165	4.68002	1.96888	-1.70028	2.89934	3.71794	2.00418	1.60342	-2.18188	4.41146	3.62607	-1.05621	3.85312	1.1103	2.38512	3.53381	0.675819	-2.24605	0.521534	1.66649	4.1635	3.81507	-1.04173	1.54809	-2.84099	0.368429	1.26257	2.22585	1.89815	3.71387	5.61201
211864_s_at	MYOF	-1.41447	-2.55297	-2.8016	-2.00815	-1.1453	-1.30797	-2.58278	-2.1279	-1.13415	-0.432706	-2.49977	-2.03575	-2.33352	-1.09517	-2.5239	-2.36051	-1.49513	-1.62787	-2.11935	-2.70667	-0.896096	-2.44856	-0.746565	0.0697732	1.56168	-1.84125	-1.04173	-1.74266	-1.91413	-1.29437	-2.53902	-1.88687	-1.91528	3.69707	1.78179
1555734_x_at	AP1S3	-1.64251	-1.59087	-2.84735	-1.79546	-2.61299	-1.13073	-2.83766	-2.22732	-0.425293	-0.678292	-2.5461	-2.87901	-2.48423	-1.28985	-1.43816	-2.5778	0.170413	-2.17467	-2.0378	-2.98396	-2.49581	-2.31228	-1.64005	-2.51053	-2.58392	-1.46046	-2.81281	-2.91847	-0.00358078	-2.70204	-2.40871	-2.68548	-1.90148	3.69568	1.7942
222449_at	PMEPA1	-1.45988	-1.70246	-1.15381	-1.66234	-2.06134	0.394996	0.767106	-1.98219	1.91621	0.137335	-1.94669	-1.81636	-1.64242	0.223257	-1.10157	-2.1198	-2.58679	-2.54828	-1.5583	-2.54195	-1.40172	1.94866	-0.0566723	-1.79113	-2.27298	0.665456	-1.19447	-1.9281	-2.36435	-2.6545	-2.31759	-1.17622	-1.22227	3.69069	2.46842
223500_at	CPLX1	-1.2926	-2.80105	-2.42313	-2.45574	-2.50314	-2.61082	-2.53972	-3.00619	-1.31569	-2.65417	-1.6969	-2.58032	-2.40822	-2.1104	-2.33514	-2.78035	-2.18636	-2.54828	-2.79902	-2.37575	-2.29828	-2.57887	-1.53195	-2.08572	-2.34984	-2.54156	-2.539	-1.79329	-2.60595	-2.74013	-2.75432	-2.44844	-2.37115	3.68598	1.31483
210959_s_at	SRD5A1	-0.695773	1.54049	-1.53491	-2.14969	-1.35144	-2.36597	0.976496	-0.098572	1.02871	-2.05421	0.556108	0.972442	0.996205	-2.22262	0.665685	0.95628	-0.921032	1.02702	0.00147102	1.32176	-0.062686	0.646424	0.0332832	0.315454	1.07062	-1.00603	-0.400757	1.29109	-0.564769	-0.843797	1.62278	0.720613	-0.167578	3.68421	3.51664
213194_at	ROBO1	-2.7593	3.45219	-3.18369	-2.96304	0.3772	-2.36597	5.12794	-2.72468	3.36073	3.57785	-2.83002	-3.06301	3.44078	-1.63871	-2.39323	-2.8532	-3.01265	-2.46703	-1.6653	2.7218	-2.96526	-3.2235	3.05139	-2.12398	-3.11198	-2.60996	-1.52357	0.291517	-2.81325	-3.06796	2.35078	4.30779	-0.593068	3.67905	3.08598
210117_at	SPAG1	-0.427391	-2.92697	-1.22998	-1.53026	-0.179849	0.805981	-2.92815	-1.6147	1.63797	0.503954	-2.40608	-0.607642	-3.21194	-0.5298	-0.871345	0.158212	-0.851817	-0.430588	-0.794171	-0.9675	-0.72219	-3.19419	-2.16919	-1.9323	-2.19833	-2.64997	-1.69017	-3.08632	0.234956	-0.717891	0.846764	-3.1059	-0.920103	3.67797	2.75787
1557128_at	FAM111B	-0.967084	-1.38739	-0.873959	-1.18544	-1.18082	-1.54689	-1.24639	-1.70028	-1.55852	-0.432706	-1.04995	-1.85573	-1.36275	-1.20129	-1.01318	-0.485589	-0.94519	-1.35608	-1.81	-1.48649	-1.59081	-1.46714	-0.254386	-1.61885	-1.0321	-1.76618	-1.69017	-1.2987	0.174789	-0.843797	-1.07108	-0.763717	-1.23229	3.67537	2.44308
244467_at	SHISA8	-1.73656	-1.92787	-2.47806	-2.00815	-2.11421	-0.756682	-1.70534	-1.84069	0.203059	-0.858526	-1.34964	-1.89136	-1.51841	-1.17215	-2.42679	-2.32786	-1.75782	-1.29917	-1.88761	-2.11431	-1.52523	-1.55736	-0.976905	-1.72155	-0.74891	-1.9877	0.151263	-2.07121	-1.78205	-0.668871	-1.84567	-1.86025	-1.64841	3.6751	2.02669
210139_s_at	PMP22	2.09617	5.3954	-1.7783	-0.818284	-2.11421	3.27461	5.32447	-0.251985	-0.316428	-1.24833	2.64317	2.29843	-1.51841	0.695201	1.42026	2.03714	1.39468	-2.17467	2.1424	4.03782	0.609894	1.8725	-1.84386	-1.05943	-0.344195	-1.76618	-1.52357	3.95721	2.59043	-2.39373	1.0203	4.63182	1.12696	3.66313	4.79008
228033_at	E2F7	1.22498	0.785537	1.64176	-0.194286	3.5241	2.07895	-2.0661	-2.57636	1.50566	2.04758	1.75192	-2.50383	1.72979	2.08773	1.45752	1.37347	1.13268	-2.2996	0.583398	-0.304048	1.61893	-3.13147	-0.746565	-1.51721	1.89636	0.922073	-1.04173	0.717014	3.52068	0.43788	1.83294	-1.04544	0.649042	3.66241	4.31145
225798_at	JAZF1	-2.05473	-0.171204	-0.501892	1.28588	-1.18082	-2.73344	1.3068	1.3483	2.29691	-0.192555	-2.03644	0.89551	-2.36705	-1.88401	-2.49227	-2.1198	1.4149	0.154372	0.235971	-1.80401	1.82012	-2.00964	-0.545034	1.34986	-2.96521	-2.32194	1.28298	1.90465	1.74251	0.991944	2.56506	1.19872	-0.529979	3.66199	3.13201
223984_s_at	NUPL1	-0.278793	-1.92787	-2.26138	-2.89135	-2.00463	-2.23623	-2.32396	-2.17648	-0.134562	-2.65417	-0.849556	-0.410997	-1.92023	-1.84849	-0.0139865	1.47008	-0.992682	-0.621724	-0.960686	-0.683919	-0.528452	-0.655216	-2.67488	-2.51053	-1.81447	-1.31019	-2.68883	-0.592248	-0.284318	-2.08483	0.173233	-1.55587	-1.28608	3.65944	2.37336
228390_at	RAB30	-3.10551	-1.43265	-3.09295	-2.75323	-3.07833	-3.27812	-2.14867	-3.32101	-2.93827	-3.06867	-1.57191	-3.34089	-3.1077	-2.95843	0.569635	-2.18486	-2.97341	-2.99951	-3.33397	-1.0727	-2.81652	-1.69785	-2.48412	-2.91845	-2.92469	-2.95936	-1.86958	-2.73724	-3.00812	-2.6545	0.0148152	-0.833316	-2.55956	3.65545	1.09589
242344_at	GABRB2	-3.47077	2.07449	-3.53188	-3.02487	-2.97696	-3.27812	-3.35677	-3.48003	0.237195	-1.9294	-3.53037	-3.4366	-3.43675	-3.31944	-3.42177	-3.3748	-3.50412	-3.07992	-3.30269	-2.37575	-3.51123	-3.31194	-2.27639	-3.2272	-3.31727	-3.31139	-2.81281	-3.2958	-3.3449	-2.98736	-3.11532	-3.35112	-2.77597	3.65385	0.877884
223422_s_at	ARHGAP24	-2.00663	-1.75403	-1.67687	-1.53026	-0.730214	-1.26202	-1.94277	-2.42926	-0.425293	-0.742263	-1.45619	-1.35863	-0.182566	-1.4088	-1.43816	-0.83735	-1.28631	-1.73852	0.042538	-0.200651	1.41596	-2.31228	0.351583	-1.24686	-1.43622	-1.76618	-0.514455	0.676825	1.56234	0.178365	0.327842	3.0369	-1.21821	3.64606	2.42784
227053_at	PACSIN1	-1.73656	-0.129408	-1.27351	-1.5928	-2.00463	-1.93713	-0.955316	-1.794	-2.37059	-0.633851	-1.45619	-0.428091	-1.22581	-1.04633	-1.91819	-2.43291	-1.59227	-2.05269	-2.32107	-1.0727	-1.55643	-2.34358	-0.104435	-2.04652	-2.31325	0.330635	-0.632548	-1.26166	-2.11751	-1.91402	-1.15931	-1.52709	-1.4987	3.63456	2.13586
219148_at	PBK	4.24919	4.33825	-2.20527	1.59729	2.45211	3.84059	1.81827	2.55866	-3.02025	4.02315	2.95749	0.297407	2.13354	3.87283	2.96534	4.0112	2.80228	2.87841	-2.79902	3.76825	0.171747	0.994391	0.925114	2.51822	1.10922	1.39429	0.230418	3.33213	3.63217	2.09369	3.47659	3.14128	2.12699	3.63325	5.76023
201691_s_at	TPD52	-0.695773	-3.3648	-1.07782	-1.72475	-1.1453	0.938255	0.0956672	-0.505087	-1.10288	-0.883346	-3.33605	-1.96239	-3.50103	-2.07071	-3.39954	-3.43968	-3.50412	-1.04111	-1.06904	-1.48649	0.57527	-3.45996	-1.73825	-3.3255	-3.35069	-1.5258	0.0721843	-3.17495	-1.22887	-2.30788	-0.978094	-0.445168	-1.7138	3.60452	1.89072
1555728_a_at	MS4A4A	0.558391	-2.11173	-2.63748	-1.86163	-2.82765	-0.8611	1.7455	-2.77297	-1.252	0.463322	-2.59853	0.25697	-2.18188	1.76101	-2.85547	-2.53653	-2.25337	-2.54828	-1.29653	-1.33027	-2.73518	-2.84596	-0.545034	-2.62122	-2.77634	-2.06277	-2.3776	3.92187	-2.77758	-2.43504	0.507176	-1.94352	-1.35701	3.59825	2.24124
221558_s_at	LEF1	-1.79356	4.08486	-2.42313	-2.37789	-2.11421	-2.05346	3.28002	-1.32462	-2.11029	0.987128	1.67549	-2.23179	-1.9968	-0.101375	4.01462	3.98681	-2.11034	-2.13067	-2.0378	3.8117	-2.62145	-1.44086	-1.24176	-0.355455	1.10374	-1.94934	-0.400757	0.567051	0.77458	-2.08483	3.15883	4.18427	-0.148266	3.59227	3.444
203032_s_at	FH	2.09975	2.62418	-2.89832	-2.45574	-2.50314	-2.30017	0.94609	-2.53064	3.42309	-0.362313	2.20803	2.55064	1.46575	0.629949	2.40696	2.83075	1.84701	2.44076	2.1424	2.11672	0.770121	1.31525	-2.58025	0.545606	1.14475	-0.307848	-2.20909	1.47117	1.78092	-1.32811	2.64075	1.00384	0.834088	3.59019	4.42428
204215_at	C7orf23	2.60886	-0.171204	0.945492	0.927513	2.0295	1.67871	-0.122787	-1.40174	3.81915	0.671192	-2.1332	-1.01033	2.49723	1.44519	-0.170492	-1.53985	1.22782	1.84131	0.366021	3.22086	2.16472	0.349634	3.29366	2.86594	-0.0680765	1.16332	0.96196	-0.542587	3.341	0.426585	-1.22115	-0.361431	0.836463	3.58773	4.42419
213920_at	CUX2	-2.22588	-2.23396	-0.632147	-2.14969	1.87843	-0.724075	-2.27865	-2.1279	-2.11029	0.643686	-2.96275	-0.482869	0.0524572	-2.22262	-2.11115	-2.5778	1.7679	-1.48561	0.711062	-2.08193	-2.77647	0.113656	-0.976905	-2.27512	-2.73755	-2.50698	-1.69017	-2.95587	1.73916	-2.90865	-2.05729	-2.32976	-1.16769	3.58719	2.4195
212188_at	KCTD12	-2.22588	-2.17703	2.95245	-0.33231	2.51916	1.22367	-1.90198	-1.48006	1.5474	2.25883	-2.68683	-0.607642	-1.78291	-0.68229	-0.235551	1.66204	1.60776	1.25523	-1.17961	-2.37575	-0.84892	-2.00964	-0.104435	3.71958	2.50193	1.9066	-1.19447	0.623398	-0.388095	-1.58435	-2.53902	-1.17622	-0.132066	3.58527	3.4532
208146_s_at	CPVL	1.4305	5.06572	-1.49167	-0.902037	-1.79567	2.29985	0.320732	-1.32462	2.88374	2.21276	-1.94669	-2.23179	-2.36705	-1.28985	-1.95406	2.02198	-1.4622	-1.8864	-2.20691	3.35978	-1.80228	-2.41547	-0.822059	-1.24686	-2.00581	-1.6274	-1.35548	3.24114	1.8154	-0.468979	3.55235	2.05523	-0.0631942	3.58361	3.52042
218802_at	CCDC109B	4.41032	0.871436	-2.26138	0.238163	2.81753	2.47167	2.4143	-0.0305683	-0.282321	0.00278041	2.41759	0.638719	3.27639	0.288094	3.50672	0.189969	1.75551	-2.0076	0.652633	2.34046	1.88199	-1.78798	1.19508	0.689503	-1.0321	3.87104	-1.19447	2.60778	3.36574	1.19376	2.53122	2.20277	1.18552	3.58298	4.76851
210299_s_at	FHL1	0.600954	-2.23396	-1.04212	-2.96304	-3.12708	-3.17606	-1.58978	-3.05436	1.89527	-1.73704	-1.65301	1.00278	-1.36275	-0.973374	2.49584	-2.95461	0.639641	-2.83735	0.078927	-3.10216	-2.81652	1.41847	-2.93601	-2.31424	-0.81844	2.62887	-2.539	-0.699746	1.57456	-3.21702	-2.95826	-3.07873	-1.25466	3.5821	2.32743
201690_s_at	TPD52	4.25128	-2.36513	4.24647	3.71787	3.44282	5.51701	4.61075	4.63168	4.36451	4.47468	-2.83002	3.7403	-2.10409	3.90832	-1.91819	-1.39258	-1.62613	4.15495	4.84339	4.2186	4.77116	-2.54736	2.69787	1.30871	-1.88943	4.17583	3.03427	1.15251	4.23757	3.35507	4.0866	4.38633	2.39432	3.58161	5.97593
236656_s_at	LOC100288911	-2.16833	2.59098	-2.09744	-1.93329	-2.66402	-2.73344	-1.90198	-2.91504	-1.31569	-2.86667	-2.68683	-2.46119	-2.86221	-2.42132	-2.36131	-3.08616	-2.40616	-2.46703	-2.44177	-2.17884	-2.37595	-2.41547	-0.0566723	-2.23515	-1.81447	-2.28161	-0.295098	-2.50048	-2.50274	-2.26442	-2.49121	-2.44844	-2.16889	3.58069	1.4118
226490_at	NHSL1	0.331138	2.34987	0.129144	-1.41064	-0.15841	-1.01154	-3.04709	-0.310946	0.114376	-0.291569	0.364782	-2.53987	1.54383	-0.876649	-2.82307	0.76817	-1.43155	-1.17702	-3.02878	0.828239	-2.45684	-0.583573	-2.38444	0.174386	-0.110695	-1.34	-2.04008	-2.50048	0.0432361	-2.08483	-0.249359	-2.48179	-0.58388	3.57958	2.9957
216563_at	ANKRD12	-0.125544	-0.066342	-0.0298213	0.776526	0.262374	-0.32444	-0.558055	-0.155294	-0.935341	0.0294129	-0.217084	-0.316458	0.0145347	-0.101375	-0.871345	-1.36682	0.206204	-0.664168	0.291169	0.942952	-0.230849	-0.228504	0.64623	0.597727	-0.125685	0.511243	2.4989	-1.0193	0.194145	-0.764902	-1.75851	0.76813	-0.160446	3.57688	3.41643
205943_at	TDO2	-2.87867	-2.98095	-2.03851	-2.68013	-2.77463	-3.07108	-2.88222	-3.00619	-3.26972	-2.39795	-2.64032	-2.73487	-2.5982	-2.95843	-2.94569	0.5755	-2.40616	-2.59464	-3.16333	2.28495	-3.07668	-3.13147	-1.33315	-2.31424	-3.14659	-2.35929	-1.86958	-2.54415	-0.724836	-2.35119	-3.03799	-2.65937	-2.35806	3.56013	1.20206
235447_at	TRUB1	-0.967084	-2.11173	-3.18369	-2.96304	-2.61299	-3.23008	-2.75294	-2.72468	-1.41683	-2.98852	-0.599833	-1.18903	-2.55598	-2.65273	-0.304902	-0.328472	-1.78841	-1.5928	-1.88761	-1.71025	-2.37595	-0.823307	-2.7681	-2.5407	-2.04221	-3.04933	-0.75763	-1.84019	-1.94605	-2.86605	-1.68068	-2.39346	-1.97808	3.55782	1.57974
229796_at	SIX4	-1.3337	1.26191	-2.42313	-2.14969	-1.73981	-1.44922	0.595581	-0.576655	-0.167823	-2.35228	-0.200385	-2.53987	1.25711	-1.91812	-1.89136	-0.238882	-1.49513	0.747293	-0.91215	1.12405	-1.87221	-1.58148	-0.897606	-1.79113	-1.28396	-2.02424	-0.295098	2.25006	-0.781683	0.630273	-0.488625	-0.562956	-0.820112	3.55505	2.73494
225188_at	RAPH1	-0.59393	-1.92787	-3.18369	-3.02487	-2.72307	-2.84585	-2.88222	-3.18806	-3.3473	-2.77966	-2.91632	-3.3087	-2.96604	-1.84849	-3.24853	-2.71588	-2.29301	-3.33629	-2.08007	-2.92918	-3.38699	-3.34443	-2.27639	-1.85893	-2.96521	-3.01994	-3.24048	-2.16635	-3.07512	-3.32665	-3.07796	-2.59847	-2.70695	3.55478	0.847827
219736_at	TRIM36	-1.50455	-2.23396	-0.291283	0.749164	1.03985	-2.30017	-3.20794	1.23763	1.83687	1.59979	-2.96275	-3.3743	-0.329078	0.0636658	0.931628	-3.27909	0.438213	1.42993	-0.293752	-2.9588	-0.0482809	1.13838	-2.05769	1.14396	-1.84924	-1.46046	-1.86958	-0.838614	-2.97439	-0.739929	-0.00103965	-2.1237	-0.670446	3.54889	2.87845
221016_s_at	TCF7L1	-0.868198	-1.34126	-1.58192	-1.53026	-1.22555	-1.35222	-1.66607	-1.65726	-0.785044	-0.613055	-1.07919	-1.35863	-1.5794	-1.17215	-1.41002	-1.17391	-0.807026	-1.29917	-2.36301	-1.13983	-1.37507	-1.39032	-0.607602	-1.65176	-1.70656	-1.46046	-0.75763	-0.592248	-1.33648	-0.532561	-1.64298	-1.94352	-1.30016	3.54662	2.24646
243154_at	-	-2.11497	1.54049	0.163386	-1.86163	-1.95049	-2.61082	-2.14867	-2.53064	-1.81847	-1.34488	-2.03644	-1.08495	-1.81342	-2.69195	-1.01318	-2.67778	-2.14761	-1.92743	-2.28026	-1.13983	-2.1368	-0.600114	0.201286	-1.9323	-1.28396	0.729445	-0.75763	-1.33555	-1.44771	-1.70081	-2.23211	-2.8632	-1.67448	3.54593	1.87145
214297_at	CSPG4	-0.617988	-2.23396	-1.40143	-2.14969	0.2319	1.09223	-2.32396	-2.08181	-0.0325235	0.258102	-2.45295	-1.89136	-2.14169	3.18366	-1.83252	-2.18486	0.317902	-1.84981	-1.74081	-2.51014	-2.25979	-2.04446	-1.94851	-1.9323	-1.70656	-1.59262	-0.194874	-1.57668	-1.10598	-2.04305	-2.58056	-2.44844	-1.11809	3.53659	2.4185
201633_s_at	CYB5B	1.96564	0.785537	-0.126084	1.2397	1.66077	1.27071	0.826698	1.97253	2.36769	0.973047	1.74303	2.58921	1.44095	1.90417	1.99811	2.17461	1.7104	2.0527	1.30746	1.46798	0.985448	0.962552	0.48781	1.20841	1.69645	1.61949	0.151263	1.20572	2.32095	0.817822	1.50366	1.13506	1.56624	3.53413	5.10037
206370_at	PIK3CG	-1.54572	-2.86854	-2.63748	-1.03654	-0.759535	-1.08615	-1.78579	-0.764067	-2.58937	-1.84959	-2.0878	-2.11193	-2.0665	-1.28985	-2.58321	-2.67778	-0.11538	-1.33005	-2.52688	-3.13408	-1.45989	-3.06682	-2.85001	0.589172	-1.70656	-2.68124	-1.86958	-3.5277	-1.31054	-2.70204	-2.44876	-2.7163	-1.84231	3.53202	1.68971
226103_at	NEXN	1.24541	0.77551	-2.37273	-1.53026	-0.667953	-0.115299	0.475587	-1.57146	-1.44886	-0.453006	-3.08555	-0.366145	-2.93208	0.794267	1.51082	-1.72373	-0.220222	-1.73852	-1.04289	2.9001	-1.06897	-0.215746	-2.27639	-1.55282	-3.2492	-3.22891	-2.68883	-0.446136	0.675928	-2.9488	-0.748121	1.42202	-0.57835	3.52143	2.94308
213601_at	ARHGAP19 /// SLIT1	-0.427391	-0.382263	-0.605396	-0.39187	-0.332058	-0.158548	-0.0334468	-0.098572	0.128145	1.27853	-0.308016	-0.766067	-0.362198	0.3799	-0.637159	-0.357076	-0.101758	-0.0666679	-0.600455	0.0335266	-0.356425	-0.655216	0.64623	-0.495893	0.0285994	-0.489543	0.634707	0.264279	2.05441	-0.203047	-0.134166	-0.243529	-0.190442	3.52024	3.32979
209312_x_at	HLA-DRB1 /// HLA-DRB4 /// HLA-DRB5 /// LOC100507709 /// LOC100507714	6.22497	6.72291	6.56764	-0.42396	-0.853411	3.02972	-0.49533	-0.70593	2.07255	3.9986	-1.14589	5.59745	0.79667	2.67292	0.0299515	-0.252277	3.93378	-0.504028	3.73208	6.34697	0.171747	5.74112	3.55731	1.30288	4.41363	3.7242	0.44333	-0.727216	3.30593	-0.293008	0.733122	5.81333	2.36727	3.52016	5.88742
237625_s_at	-	-2.28366	-3.26444	-2.84735	-3.33269	-2.17184	-0.756682	-3.00437	-3.09513	-2.50219	-2.86667	-3.00263	-3.06301	-2.71525	-3.06945	-2.67887	-2.98715	-3.14574	-3.26464	-2.96067	-2.73759	-2.85639	-2.84596	-2.93601	-3.44751	-2.96521	-3.31139	-3.05086	-2.73724	-2.71399	-3.17733	-3.07796	-3.07873	-2.7875	3.51854	0.731041
209374_s_at	IGHM	0.961111	-0.30774	0.599828	-0.194286	-0.021173	-0.627406	-0.641259	0.143522	0.00791002	-0.530176	-0.575135	4.2479	-0.362198	-0.20138	5.17993	0.33082	0.0341014	0.410104	-0.199283	-0.38546	0.065979	-0.228504	-1.24176	-0.0715406	4.55198	-0.307848	-0.400757	0.497366	-0.192002	-0.387674	-0.182876	-0.182567	0.393486	3.5178	3.91129
236967_at	LOC645249	-1.21663	-1.99302	0.418033	-1.93329	-2.92848	-3.07108	-1.82091	-2.02486	-1.85957	-1.58294	-2.1332	-2.03575	-1.88762	-1.73865	-2.23248	-1.94697	-1.72018	-1.84981	-2.32107	-1.74393	-1.87221	-1.91494	-0.976905	-2.35208	-1.88943	-1.4023	-1.86958	-0.37757	-2.67601	-1.47253	-1.80129	-1.91648	-1.88112	3.50704	1.62592
214615_at	P2RY10	-2.81865	-3.20968	-2.692	-3.08834	-2.97696	-1.99631	-2.71485	-3.05436	-3.02025	-2.69634	-3.04607	-2.95815	-2.82563	-2.99731	-3.16883	-2.95461	-3.2423	-2.99951	-2.99594	-2.73759	-3.00192	-3.03423	-1.53195	-3.09475	-3.03698	-2.75202	-2.04008	-3.17495	-3.19312	-3.14245	-3.11532	-2.74593	-2.90968	3.5034	0.593715
215925_s_at	CD72	0.0139638	0.226116	0.500118	-1.35353	-1.26637	-0.661478	0.053269	-0.416337	-1.017	-1.41063	-1.02401	-0.394842	-1.51841	0.726839	-1.49138	-1.59676	0.251791	-0.910368	0.0669965	-0.0673126	-1.66127	-1.04971	0.118868	-1.14001	-0.361933	-0.175071	1.67224	0.0692378	-0.903024	0.630273	-1.18756	-1.1292	-0.564466	3.50052	2.93606
239229_at	PHEX	-1.21663	0.840587	-2.42313	-1.29721	-1.48839	-2.114	-2.27865	-0.484038	-2.7224	-2.13791	-1.77468	-2.11193	-1.45412	-2.14434	-1.62494	-2.01542	-1.96941	-2.0076	-2.15972	-2.27946	-2.1368	-1.72885	-0.976905	-2.3917	-1.43622	-1.03212	-0.75763	-2.11727	-1.78205	0.458055	-1.71655	-1.91648	-1.74317	3.49973	1.75656
223565_at	MZB1	-0.695773	-2.2979	-1.40143	2.77366	-0.921531	-2.114	-1.86363	-1.21407	-1.63114	-2.17809	-1.81434	-1.30437	-1.67496	-1.99206	-0.445317	-2.18486	-1.89587	3.41152	-2.36301	-2.11431	-2.25979	-0.352588	-1.94851	-2.42946	-1.16541	1.9841	4.00737	-2.54415	-1.88195	-0.869961	-2.53902	-2.30073	-1.19607	3.49742	2.30135
210286_s_at	SLC4A7	-2.11497	-3.20968	-2.7423	-3.08834	-2.17184	-2.67437	-3.04709	-2.72468	-1.70692	-3.21888	-2.83002	-2.38174	-1.9571	-2.95843	-2.45561	-2.8217	-1.3484	-1.55533	-0.91215	-1.8321	-2.25979	-1.55736	-3.15468	-2.20179	-2.96521	-2.40042	-2.539	-1.9281	-1.94605	-2.90865	-2.36305	-2.9451	-2.38758	3.49721	1.10963
215121_x_at	CYAT1 /// IGLC1 /// IGLV1-44	0.52429	0.0116011	1.13776	1.22004	0.632348	-0.0504069	0.38886	-0.172994	-0.623693	0.805428	0.791605	-0.301595	0.158972	0.445916	0.877018	-0.407229	0.847976	-0.293365	-0.138131	0.177989	0.00334722	1.07687	1.59726	-0.2947	1.00502	0.580651	0.695185	0.0538027	0.980051	0.868626	-0.568537	-0.644467	0.30162	3.49633	3.79795
1569796_s_at	ATRNL1	-1.06484	-2.92697	-0.971405	-0.944633	-0.759535	-1.60131	-1.94277	-1.25035	0.663391	-1.156	-1.49124	-1.35863	-1.07086	-1.4088	-0.952146	-1.81375	-1.06594	-1.23634	-1.26787	-1.51514	-2.17708	-0.228504	-1.06271	-1.19318	-0.310582	0.905351	-1.35548	-0.101639	-1.53216	-1.13252	-1.31848	-0.534032	-1.25676	3.49445	2.2377
209109_s_at	TSPAN6	-2.93963	1.30766	2.55706	-2.07456	-1.95049	-1.99631	-2.02516	-2.42926	-1.19024	-0.432706	0.567237	-2.23179	-2.5982	-2.42132	0.73448	3.13078	-2.25337	-2.54828	-2.44177	-2.14353	-2.22207	-2.24605	-0.897606	-1.82776	0.984159	1.59761	-1.86958	3.61037	-2.11751	-1.82828	2.18248	2.09668	-1.16897	3.48959	2.32061
230425_at	EPHB1	-3.10551	-2.98095	1.97107	-2.96304	-2.97696	-2.30017	-3.08638	-2.72468	-2.23896	1.63278	2.57589	-2.87901	-2.86221	-2.65273	-2.76729	-2.92194	-2.65657	-2.99951	-3.02878	-3.16296	-2.93019	-2.94271	-1.24176	-3.16477	-2.92469	-0.612874	-0.632548	-3.08632	-2.53708	-3.06796	-0.267338	-2.96998	-2.1064	3.48871	1.38232
206940_s_at	POU4F1	1.71908	0.9517	-2.26138	-0.776483	0.596611	-1.39675	-1.52028	-0.530908	-1.90309	0.402135	4.42002	-1.96239	1.65328	-0.854748	1.47784	1.37834	-2.43925	1.14132	-1.6653	1.08672	-2.49581	-1.88548	-1.06271	0.499884	-0.81844	-0.832188	-2.3776	1.72621	1.18484	2.14091	2.33771	0.825441	-0.0241765	3.4868	3.46262
229484_at	PPM1J	-0.566707	0.739961	-0.356778	-0.662459	-0.201093	-0.568359	-0.342048	-0.732876	-0.623693	-0.721006	-0.690274	-0.445497	-0.883164	-0.56759	-0.475866	-1.39258	-0.807026	-0.35919	-0.987956	-0.459821	-0.871852	-0.724737	-0.0566723	-0.866503	-0.141981	-0.612874	-0.100533	1.19856	-1.03672	-1.07025	0.0707068	-0.474404	-0.555201	3.46913	2.91393
231370_at	-	-0.23815	-1.24754	-0.716543	-0.556321	-1.63727	-0.274921	-0.157367	-1.28553	-0.502531	-1.84959	0.0706902	-0.0584483	-1.14762	-0.172601	0.310917	-0.83735	-0.249503	-0.544098	-0.199283	-0.263738	-0.291876	-0.01979	-1.64005	-1.33635	-0.581982	-0.612874	-0.514455	0.236356	-0.284318	-1.0102	-0.249359	-0.0643915	-0.57784	3.4675	2.88967
222952_s_at	TLR7	-0.967084	-1.64143	-1.15381	-0.488255	-0.921531	-1.49679	-1.31318	-1.52271	-1.017	-1.65937	-1.49124	-0.70401	-1.45412	-1.20129	-1.3628	-1.42152	-0.969442	-1.80771	-1.70072	-1.62679	-1.55643	-1.23612	-1.06271	-1.51721	-1.37	-1.34	-0.75763	-1.61607	-0.483089	-1.43394	-1.28533	-1.30906	-1.29604	3.46242	2.16638
228728_at	CPED1	-1.68693	4.52592	1.66564	-2.82593	-2.55749	-3.12412	1.04792	-2.62672	0.627708	-2.17809	2.51481	-2.58032	-3.07479	-2.57506	0.852112	-0.116339	-3.2423	-3.19246	-2.88041	4.4662	-3.28734	-2.54736	-2.16919	-0.956511	-3.2492	-2.7879	-0.75763	3.30172	-1.88195	-3.56724	-0.725155	0.594755	-0.848033	3.46189	2.61385
207106_s_at	LTK	-1.25454	0.257165	-1.11927	-0.699349	-0.402993	-0.252286	1.56719	0.599709	-2.02779	0.652824	2.52363	-1.08495	-1.12082	0.3799	-1.41002	0.943192	-0.807026	-1.42145	0.132376	-1.33027	-1.43273	2.03726	3.76154	-0.911925	-1.16541	-0.224019	0.374222	-1.11908	-1.65598	-1.36654	0.270734	0.986657	-0.293738	3.46095	3.16721
204030_s_at	IQCJ-SCHIP1 /// SCHIP1	-2.45843	-2.6786	1.10345	-3.08834	3.93616	-1.49679	-2.88222	-2.27611	1.73477	-1.24833	-0.599833	-2.73487	-2.93208	-2.73187	-0.653432	-2.92194	1.66676	-2.54828	-1.70072	-2.86696	-2.77647	-2.18032	-0.897606	0.957561	-3.00059	4.57117	-2.04008	-2.40287	1.38563	0.808876	-2.23211	-2.91805	-1.36888	3.46063	2.09174
41577_at	PPP1R16B	1.26936	-0.983494	2.61847	-1.13539	-2.35401	0.151134	0.135352	-0.353009	1.23202	-0.962119	2.1773	1.78989	-2.01076	0.497341	2.25478	-2.18919	1.67365	-2.81114	1.857	1.49461	-0.267925	1.15252	-1.14406	0.321455	2.45914	2.43843	-0.855583	1.55899	-1.9636	-1.02454	0.287476	0.152121	0.21759	3.45993	3.67752
243278_at	FOXP2	2.1718	-3.3158	1.31884	-3.27067	-3.17745	-3.17606	-3.54182	-3.18806	1.7738	3.44488	-3.08555	-2.61776	1.11874	3.17227	-2.91578	2.75211	2.32998	-3.22892	2.76474	0.894542	-0.921537	-3.37469	-2.48412	0.253049	-3.2492	-3.01994	-2.04008	2.60778	-3.31673	0.515822	0.5556	-0.111349	-0.488808	3.45946	2.97065
205442_at	MFAP3L	-3.04826	-2.49187	3.40431	-3.4365	-3.21751	-3.01467	0.149252	-2.77297	0.516286	-3.14739	-3.17166	-1.42334	-0.393505	-2.95843	-2.64682	-3.02207	-3.10874	-3.26464	-2.36301	-2.9588	-2.69683	-1.76087	-2.93601	-0.934276	-1.81447	-2.57711	-0.632548	-0.646679	-3.37696	-3.36112	-3.30192	-2.57114	-2.11852	3.45429	1.33578
1555989_at	-	-1.10252	-0.238039	-0.164139	-0.303897	-0.426662	-1.93713	1.9504	0.158014	-0.10602	-1.97291	1.19422	-2.11193	-1.39224	-1.20129	-0.796917	-1.36682	0.110267	0.165634	1.40217	0.624509	-1.25528	-0.91999	0.58417	0.509117	-0.344195	-0.632985	-0.632548	2.13211	-0.372814	0.515822	-0.50759	0.319303	-0.375765	3.45282	3.07706
230110_at	MCOLN2	2.77769	-1.59087	-1.27351	-0.991116	3.86409	3.82584	-1.52028	-0.310946	2.60396	5.32815	-0.308016	-0.766067	3.2015	2.42427	-0.587332	0.891328	4.70652	-0.260927	-0.794171	-1.09253	-0.680191	-0.567245	3.26341	3.34287	-1.05955	-0.489543	-0.897007	1.62083	-0.991298	0.817822	1.89066	-0.659939	1.00638	3.45064	4.45702
224148_at	FYB	-2.93963	-1.29194	-2.47806	-2.53568	-2.66402	-2.96451	-3.04709	-3.14669	-1.81847	-2.86667	-2.87253	-2.18971	-2.36705	-2.85045	-2.79702	-3.12162	-2.33048	-1.73852	-1.01253	-2.63969	-0.528452	-0.745898	-1.84386	-3.19821	-2.77634	-3.04933	-0.897007	-2.4532	-1.88195	-1.40022	-1.97512	-2.54044	-2.48362	3.44761	0.96399
1557386_at	LOC100507600	-1.25454	-1.64143	-1.15381	-2.00815	-1.89584	-2.05346	-1.3815	-0.172994	-2.28382	-2.26361	-1.27659	-0.463436	-1.92023	-0.371867	-0.415661	-1.00925	-1.78841	-2.0076	-1.17961	-1.62679	-2.17708	-1.53029	-0.363746	-1.97306	-1.33651	-0.956909	-0.514455	-1.97651	-1.94605	-1.54511	-1.68068	-1.23943	-1.40843	3.43262	2.02419
204562_at	IRF4	-0.343343	-0.193612	0.332315	-0.0689796	-0.0787018	-0.791727	-0.661981	-0.13656	0.465255	-0.208971	-0.425225	-0.666797	-0.69587	1.38577	-0.756633	-0.344295	-0.486122	-0.260927	-0.705222	-0.535803	-0.203365	0.0682246	0.0332832	-0.113687	-0.641817	-0.115285	0.304487	-0.252503	-0.421831	-0.186584	-0.700072	-0.71031	-0.258871	3.4259	3.16702
1553027_a_at	KLHL4	2.50366	-1.99302	-1.35388	-1.46663	-2.22116	-2.05346	-1.94277	-2.08181	-1.63114	-2.43677	-1.77468	-2.41957	-1.42168	-2.81275	-1.74097	-1.65999	-1.75782	-1.8864	-2.48422	1.79376	-2.29828	-1.69785	-1.33315	-2.04652	-0.841221	-1.66277	-1.52357	-1.2987	-2.14988	-1.62519	-2.14218	-2.59847	-1.54206	3.41798	1.87592
206519_x_at	SIGLEC6	-0.695773	2.8218	0.242103	-1.03654	0.184987	-1.08615	-3.28231	-3.09513	-3.06246	-0.883346	-0.820819	-0.70401	-3.33986	-1.20129	-0.989852	3.08333	0.893377	-2.59464	-0.168413	4.47598	-1.17592	-1.55736	-2.58025	-1.61885	1.73087	2.60806	-0.400757	-1.22476	-0.151292	-1.91402	-1.64298	-1.17622	-0.562951	3.41276	2.84981
205790_at	SKAP1	-1.10252	-1.38739	-1.44814	-0.74023	-0.885176	-0.8611	-0.852719	-1.10492	-0.833681	-0.721006	-0.741764	-2.18971	-1.45412	-1.77629	-1.01318	-1.20304	-0.876024	-1.12006	-1.06904	-1.51514	-0.739977	-0.583573	1.45743	-0.84158	3.08954	-0.396712	0.374222	-1.41281	-1.03672	-0.953931	-1.22115	-2.1237	-1.14476	3.41272	2.26795
204681_s_at	RAPGEF5	-2.87867	-1.53476	-2.42313	-1.46663	-2.11421	-1.65467	-2.58278	-1.88435	0.882495	-2.7372	-1.6969	-0.26921	-1.88762	-2.45772	-1.62494	1.30105	-2.43925	-2.34656	1.03513	-2.70667	-3.11351	-1.78798	-2.05769	-2.31424	-1.74396	-1.73256	-0.632548	1.55344	-2.36435	-1.95823	-0.0742638	-1.1292	-1.57433	3.40991	1.83558
213674_x_at	IGHD	-0.472852	-1.70246	-1.7783	-1.29721	-1.58877	-1.65467	-2.14867	-1.6147	-1.67027	-1.69694	-1.86209	3.03668	-1.30757	-1.34371	1.42418	-1.12597	-1.3484	-1.12006	-1.81	-1.74393	-1.43273	-1.23612	-0.481695	-1.72155	1.78114	-2.06277	-1.35548	-1.57668	-2.01482	-1.74536	-1.28533	-1.28479	-1.14129	3.40277	2.26149
242116_x_at	-	-2.11497	-1.04107	-2.84735	-3.2161	-3.12708	-3.27812	-2.71485	-3.27479	-1.52345	-3.29891	-2.45295	-2.00068	-2.86221	-2.45772	-2.13997	-2.64782	-3.10874	-2.17467	-2.79902	-0.634798	-2.77647	-2.77339	-3.3341	-3.26133	-2.46845	-3.25549	-2.3776	-2.68984	-2.71399	-3.21702	-2.75432	-1.50674	-2.48576	3.39516	0.909401
243244_at	CACNB4	-1.89746	-3.04327	-0.580649	-2.68013	-1.31146	-2.30017	-2.23511	-2.22732	0.328972	-1.65937	-2.26947	-2.07433	-0.0105585	-2.49647	-2.13997	-2.36051	-2.93924	-2.59464	-1.6287	-2.37575	-1.94407	-0.964219	-0.746565	-2.69943	-1.00825	-1.03212	0.230418	-2.40287	-1.44771	-1.36654	-1.71655	-2.02924	-1.92478	3.39395	1.46917
219734_at	SIDT1	0.874686	-3.10011	-2.8016	-1.72475	-3.02931	-1.05281	-2.66731	-2.42926	-1.04909	-2.09541	-2.40608	1.61091	-3.1077	-0.340482	-2.91578	-1.25388	-1.37545	-1.5928	-2.72352	-2.24522	-2.33611	-1.82547	-2.48412	-2.88132	-2.92469	-2.32194	-0.295098	-2.07121	-0.314203	-3.29255	-2.53902	-1.37946	-1.77125	3.39229	1.62104
205805_s_at	ROR1	-2.05473	-2.11173	-1.27351	-2.37789	-1.44595	-2.48942	-2.53972	-1.65726	-1.78102	-2.43677	-2.5461	-1.81636	-2.0665	-2.30138	-0.330751	-2.64782	-1.93196	-1.92743	-2.23961	-2.27946	-2.02367	-2.21073	-0.254386	-2.20179	-1.92637	-2.35929	-0.75763	-2.16635	-2.64007	-1.78762	-1.97512	-0.944156	-2.01277	3.38609	1.37332
205861_at	SPIB	1.65913	-0.407946	-0.0844917	-0.488255	0.546796	1.19485	-1.21768	-0.155294	-0.64785	1.0644	-0.690274	0.452018	-0.409297	0.764336	-0.317346	-0.09108	0.347867	-0.601385	-0.293752	-0.947007	-0.943876	-0.636927	1.17232	-0.0457105	0.0414097	-0.325051	1.10641	-0.400425	0.455124	-0.553459	-0.448752	-0.659939	-0.0161129	3.38246	3.36634
1553856_s_at	P2RY10	-1.79356	-1.43265	-0.873959	-0.556321	-0.921531	-1.71064	-1.90198	-1.14221	-2.45956	-1.62247	-1.41977	-1.32941	-1.09394	-1.91812	-2.04909	-1.69059	-1.25892	-2.05269	-1.8518	-1.65672	-1.69635	-1.85753	0.0791266	-1.89677	-2.00581	-1.94934	0.230418	-1.79329	-1.47989	-0.977814	-2.27195	-1.74396	-1.5368	3.3807	1.8439
214007_s_at	TWF1	0.64216	0.226116	-2.15165	-2.07456	-1.48839	-1.93713	-1.48425	-1.40174	-0.964416	-0.678292	0.300366	0.288975	-0.478045	-0.586927	0.4761	0.824797	-0.762831	-0.377795	-0.960686	-0.444202	-0.805473	-0.411533	-1.73825	-1.03412	-1.50374	-1.03212	-2.3776	-1.08274	0.615127	-2.12848	1.03425	-1.17622	-0.65162	3.37838	2.72676
219262_at	SUV39H2	-0.752967	-1.20363	-2.20527	-3.02487	-2.06134	-1.65467	-1.24639	-1.74471	-1.90309	-2.26361	-1.61007	-0.871526	-0.547662	-1.14597	-0.871345	-0.606039	-2.33048	-1.3909	-2.40295	-1.35263	-2.09964	-0.708342	-2.85001	-2.51053	-2.11845	-1.6274	-2.81281	-1.88592	-1.75001	-2.52691	-0.613242	-1.91648	-1.55951	3.37106	1.81156
243550_at	ZDHHC21	-2.45843	-2.74338	-2.37273	-2.89135	-2.66402	-3.23008	-2.23511	-2.86436	-0.563371	-2.01492	-2.36389	-2.11193	-2.40822	-2.07071	-1.3628	-0.697909	-3.17918	-2.42772	-2.23961	-2.24522	-1.62437	-1.33128	-3.01294	-2.3917	-2.54278	-1.73256	-2.81281	-2.68984	-0.582942	-3.43471	0.957853	-3.02857	-2.25725	3.36627	1.10902
205780_at	BIK	2.5691	-1.34126	-0.452559	3.01638	3.9039	4.39737	0.77573	2.72856	1.84048	4.8126	3.52004	-0.990737	3.28318	3.16098	-1.91819	2.17722	2.39079	3.16943	-1.23464	-2.14353	-0.356425	4.72808	1.85982	-1.36743	1.27687	3.17823	1.87069	0.813985	3.14742	2.87739	-1.42249	1.16975	1.68324	3.3617	5.04494
219937_at	TRHDE	-2.11497	-3.04327	-1.83245	-2.22999	-1.63727	-1.05281	-2.75294	-1.48006	1.7738	3.06284	-2.45295	-2.46119	-2.86221	-2.49647	-3.11561	2.29213	3.11333	-2.2996	1.99675	-2.44362	-3.18299	-2.94271	-1.24176	1.48323	-2.62462	-2.82538	-1.35548	1.0825	-3.22657	-2.6545	-0.897313	-2.23991	-1.10183	3.35474	2.25291
204779_s_at	HOXB7	-0.198791	-0.821061	-2.42313	-1.03654	-1.26637	-1.65467	1.15279	-1.52271	-1.59292	-0.25863	-1.45619	-1.85573	-1.74496	1.38042	-1.43816	3.25205	-1.89587	-1.5928	0.269129	2.75462	-1.83819	-1.49986	-0.0106954	1.04384	-0.662827	2.6978	-1.19447	0.794535	-2.25429	2.35679	2.42981	-0.964698	-0.597477	3.35431	2.75684
219812_at	PVRIG	-0.839711	-0.96335	-0.873959	-0.42396	-0.759535	-0.756682	-1.3815	-0.628149	-1.38399	-0.812684	-1.27659	-0.607642	-1.02341	-1.04633	-0.911697	-1.12597	-0.762831	-0.664168	-0.862301	-0.665469	-1.17592	-1.09452	0.160137	-0.797313	-0.957862	-0.761255	0.752456	-0.517095	-1.10598	-1.0102	-1.38888	-1.40612	-0.888496	3.34962	2.46112
240873_x_at	DAB2	-2.81865	-1.99302	-1.44814	-2.89135	-2.27634	-2.67437	-2.4973	-2.67331	-2.15103	-2.09541	-1.99492	-3.13673	-1.42168	-2.73187	-0.989852	-0.435699	-2.29301	-2.7578	-1.77481	-2.21456	-2.65864	-0.583573	-2.85001	-2.5407	-1.46886	-1.00603	-1.69017	-1.18712	-2.64007	-2.12848	-1.00862	-2.41529	-2.16349	3.34865	1.18516
201427_s_at	SEPP1	-2.93963	-2.86854	-0.841131	-3.02487	-3.02931	-2.84585	-1.98498	-2.77297	-0.911996	-1.2171	4.53933	-3.59331	-2.29586	-1.37617	-0.814695	3.64834	-1.72018	-3.33629	-0.987956	2.63312	-2.85639	-3.25161	-3.08204	-2.88132	-3.35069	5.33974	-2.68883	-2.30539	2.31602	-2.52691	-1.53238	-1.40612	-1.287	3.34297	2.05597
1559067_a_at	LOC158402	-0.144241	2.76148	1.37205	0.788814	1.30647	0.830844	1.8785	-0.13656	0.0607926	0.671192	2.16703	-0.316458	0.246313	3.43002	1.01834	0.567138	1.12073	0.731698	1.01727	2.29141	0.57527	1.25082	-0.20351	0.930788	1.49882	1.65073	1.73993	1.15251	0.833291	-0.293008	1.97942	0.371469	1.08314	3.34231	4.42545
236140_at	GCLM	-0.108215	1.11727	-0.688656	0.721703	1.03052	-1.93713	1.81827	1.64223	1.05649	2.18114	0.791605	-1.92675	-1.12082	0.687628	-3.02987	1.03742	-0.364396	0.537453	-2.60271	1.28002	1.26315	0.0582469	-3.08204	0.221945	0.128368	0.872836	-1.52357	-2.87038	1.97489	0.7269	2.88102	1.39245	0.106161	3.33849	3.44465
224994_at	CAMK2D	-2.05473	-0.928828	-2.09744	-2.53568	-1.40164	-0.538996	-2.83766	-0.817622	-0.64785	1.96883	-2.1332	-0.283436	-1.09394	0.146431	0.72154	-0.570334	0.552624	-2.79884	1.16636	-0.444202	-2.41584	-3.1021	-1.15072	0.770351	-2.62462	-2.35929	-1.19447	-0.838614	-1.98477	-0.328692	-2.14218	-1.91648	-0.83143	3.33713	2.5057
210087_s_at	MPZL1	0.73209	-0.689715	-0.971405	-0.622359	-0.531314	-0.428429	-1.24639	-1.03786	-0.542664	-1.41063	-0.234295	0.434151	-1.04644	0.00232069	-0.330751	-0.589125	-0.486122	0.129205	-0.618817	-0.0334714	-1.17592	0.204158	-0.545034	-0.731716	-0.619845	-0.489543	-0.400757	-0.699746	0.871912	-1.82828	-0.151315	-0.517431	-0.4761	3.33481	2.85871
202342_s_at	TRIM2	-2.93963	-3.3158	-3.13592	-2.68013	-3.12708	-3.07108	-3.20794	-2.82599	-2.7224	-2.94749	-3.29701	-1.81636	-3.33986	-3.21353	-3.02987	-3.3748	-2.14761	-3.04129	-2.67876	-1.4335	-2.62145	-3.25161	-2.93601	-3.12659	-3.41389	-2.92603	-1.35548	-3.12794	-2.8755	-3.2526	-3.03799	-3.1059	-2.8673	3.32625	0.458949
220060_s_at	PARPBP	1.23876	1.26943	-0.183529	-0.519236	0.246986	0.260648	-0.380965	0.0341439	1.45532	-0.0988216	0.588236	1.95188	0.819329	0.350105	2.1755	1.32091	0.206204	1.76191	0.635864	0.108741	0.313069	0.849193	1.28411	-0.630014	-0.293379	-0.982418	2.26376	0.533161	1.32202	-0.310473	2.17018	-0.111349	0.662071	3.32521	3.98728
229072_at	RAB30	-2.87867	-2.11173	-2.8016	-2.45574	-2.82765	-3.42759	-2.36522	-3.14669	-2.32728	-2.86667	-1.34964	-2.91878	-2.96604	-3.06945	0.499466	-1.94697	-3.17918	-2.92498	-2.92048	-0.737932	-3.11351	-1.16103	-2.67488	-2.7338	-3.00059	-3.08102	-2.81281	-2.73724	-2.57261	-2.70204	-0.50759	-1.30906	-2.43614	3.32062	0.884476
238732_at	COL24A1	0.969847	-3.45977	1.53646	-3.15604	-3.3993	0.703786	-3.35677	-3.18806	-2.02779	-0.0694065	-2.49977	0.0313287	-2.78922	0.400352	-1.65766	-3.02207	2.4267	-3.19246	-0.91215	-3.22097	-2.1368	3.60798	1.67492	-3.42054	-2.34984	1.64021	-2.81281	-3.37534	0.889946	-3.46879	-3.34003	-3.23005	-1.49415	3.31641	1.82226
205279_s_at	GLRB	-1.68693	-2.17703	-1.44814	-2.53568	-1.95049	-1.71064	-1.24639	-2.1279	1.16362	-0.812684	-0.716917	-1.51583	-1.54999	-1.73865	0.188695	1.40674	0.228272	-2.09193	0.179841	-2.44362	-1.7656	0.849193	-1.15072	-2.3917	-1.92637	-1.66277	-0.632548	0.264279	-2.50274	-1.70081	0.620772	-1.30906	-1.12928	3.31641	2.18713
210251_s_at	RUFY3	0.178969	0.193057	-2.20527	-1.66234	-0.477029	-2.23623	0.177168	-1.70028	-0.739413	-1.41063	0.18272	-0.515428	0.122959	-2.1788	1.65583	-1.03276	-2.33048	-1.29917	-1.23464	0.970953	-0.476161	-1.13775	-0.363746	-0.570006	-0.430645	-0.361443	0.374222	0.0216909	-0.273154	-1.25832	-0.528088	-0.295025	-0.77704	3.31606	2.53902
224799_at	NDFIP2	3.27602	2.38837	-1.49167	-0.143478	-0.667953	2.13522	-0.852719	-0.552908	1.30196	0.891305	-0.906259	-1.64383	-1.54999	2.94755	-1.51213	3.43854	3.00064	1.4402	-0.559717	3.9799	-1.94407	0.321661	-1.33315	1.20201	-2.00581	-1.03212	0.859656	3.05097	2.78279	2.34342	-0.847674	0.898357	0.745953	3.31505	4.061
226989_at	RGMB	-1.68693	-0.0862973	-1.22998	-1.93329	-2.17184	-2.114	-1.44674	-2.02486	0.45523	-2.05421	-0.991704	-2.18971	0.840754	-1.57267	-2.13997	-1.44813	-1.04101	-1.55533	-2.6424	-0.250862	-1.80228	-1.85753	-0.897606	-2.35208	-2.00581	-1.87947	-0.295098	-2.07121	-2.01482	-1.54511	-1.68068	-0.944156	-1.3642	3.3146	1.9504
1558549_s_at	VNN1	-2.5815	-0.569195	-0.291283	-2.75323	-2.77463	-3.01467	-2.66731	-2.47741	-2.93827	-2.05421	-2.64032	-2.58032	-2.5982	-2.92212	-2.55258	-1.17391	-2.76077	-3.04129	-3.23248	-2.98396	-2.33611	1.93596	-1.94851	-3.06013	-2.50843	-2.17391	-2.20909	-2.82474	-3.19312	-2.90865	-2.53902	-2.68548	-2.43038	3.31319	0.882812
230968_at	-	-0.808135	-2.23396	-1.49167	-1.93329	-1.26637	1.25316	-2.66731	-1.98219	-1.07705	2.85986	-0.690274	-2.41957	-1.5794	-0.995321	-0.989852	-1.88103	0.399374	-2.2996	-0.960686	-2.17884	0.415265	-2.076	-1.24176	-2.27512	-1.37	-2.32194	-1.86958	-2.35552	-0.94626	-2.08483	-2.71181	-2.54044	-1.14711	3.29769	2.15058
240712_s_at	-	-2.34434	-2.49187	-3.13592	-2.00815	-3.12708	-2.90354	-2.0661	-2.86436	-2.45956	-2.17809	-3.13267	-2.46119	-3.07479	-2.73187	-2.67887	-2.8217	-2.40616	-2.59464	-2.23961	-2.89548	-2.65864	-2.71245	-2.85001	-3.44751	-2.66196	-3.22891	-1.52357	-2.87038	-2.04793	-2.61453	-1.22115	-3.30572	-2.6308	3.29268	0.661883
231579_s_at	TIMP2	2.44896	-3.10011	3.86006	0.853903	1.76886	3.1774	-2.79503	2.52589	3.14376	4.09398	-2.59853	-1.27571	4.55667	1.33735	-2.36131	-2.95461	3.9053	3.35975	3.34601	-2.51014	4.38283	2.80412	-0.822059	3.49183	0.233993	4.3011	0.151263	-2.4532	5.1049	4.10041	-2.75432	-2.74593	1.03912	3.28938	4.3285
221018_s_at	TDRD1	-2.7593	-2.17703	-2.20527	-2.22999	-1.89584	-2.42388	-2.71485	-2.67331	-2.45956	-2.86667	-2.68683	-1.85573	-2.63502	-1.53944	-2.61406	-2.67778	-2.29301	-2.46703	-2.79902	-1.18242	-2.29828	-2.27812	-1.64005	-2.08572	-2.38823	-1.4333	-1.19447	-2.54415	-2.25429	-2.08483	-1.80129	-2.09306	-2.3578	3.28839	0.930585
231124_x_at	LY9	0.381987	-1.92787	-0.936906	0.45184	-1.40164	0.649583	-1.24639	-0.907116	-1.55852	-0.432706	0.783592	-0.445497	-0.362198	1.58347	-0.619977	-0.982594	1.54806	-1.52291	0.257951	-1.80401	-0.260529	-0.0541112	-0.822059	-1.36743	-2.11845	-1.4333	0.0721843	-1.37411	0.840295	-2.39373	-1.68068	-2.39346	-0.424593	3.28596	2.86137
241925_x_at	-	-2.45843	-0.260756	-3.4014	-0.303897	-2.44572	-1.87867	-1.78579	-1.10492	0.189974	-0.396523	-1.31259	-2.38174	0.59404	-3.38708	-2.11115	2.32765	-3.17918	1.41569	0.434967	-0.277445	-2.17708	-0.228504	-2.16919	-0.2947	-1.08605	-1.4023	-1.35548	-0.673203	0.733764	-2.98736	1.34488	-1.60687	-1.08615	3.28423	2.19808
206945_at	LCT	-1.06484	-1.75403	-1.00674	-1.18544	-1.31146	-1.30797	-1.70534	-0.576655	-2.15103	-2.13791	-1.73368	1.61808	-1.70841	-1.0188	2.40209	-0.551419	-1.3484	-0.936621	-2.32107	-2.02055	-2.22207	2.02257	-0.746565	-1.61885	-0.771246	2.7471	0.374222	-1.57668	-1.78205	-1.54511	-2.01314	-2.30073	-1.09101	3.28206	2.19105
218589_at	LPAR6	3.77998	-3.10011	-2.692	-0.220629	-2.97696	1.6501	1.95744	-2.22732	-2.89268	0.570463	2.77209	-2.46119	-0.95071	-2.53245	4.65172	-3.27909	2.73762	-2.63469	2.59125	1.13315	-2.17708	0.377598	1.32899	-2.62122	2.2284	0.881093	-0.100533	-2.99589	1.8253	-2.82274	-2.10248	0.284726	-0.206202	3.27985	3.07364
208370_s_at	RCAN1	2.90834	0.479929	0.163386	1.23001	2.32561	2.33137	1.25805	1.11956	3.06931	1.32981	1.04525	2.39777	1.90043	2.602	2.67304	1.43521	1.33424	1.75472	3.39185	0.959438	2.41523	-2.14736	-0.822059	1.31977	1.17478	0.675789	-0.100533	1.75074	4.30018	1.76372	1.87641	2.1972	1.78547	3.27911	5.06457
219387_at	CCDC88A	0.713805	0.574305	0.588408	1.12915	1.01217	0.819442	0.400059	1.3018	-0.183557	0.0829071	0.514208	0.832919	0.158972	0.168357	0.158762	-0.812966	-0.249503	-0.0812097	0.566688	0.168019	0.171747	0.661382	1.55734	-0.199435	0.152091	-0.717574	3.1754	0.385592	1.03345	0.458055	0.382805	0.294305	0.393136	3.27559	3.66873
202901_x_at	CTSS	-0.427391	1.04595	-0.873959	-0.662459	-1.22555	1.11321	0.200337	-0.70593	0.114376	1.66379	-2.68683	0.790578	-1.70841	0.299434	-2.73695	-0.606039	1.86643	0.818964	-0.662368	1.71094	0.565931	0.012784	-2.93601	0.106372	0.404245	-0.632985	-1.86958	-1.74266	-0.245885	-1.47253	-0.167641	-0.16938	-0.133595	3.27388	3.14028
243613_at	DENND5B	-1.41447	-3.50372	-3.4014	-2.96304	-2.66402	-2.84585	-2.02516	-1.48006	-2.32728	-2.94749	-3.37398	-2.98995	-2.18188	-3.41483	-2.39323	-0.642012	-3.07813	-2.59464	-1.8518	-2.41006	-3.21829	-3.51454	-3.21343	-2.5407	-2.46845	-2.82538	-2.68883	-2.54415	-0.498331	-3.2526	-3.40694	-2.62801	-2.52515	3.27388	0.748724
214467_at	GPR65	3.1098	4.05641	-2.26138	0.964181	-2.27634	1.48039	1.30031	-1.93016	1.18235	0.0966224	1.0816	2.86489	0.135523	1.65524	3.32749	-2.29372	2.08779	-2.17467	-0.244931	3.46759	1.24095	1.89849	0.315248	1.33972	-2.88944	-2.02424	-0.75763	0.533161	-1.17899	-0.428566	2.85164	2.57437	0.781449	3.26947	4.05092
242520_s_at	C1orf228	-1.95069	-1.92787	-1.83245	2.51609	4.00842	1.72768	-0.0614619	2.61566	2.29437	2.74705	-2.59853	4.13009	4.43333	2.93292	3.70066	0.123124	3.94798	4.69162	0.822278	-3.10216	3.39362	3.82193	-1.73825	-0.711759	0.404245	5.98719	-0.100533	-2.78034	4.30328	-0.428566	1.63538	0.706865	1.46091	3.26665	4.72755
241866_at	SLC16A7	-2.7593	-1.87166	-2.99459	-0.33231	-0.921531	-1.08615	-2.36522	-1.70028	-1.48565	-0.987235	-1.94669	-1.64383	-1.61152	-2.88195	-2.67887	-0.252277	-2.83665	-0.770854	-0.359967	-0.683919	-2.09964	-1.49986	-0.104435	-0.570006	-1.92637	-2.43477	-0.632548	-2.25921	-2.01482	-2.74013	-1.42249	-0.457274	-1.60852	3.26527	1.65675
1557167_at	HCG11	-2.39747	-1.34126	-3.44669	-3.33269	-3.35853	-1.82118	-1.86363	-3.14669	-2.7224	-3.33149	-3.08555	-1.32941	-1.61152	-1.4088	-1.3628	-1.12597	0.543557	-3.47843	-0.862301	0.370202	-0.291876	-0.269108	-3.08204	-1.11131	-1.53654	-3.25549	-2.68883	-1.11908	-0.928465	-0.238881	-2.10248	-1.30906	-2.00565	3.25806	1.2524
1567457_at	RAC1	-0.668489	-1.20363	-2.8016	-3.08834	-2.44572	-2.61082	-1.48425	-1.88435	-0.935341	-3.02843	-1.94669	-1.30437	-1.07086	-1.91812	-0.892383	-0.756018	-2.33048	-3.07992	-3.13223	-2.60902	-0.921537	-2.1122	-2.67488	-3.16477	-2.54278	-3.20073	-2.539	-2.68984	-2.08258	-3.14245	-0.821926	-1.66287	-1.95955	3.25525	1.29569
219232_s_at	EGLN3	-2.28366	-1.59087	0.612752	-2.22999	-1.95049	-2.84585	-2.71485	-2.57636	-1.81847	-2.65417	-2.36389	-2.46119	-2.33352	-2.49647	-2.39323	-2.47409	-2.62399	-1.8864	1.55183	-2.86696	-3.04088	-2.8716	-2.05769	-1.48904	2.28786	0.396704	-0.75763	-0.925165	-1.08037	-0.51214	-0.953575	-1.00178	-2.01999	3.24783	1.22783
203457_at	STX7	-0.259587	1.35133	-1.15381	-0.42396	-0.789775	-1.01154	-0.984182	-1.6147	0.164821	-1.156	-0.147361	-0.394842	-0.0870602	-0.973374	0.0537309	0.567138	0.216899	-0.35919	0.850397	1.17412	0.102011	0.726729	-0.545034	-1.03412	-0.581982	-1.16687	-0.75763	0.307794	0.402475	-0.869961	-0.613242	-1.26544	-0.248848	3.24324	2.9944
225800_at	JAZF1	-2.45843	-0.331859	-1.7783	-0.117711	-2.27634	-2.18059	0.0665565	-0.67803	1.54237	-1.34488	-2.64032	0.126506	-2.89363	-2.7694	-2.70854	-2.67778	-0.297187	-0.35919	-0.430641	-2.24522	0.509991	-2.64567	-1.64005	-0.549878	-2.66196	-2.75202	0.304487	1.00138	0.871912	-0.310473	1.83644	-0.0327289	-1.32263	3.23839	1.91576
201137_s_at	HLA-DPB1	3.40512	3.7214	5.78702	-0.33231	-0.730214	0.42665	-0.308228	-0.310946	1.09453	-0.509356	-0.425225	3.68745	0.0785093	-0.546845	-1.38773	0.169107	1.1142	-0.815184	3.96943	4.35715	-0.620265	5.8415	2.8259	-0.0315948	0.697832	3.83591	-0.897007	-1.08274	3.13405	-0.34955	0.160186	4.59705	1.12223	3.23796	4.36019
211856_x_at	CD28	-1.8418	-1.43265	-1.11927	-1.29721	-1.73981	-1.54689	-1.78579	-2.47741	-1.017	-1.44336	-2.1332	-1.51583	-1.51841	-2.1104	-2.26528	-2.98715	-1.89587	-1.06729	-2.23961	-1.40654	-1.7656	-1.76087	-1.15072	-1.19318	-1.92637	-1.4333	0.151263	-1.61607	-1.38803	-2.35119	-1.03866	-2.39346	-1.74204	3.23408	1.49204
218723_s_at	RGCC	-0.278793	-2.36513	-1.83245	0.157208	-0.35482	0.663754	-1.24639	-0.552908	-0.761504	1.0704	-0.849556	-1.64383	2.74366	0.537469	-0.892383	-2.67778	2.05037	0.978566	3.43823	-2.83465	2.44028	-0.485558	0.675788	-0.00742309	2.65074	-2.64997	-2.68883	-0.779499	-3.10304	3.22814	-1.97512	1.64328	-0.232527	3.23326	3.00073
33148_at	ZFR	-0.297979	-0.273523	-1.11556	-0.36255	-0.640014	-0.276464	0.18089	0.376561	-0.353183	-0.776864	0.224341	0.297407	-0.837306	-0.787434	-0.366356	0.231958	-1.47857	-0.276926	0.0224478	-0.0844206	-0.526178	-0.388618	1.30962	0.286079	-0.97108	-1.25795	0.0333873	-0.505654	-0.238588	-1.31142	0.345237	-0.608836	-0.329677	3.22869	2.89901
202988_s_at	RGS1	-2.22588	-2.86854	-2.94308	-2.30502	-2.11421	-2.90354	-2.4545	-1.57146	-1.74702	-2.69634	-1.94669	-2.14952	-1.61152	-1.37617	-1.01318	-0.142337	2.25467	-3.12057	3.50971	-1.86453	-0.871852	-1.36095	-2.38444	-1.9323	-1.11493	-3.39865	-2.93962	-0.61909	-1.38803	-0.136395	-2.53902	-2.80577	-1.56449	3.22232	1.65784
1561894_at	C7orf49 /// LOC653739	-1.95069	-1.24754	-3.0434	-3.02487	-2.92848	-2.48942	-0.599412	-2.17648	-2.84851	-2.94749	-2.64032	-1.96239	-3.1077	-1.84849	-2.94569	-2.6132	-2.62399	-2.59464	-2.60271	-1.18242	-1.40172	-2.67809	-2.38444	-1.9323	-2.62462	-3.13877	-2.93962	-1.84019	-3.19312	-3.06796	-2.83979	-3.25437	-2.36889	3.21731	0.848413
229065_at	SLC35F3	-2.39747	-2.61756	-2.37273	-1.5928	-1.89584	-2.67437	-2.4973	-2.77297	-1.74702	-0.812684	3.70197	-2.76756	-2.55598	-2.22262	-2.08051	-2.50669	-2.58679	-2.2996	-2.92048	-1.71025	-2.77647	-1.69785	-2.27639	-2.46968	-2.58392	3.09305	-1.35548	-2.59521	-2.3283	-2.48279	-2.36305	-2.68548	-1.96646	3.21715	1.25069
212765_at	CAMSAP2	0.236153	1.17501	-1.11927	-0.39187	1.37118	-0.826377	-2.4545	-1.21407	-1.85957	2.83325	-1.90306	-2.03575	-2.74837	0.528855	-2.17027	0.133889	2.77643	-1.23634	-1.04289	0.795822	2.83816	-2.34358	-2.27639	3.12962	0.164637	-1.31019	-1.52357	-0.192391	1.20422	-0.169853	-1.38888	-0.729365	-0.457587	3.21516	2.75757
219525_at	SLC47A1	-1.10252	-1.81468	-1.40143	0.157208	-1.22555	-1.08615	-2.58278	-1.44032	0.395109	-1.69694	-2.31412	-1.35863	-1.51841	-1.50553	-1.3358	-2.53653	-0.175399	-1.55533	1.9356	-1.2784	-1.80228	-1.85753	2.46103	-1.48904	-1.53654	-0.27429	-0.632548	-1.18712	-1.44771	2.6796	-2.10248	-1.97729	-1.17203	3.20497	2.03294
227371_at	BAIAP2L1	-1.03291	-1.64143	0.804553	-1.53026	-1.95049	-2.114	-1.06956	-1.794	0.829231	-0.78895	-1.11287	-1.18903	-1.5794	-1.47177	-1.10157	0.724887	-1.20228	-1.01413	-1.17961	-1.25497	-1.52523	-1.82547	1.63654	-1.65176	0.971107	-1.19566	-0.897007	1.42781	-2.229	-1.70081	-1.45809	-1.94352	-1.03343	3.20455	2.17112
228496_s_at	CRIM1	0.120331	1.32905	-0.0107053	0.13656	0.215533	0.676452	0.556809	0.521884	0.732612	0.402135	-0.599833	-0.125371	0.329323	0.863749	-0.522736	-1.28013	-0.381979	-0.664168	-0.151262	-1.03002	0.528429	-0.61827	-2.93601	1.38638	1.36272	0.0282139	-2.539	-0.424112	0.234956	0.218711	-0.466149	0.430978	0.0559117	3.20433	3.26025
244519_at	ASXL1	2.13204	2.14686	-0.404509	1.4726	1.54452	1.34399	3.45813	0.79248	2.32746	1.02915	1.18705	3.08223	1.00831	1.84468	1.55584	1.63647	1.24024	2.51111	1.86106	2.29141	1.09004	1.40459	-0.423272	1.07542	1.56598	0.461165	1.01063	2.86686	4.30018	0.66913	2.95739	2.19512	1.70306	3.20081	4.90387
210895_s_at	CD86	2.30477	-1.38739	-2.03851	-0.858758	-1.73981	2.45578	-2.32396	-1.98219	1.60108	-1.77197	-2.31412	4.37112	-1.12082	-0.0612213	-1.68574	-1.91576	1.38372	0.117353	-1.23464	0.262961	0.237847	-2.00964	0.276702	0.951253	1.40198	3.14442	-0.295098	-2.07121	-1.38803	-1.54511	-2.10248	-1.74396	-0.396905	3.19812	2.80122
227312_at	SNTB2	-2.81865	-0.515232	-3.13592	-2.96304	-0.307226	-2.55002	-1.06956	-2.27611	-3.26972	-2.13791	-0.509664	-1.81636	-1.74496	-3.10887	-0.415661	-0.960136	-3.30851	-2.92498	-2.92048	-0.720729	0.366217	-2.14736	-2.38444	-1.89677	-2.54278	-3.04933	-2.20909	-1.61607	-2.08258	-2.70204	-0.182876	-0.729365	-1.97369	3.19525	1.22157
244172_at	-	-0.904657	-2.6786	-1.53491	-2.07456	-1.73981	-0.661478	-1.62832	-2.02486	-2.28382	-1.54854	-1.65301	-2.00068	-1.70841	-1.77629	-1.95406	-1.81375	-0.639004	-2.17467	-2.08007	-2.17884	-1.98713	-2.21073	-1.06271	-2.31424	-2.23168	-2.09893	-0.897007	-2.59521	-1.20202	-1.82828	-2.01314	-1.48221	-1.75292	3.19048	1.43756
210982_s_at	HLA-DRA	6.34424	6.23054	4.83118	-1.2415	0.510824	2.28599	-1.34827	-1.57146	1.68457	0.137335	-1.04995	5.29654	1.06331	1.04101	-1.01318	-0.982594	5.009	-1.52291	5.28402	6.14477	0.794311	5.96696	2.67538	0.964066	3.89458	3.83351	-0.75763	-1.53032	4.24155	0.537192	-0.105415	4.54386	1.85667	3.175	5.03167
202119_s_at	CPNE3	1.60582	4.36062	1.34257	0.0720087	2.81482	3.45806	2.99625	-1.06851	3.12308	3.06626	-2.83002	-0.167526	3.11421	3.24713	3.04097	2.81398	4.10982	-2.13067	5.07141	3.13599	3.3475	2.71069	0.238802	3.1718	3.71653	-3.01994	0.304487	4.29338	-2.8755	4.01052	0.593924	2.57619	2.05881	3.17313	5.23194
1565034_s_at	AFF3	-1.50455	-3.15882	-2.52833	-2.37789	-1.63727	-2.23623	-3.00437	-2.42926	-1.67027	-2.26361	-2.64032	-2.41957	-2.22396	-1.12053	-2.5239	-2.78035	-0.876024	-2.71997	-2.0014	-2.86696	-2.29828	-2.44856	-2.38444	-1.9323	-2.38823	-3.01994	-2.20909	-2.50048	-1.10598	-2.48279	-2.91405	-2.8632	-2.24918	3.17256	0.923376
217504_at	ABCA6	-2.22588	-2.6786	-2.09744	-2.30502	-2.11421	-1.87867	-2.36522	-2.53064	-2.84851	-2.69634	-2.78186	-2.38174	-2.10409	-1.47177	-1.89136	-2.39808	-2.37038	-2.22039	-2.20691	-0.908423	-2.53823	-2.38092	-1.53195	-2.20179	-2.50843	-2.32194	-1.69017	-1.79329	-2.50274	-1.78762	-2.83979	-2.1237	-2.22378	3.17106	0.947286
239911_at	ONECUT2	2.00442	0.99916	-2.3216	-2.82593	2.37393	0.579534	-0.108724	-3.32101	-0.282321	2.18773	-1.99492	-3.27281	-1.36275	2.05636	-3.497	-0.170656	-0.807026	-3.15516	0.118986	-0.535803	-2.33611	-3.2235	1.00182	1.62824	0.404245	0.897232	-1.86958	-0.567735	0.871912	-2.39373	0.497467	-2.62801	-0.666779	3.17004	2.50326
212658_at	LHFPL2	0.467563	1.15871	1.83242	-0.248263	-0.285989	1.23319	0.239295	-0.0460399	0.918903	0.211915	0.0854873	1.32422	0.0785093	0.156653	1.05643	2.36688	1.8703	-0.308815	0.872951	0.776014	-0.230849	1.32001	0.421458	-0.84158	0.455853	-0.675939	0.44333	2.57971	1.0167	-0.153273	2.00797	0.687184	0.688017	3.16808	3.85609
1554794_a_at	UBE3C	-1.03291	-2.05052	-2.89832	-1.79546	-1.95049	-1.08615	-0.476445	0.310657	-1.2838	-2.01492	-1.07919	0.137895	-1.39224	-1.44027	-0.972548	-1.39258	-2.37038	-1.26594	-2.0014	-2.44362	-1.34254	-0.964219	-2.58025	-0.77471	-2.19833	-2.99099	-0.514455	-0.956784	-1.53216	-2.52691	-0.373078	-2.44844	-1.42493	3.16589	1.74096
203411_s_at	LMNA	1.91156	3.42249	0.27362	1.57459	3.09384	3.50046	3.31616	2.90549	1.04927	3.71055	-0.0657357	0.0686254	0.20145	3.64039	-0.0255086	3.74116	2.72824	3.8839	1.36067	3.46759	1.67008	-0.177752	1.19508	3.471	1.9482	1.65073	-0.400757	3.1383	0.184689	2.29529	3.48078	4.02483	2.18794	3.16447	5.35241
219750_at	TMEM144	-2.22588	-0.331859	-2.42313	-2.82593	-3.07833	-2.90354	-3.08638	-3.05436	-1.2838	-2.39795	-1.38397	-1.51583	-3.00307	-2.49647	-0.911697	-0.642012	-2.25337	-1.04111	-2.67876	-0.601651	-3.38699	-2.67809	-2.58025	-3.16477	-1.64034	-1.11266	-1.69017	-2.73724	-3.37696	-2.61453	-1.31848	-1.91648	-2.00695	3.1579	1.15094
221551_x_at	ST6GALNAC4	0.194799	2.34987	-0.204519	-0.902037	-0.789775	0.130727	0.0956672	-0.155294	1.47622	0.678803	-0.343966	0.646716	0.347808	0.3799	-0.317346	0.282128	0.817889	0.490515	-0.705222	-0.885009	0.194271	0.0476649	-0.0106954	-0.0457105	1.18136	0.580651	-0.100533	-0.252503	-0.0516344	0.245118	1.76092	0.806811	0.179394	3.15666	3.33605
214008_at	TWF1	-1.89746	-2.23396	-2.37273	-2.75323	-2.22116	-1.99631	-2.40918	-2.27611	-2.63594	-1.65937	-1.73368	-1.35863	-1.33678	-1.95855	-1.1662	-1.28013	-1.93196	-2.83735	-2.20691	-2.21456	-1.69635	-1.85753	-1.94851	-1.75517	-2.38823	-1.84125	-1.04173	-1.88592	-1.03672	-2.12848	-1.03866	-2.5107	-2.02401	3.15461	1.1306
217184_s_at	LTK	-1.59193	-0.283241	-1.35388	-1.03654	-1.31146	0.11106	1.23471	-0.374542	-1.55852	0.247174	2.21484	-0.723389	-0.547662	0.111794	-0.871345	0.524294	-0.740274	-1.33005	0.0273351	-0.908423	-0.602407	1.71039	1.979	-1.55282	-0.957862	-0.160315	-0.632548	-0.925165	-0.94626	-1.25832	0.0838283	0.727693	-0.408002	3.15222	2.74422
229749_at	ANO4	-1.79356	-1.87166	-1.31631	-1.46663	-1.95049	-2.42388	-1.98498	-2.3275	-1.63114	-2.09541	-2.45295	-2.23179	-2.02792	-2.14434	-1.98312	-1.84663	-1.06594	-1.48561	-2.28026	-1.89181	-2.02367	-1.44086	-0.976905	-2.00928	-1.37	-2.02424	-1.19447	-2.4532	-2.04793	-1.66176	-1.71655	-1.58312	-1.9136	3.15092	1.23732
211814_s_at	CCNE2	2.28642	-1.87166	-1.27351	-1.18544	-0.220176	0.794216	-1.70534	-1.28553	1.65024	0.223483	1.28654	2.89101	0.59404	0.340479	3.32749	2.6125	1.12702	0.430819	-0.0254382	0.487884	0.48174	0.653427	-1.94851	-1.24686	0.539467	0.719488	-1.69017	0.320056	2.36063	-1.25832	2.12557	-1.00178	0.524253	3.15085	3.67511
203803_at	PCYOX1	-1.54572	-1.59087	-2.3216	-2.45574	-1.69066	-0.454567	-0.617102	0.0667678	-1.31569	-0.0256336	-1.57191	-1.81636	-0.510054	-0.702675	-2.23248	-2.71588	-0.249503	-1.33005	-1.48687	-2.02055	-0.805473	-2.44856	-3.2792	-0.214027	-1.40476	-2.54156	-1.86958	-0.838614	-0.991298	-1.25832	-1.84567	-1.43038	-1.32936	3.15049	1.82113
205578_at	ROR2	-2.34434	-2.2979	-2.8016	-1.86163	-2.22116	-2.18059	-2.79503	-0.0814651	-2.07028	-2.35228	-2.1332	-2.61776	-2.52421	-2.81275	-2.87984	-2.71588	-1.93196	-2.67418	0.0549674	-2.92918	-1.72973	-2.34358	-1.64005	-2.23515	-2.19833	-2.60996	-2.20909	-2.87038	-2.47246	-0.717891	-1.56529	-2.88988	-2.20851	3.15012	0.941606
207469_s_at	PIR	-2.28366	2.04061	-2.692	-1.46663	0.966437	-0.895444	3.24354	-0.116365	3.21558	2.55327	4.07663	-2.07433	0.180215	-2.30138	1.55584	5.23202	0.716095	-3.04129	0.836041	1.44355	-0.356425	1.66009	-0.67773	0.406392	-0.601058	-3.11025	-1.86958	3.49095	1.70331	-0.468979	1.42789	5.23902	0.559436	3.14784	3.70727
228693_at	CCDC50	0.467563	1.03653	-2.42313	0.814958	-2.97696	0.312852	0.0956672	0.0667678	0.852569	0.258102	-0.200385	0.622718	0.0908107	-1.09517	-0.00299611	-1.44813	0.69084	-0.32497	-0.182558	-1.18242	-2.25979	-2.57887	0.762916	0.454302	-0.841221	-1.46046	-1.19447	-0.469174	-2.60595	0.178365	-0.466149	0.637456	-0.226367	3.14708	2.92071
1559883_s_at	SAMHD1	2.01219	-0.30774	-2.692	-1.72475	-0.954698	0.474413	-2.83766	-1.48006	2.00972	1.1037	-3.17166	-2.07433	-1.88762	0.911589	-3.19554	0.230208	0.597443	-0.0382606	-2.83805	-0.618682	-3.51123	-2.076	-0.481695	-0.888081	-2.85468	-2.85696	-1.35548	-0.292799	-3.22657	-1.66176	-2.23211	-2.1819	-0.824089	3.14416	2.32007
220254_at	LRP12	-1.79356	-0.35503	-1.31631	-2.75323	-2.44572	-2.18059	-2.36522	-2.91504	-1.19024	-1.9294	0.112918	-0.666797	-1.5794	-1.60321	-0.170492	-0.774654	-1.17325	-2.67418	0.0273351	-1.74393	-1.98713	0.284316	-2.48412	-1.1673	-2.31325	-2.64997	-2.04008	-0.542587	-1.94605	-2.70204	0.110002	-2.41529	-1.4745	3.14335	1.66885
1568126_at	ANXA2	-2.70123	-2.86854	-3.18369	-2.89135	-2.61299	-3.12412	-2.58278	-3.32101	-2.81107	-2.98852	-2.96275	-2.84262	-2.74837	-2.69195	-3.19554	-2.98715	-3.14574	-2.8817	-2.99594	-2.66955	-3.11351	-3.06682	-2.58025	-3.2272	-3.03698	-2.71986	-2.93962	-3.08632	-2.74427	-3.10727	-2.91405	-3.20809	-2.91033	3.14039	0.230058
206488_s_at	CD36	1.96564	-1.75403	-1.83245	-1.2415	-2.22116	1.45584	4.59229	-2.22732	0.852569	0.721959	-1.94669	-1.81636	-1.70841	1.54613	-1.98312	-1.65999	-2.07275	-2.2996	-1.88761	2.88365	-1.31169	-2.27812	-0.308538	2.87787	-2.08226	-2.32194	-0.75763	4.93674	-2.229	0.844501	4.18412	5.36298	-0.531646	3.13923	2.60758
210868_s_at	ELOVL6	-2.45843	0.989867	0.258084	-1.0811	0.510824	0.867753	0.767106	-0.67803	1.21778	-2.82805	2.12613	1.45368	0.897316	-1.77629	2.13326	1.35979	2.21839	-2.50957	-1.42167	2.51382	1.21115	1.50585	-0.976905	-3.29689	-0.601058	-0.632985	-2.3776	1.97153	0.294582	-1.43394	2.15532	2.9618	0.228033	3.13671	3.36474
1553105_s_at	DSG2	-2.39747	-2.98095	0.0253231	-1.66234	-2.55749	-3.01467	-2.14867	-1.93016	2.03234	-0.0988216	-3.00263	-2.84262	-2.2565	-2.61485	1.7691	-0.606039	-3.04593	-2.50957	-2.5654	-2.73759	-2.57654	-2.67809	-1.64005	-2.98948	-2.58392	-2.64997	-1.04173	1.37708	2.05441	-2.90865	-2.44876	-1.15146	-1.75725	3.13594	1.3787
225835_at	SLC12A2	0.194799	1.08113	0.431533	-0.33231	0.655024	-3.17606	-1.44674	0.773528	1.68885	-0.0844987	0.83699	0.564387	1.07034	-0.476761	0.0852778	1.57372	0.69084	-3.67181	1.14267	-3.13408	-1.2279	1.91502	-2.58025	0.978038	0.9219	0.815726	-2.68883	0.449264	1.21893	1.97092	0.665867	-0.763717	-0.0766592	3.13058	3.05392
231686_at	GATM	-1.50455	-2.36513	-1.99136	-1.79546	-1.84822	-1.60131	-2.14867	-1.88435	-0.689652	-1.97291	-2.26947	-2.23179	-1.48464	-1.60321	-1.95406	-1.72373	-1.59227	-1.84981	-0.641646	-1.76933	-2.25979	-2.00964	-1.64005	-1.68841	-2.00581	-1.49223	-1.19447	-1.57668	-0.88426	-1.47253	-1.35352	-1.97729	-1.74608	3.13055	1.38447
204995_at	CDK5R1	-0.259587	-3.3648	-1.72709	-1.35353	-0.0787018	-0.791727	-1.12474	0.084098	0.141098	0.739995	-0.531782	-0.871526	-1.81342	-0.0883364	-1.74097	-0.199111	-0.203401	0.698501	-0.840684	-1.48649	-1.52523	-2.81158	-2.38444	0.337844	-1.78245	-1.27904	-2.68883	-0.400425	0.488379	-2.78021	-0.700072	-2.09306	-0.74061	3.13035	2.38974
226713_at	CCDC50	1.27894	1.50301	-1.11927	0.157208	-1.48839	-0.158548	1.13381	0.271622	1.70626	0.503954	0.854069	1.75	0.730745	-0.0485254	1.14762	0.37009	1.29108	0.337359	0.40524	-0.565957	-1.31169	-0.964219	-0.254386	0.615788	0.223162	-0.717574	-1.04173	0.279429	-1.25316	0.526779	0.943201	1.34101	0.503015	3.12503	3.62804
222071_s_at	SLCO4C1	0.406735	-3.10011	-2.63748	-0.74023	-2.82765	-1.82118	-3.50357	-3.32101	0.750046	-1.65937	-0.270181	0.0313287	-2.02792	0.123865	0.714894	0.515805	0.251791	2.35294	-0.341888	2.19458	0.528429	-1.41841	-2.38444	-2.88132	-3.2492	-3.42216	-2.20909	-1.65644	-0.0650942	0.354877	-1.56529	-2.65937	-0.74543	3.11782	2.37239
235388_at	CHD9	-2.87867	-0.689715	-3.31184	-2.89135	-2.92848	-2.48942	-3.20794	-2.91504	-2.50219	-2.26361	-1.81434	-2.61776	-1.42168	-2.45772	-2.79702	-2.47409	-2.69569	-3.04129	-2.08007	-2.57542	-2.57654	-2.24605	-2.93601	-2.62122	-2.27298	-2.32194	-2.3776	-2.78034	-2.94004	-2.26442	-2.71181	-2.9451	-2.50267	3.11415	0.611479
209829_at	FAM65B	-3.21316	1.25471	1.86507	-2.53568	-2.61299	-2.61082	2.54966	-2.77297	0.425879	-2.01492	1.64002	2.4038	-3.33986	-2.69195	2.98279	0.710041	-3.14574	-3.04129	-3.30269	-3.01485	-3.00192	2.22857	-2.38444	-2.95243	2.31397	1.05093	-2.539	0.385592	-2.94004	-1.91402	1.27364	1.38366	-1.02325	3.11177	2.08852
235940_at	C9orf64	0.135936	1.35133	-2.8016	-2.96304	2.26074	1.71425	1.31282	-3.18806	2.0601	1.459	-3.49309	-2.98995	-3.3092	1.10104	-3.27319	1.34013	1.5942	-3.15516	0.949519	3.26668	1.30618	-3.34443	-1.84386	0.337844	-3.50838	-3.22891	-2.20909	1.97153	1.88771	1.04621	0.236043	0.199739	-0.331378	3.10915	2.77777
205968_at	KCNS3	-1.73656	-2.2979	-1.7783	-1.29721	-1.89584	-1.99631	-1.55494	-1.794	1.84048	-1.2171	-1.17988	-1.03601	-1.61152	-2.07071	-2.11115	-1.44813	-1.31622	-1.69966	-1.52421	-1.62679	-1.94407	-1.85753	-1.15072	-1.55282	-1.67782	-0.0709675	-0.295098	-1.84019	-1.85103	-1.99796	-1.45809	-1.23943	-1.4676	3.10769	1.64009
219695_at	SMPD3	-0.299025	-0.659787	-0.7794	-0.39187	-0.611683	0.223846	-0.536074	0.00408094	-0.887769	-0.721006	-0.217084	-0.0984196	-0.617496	-0.876649	-1.01318	-0.536894	-1.14731	-0.35919	-0.662368	-0.316913	-0.491403	-0.762754	0.351583	-0.690805	-0.662827	-0.881853	-0.0118597	-0.752971	-1.03672	-0.621762	-0.658551	-1.04544	-0.52521	3.10265	2.57744
212062_at	ATP9A	-1.89746	-2.49187	-0.902991	-2.00815	-2.22116	-0.400007	-2.4545	-2.1279	-2.41441	-1.37811	-0.129491	-0.410997	-0.442357	-1.99206	1.18807	0.969475	-2.25337	-2.05269	-0.81798	-2.51014	-2.17708	-0.800315	-1.94851	-1.42813	1.80601	-1.94934	1.90216	0.101711	-0.177519	-2.39373	-2.71181	-1.94352	-1.3374	3.0986	1.7612
203932_at	HLA-DMB	3.28412	1.34423	3.52494	0.274934	0.262374	0.98521	-0.00234119	-0.0460399	0.516286	0.422967	0.649177	2.85534	0.158972	0.358645	0.0852778	0.113085	1.45546	0.826814	0.444859	2.38955	0.217118	1.94535	3.46302	0.209618	2.27336	1.58741	0.752456	0.0692378	0.394621	0.471168	0.0707068	1.69695	0.995193	3.09618	4.09137
219927_at	FCF1	0.164994	-1.81468	-2.42313	-2.22999	-2.50314	-2.18059	-0.984182	-2.27611	-0.282321	-2.22134	0.457783	1.03297	-1.12082	-0.68229	0.693258	0.00913301	-0.876024	-0.643339	-0.182558	0.0114043	-0.583534	0.537102	-1.64005	-2.35208	-1.28396	-1.16687	-2.20909	0.0216909	0.376669	-1.40022	-0.105415	-0.983817	-0.902548	3.09457	2.19202
231166_at	GPR155	-2.7593	-3.26444	-3.09295	-3.02487	-2.50314	-3.17606	-0.090651	-1.88435	-2.23896	-2.7372	-1.65301	-2.73487	-1.64242	-2.73187	-1.68574	-2.47409	-3.37412	-3.19246	-3.02878	-1.98722	-1.91054	-3.25161	-3.2792	-1.27795	-3.07669	-2.17391	-1.86958	0.320056	-2.01482	-2.6545	-0.119831	-0.59737	-2.46383	3.09398	0.63015
232231_at	RUNX2	4.05272	1.99494	2.7217	3.58729	3.15062	5.03715	-2.96564	3.83152	-1.90309	4.70085	-0.6444	-1.42334	3.72056	5.07664	2.27808	-2.01542	4.7238	1.64426	3.93786	3.14083	4.05001	4.19684	3.34936	5.04803	0.915186	2.12326	1.52593	-1.15091	4.99523	4.11219	-2.91405	-2.06406	2.23235	3.09321	5.32556
222645_s_at	KCTD5	1.31224	0.851126	-0.936906	-0.902037	-1.1453	0.260648	-0.140116	-0.530908	1.12722	-0.0844987	1.0816	1.93363	-0.114254	0.702734	1.22294	0.53322	-0.0188176	0.999335	0.695479	1.00345	0.453531	0.969303	-0.607602	-0.246486	0.343379	0.0828921	-1.69017	0.385592	0.215028	0.448163	1.25103	0.311527	0.392539	3.08789	3.48043
236917_at	LRRC34	0.304357	-1.59087	-1.35388	-0.220629	-2.22116	-1.26202	-0.49533	-1.6147	-0.351385	0.891305	0.141703	0.415551	0.255407	0.0901606	-3.08422	0.351125	0.914182	1.0469	-0.21375	-3.18897	-1.98713	1.32966	-2.7681	-2.76883	-1.0321	0.0430008	-2.20909	-0.779499	-1.56335	-0.576728	1.10637	-0.389363	-0.559312	3.08671	2.5274
209480_at	HLA-DQB1	-3.04826	3.21939	-2.63748	-3.27067	-3.17745	0.458729	-3.16197	-2.95922	-2.81107	0.282509	-3.00263	0.182277	-2.82563	-1.31856	-2.17027	-2.5778	-1.52696	-2.96247	-3.09799	1.13315	-3.07668	1.40027	-3.08204	-2.42946	-2.66196	-2.54156	-2.68883	-2.95587	-3.04067	-2.78021	-3.3723	0.364076	-1.76362	3.08633	1.32271
215259_s_at	CADM4	-2.70123	-1.59087	-2.7423	-2.82593	-2.66402	-1.76346	-0.852719	-2.72468	-1.81847	-2.22134	-2.31412	-2.3037	-2.14169	-1.99206	-2.26528	-2.18486	-2.18636	-2.0076	-2.52688	-2.21456	-1.80228	-2.47872	-2.7681	-1.27795	-2.34984	-1.69941	-2.3776	-0.699746	-0.991298	-1.82828	-1.75851	-1.82906	-2.20211	3.08419	0.882082
1556175_at	MTSS1L	-2.98979	-3.20968	-2.3216	-3.08834	-2.92848	-3.46973	-2.75294	-2.57636	-2.93827	-3.02843	-2.73172	-2.80326	-2.55598	-3.03461	-3.16883	-2.92194	-3.27785	-2.96247	-3.36646	-3.07429	-1.94407	-2.94271	-3.01294	-3.16477	-2.50843	-2.71986	-2.539	-3.41346	-3.19312	-3.10727	-2.58056	-2.62801	-2.96005	3.08404	0.123992
222433_at	ENAH	1.59515	-0.459091	1.48023	-0.093144	1.73553	-0.724075	0.2264	1.11956	-1.252	0.258102	-1.65301	-1.4538	-0.907372	-1.37617	-0.952146	2.599	-0.486122	1.17933	1.73058	-1.30558	0.333961	-1.36095	-1.94851	3.83708	-0.684589	2.62287	-1.04173	2.72011	-1.68556	0.458055	3.15274	2.74441	0.0630689	3.08132	3.14439
230652_at	ARAF	-2.45843	-3.04327	-2.03851	-1.79546	-2.00463	-2.67437	-1.82091	-0.764067	-1.52345	-1.97291	-2.40608	-1.85573	-2.78922	-1.77629	-1.71164	-2.98715	-3.14574	-2.05269	-1.38577	-1.00606	-2.41584	-2.47872	-2.05769	-2.65539	-2.77634	-2.60996	-2.3776	-2.16635	-2.90711	-2.61453	-2.91405	-2.5107	-2.06062	3.08119	1.02057
224131_at	HCAR1	-2.34434	-2.49187	-1.7783	-2.22999	-2.33284	-1.99631	-2.23511	-2.86436	-2.84851	-2.90329	-2.5461	-2.07433	-2.0665	-2.42132	-1.85768	-2.01542	-2.03515	-2.34656	-2.32107	-2.24522	-2.1368	-1.6094	-1.84386	-2.31424	-1.96822	-1.91233	-0.400757	-2.11727	-2.04793	-2.35119	-2.36305	-2.68548	-2.29771	3.07956	0.781851
201280_s_at	DAB2	-1.8418	-1.81468	1.55733	-3.02487	-2.39658	-2.48942	-1.0425	-2.47741	0.445768	0.137335	1.2535	-2.58032	0.745537	-3.03461	0.507796	1.58959	-0.762831	-2.2996	-0.641646	-2.02055	-2.57654	0.900404	-0.254386	-1.30534	1.16876	1.44893	-0.897007	1.58702	-2.47246	-0.0572558	0.921077	0.113823	-1.0095	3.0761	2.0666
220253_s_at	LRP12	-0.779963	0.273226	-0.0107053	-2.68013	-2.06134	-0.691985	-0.927929	-2.95922	-0.333644	-0.742263	1.06682	0.487738	-0.0741005	-0.405639	1.13173	0.524294	0.336589	-3.33629	1.59187	-0.947007	-1.20086	1.99074	-2.05769	0.882657	-1.08605	-1.84125	-2.539	1.11419	-0.800724	-1.91402	0.978113	-0.579237	-0.526898	3.07508	2.54818
1552660_a_at	C5orf22	1.0562	0.681947	-2.58225	-1.72475	-1.40164	-1.08615	-0.578781	-0.939776	1.81143	-1.51463	1.29995	1.45823	0.0908107	-0.644718	0.92664	1.44805	0.00854234	0.879105	0.333803	0.0643178	0.0799833	1.24564	-1.43096	0.221945	0.289921	0.248719	-1.52357	-0.252503	1.60174	-1.25832	1.37075	-0.361431	-0.0206832	3.0661	3.04541
228551_at	DENND5B	-0.779963	-3.10011	-2.8016	-0.622359	-0.241324	-0.511743	0.758685	0.475455	-1.94054	-0.572824	-2.64032	-2.23179	0.190492	-2.92212	-1.07744	1.306	-2.51268	-1.20703	0.566688	-2.21456	-2.37595	-3.03423	-2.48412	0.188323	-0.246633	-0.654238	-2.81281	-1.53032	1.1071	-2.6545	-2.53902	-2.21527	-1.10395	3.06609	1.96214
230265_at	SEL1L	-0.518993	-0.0459134	-0.657974	-2.22999	-2.66402	-1.17066	-0.25582	-1.84069	-0.267052	-0.678292	0.168177	0.590214	0.147685	0.400352	0.636848	-0.211152	0.50654	-0.0812097	0.078927	1.50439	0.63551	0.622941	-2.27639	-0.797313	0.445286	-0.0848406	-1.52357	0.307794	0.350858	-0.40879	-0.336061	-0.944156	-0.329432	3.06425	2.73482
211081_s_at	MAP4K5	-1.3337	-1.16154	-2.47806	-1.72475	-2.11421	-1.39675	-0.308228	-1.88435	-1.90309	-1.65937	-1.11287	-1.06007	-2.0665	-2.30138	-1.12581	-2.04785	-2.03515	-1.5928	-1.48687	-1.59577	-1.49166	-0.163938	-2.38444	-2.5407	-2.00581	-1.13971	-2.20909	-0.779499	-1.47989	-2.12848	-0.409576	-1.23943	-1.61946	3.06301	1.44356
1569025_s_at	FAM13A	-2.70123	-0.821061	-0.747877	-2.89135	-3.02931	-2.7897	-1.09537	-2.17648	-2.58937	-3.25974	-2.26947	-0.125371	-1.14762	-2.14434	0.839216	-0.0157511	-2.43925	-0.705759	-2.0378	-0.773465	-2.77647	0.43704	-1.73825	-2.51053	0.566886	-2.32194	-1.35548	0.0873807	-2.40397	-2.12848	0.0838283	0.152074	-1.64605	3.06291	1.41685
217936_at	ARHGAP5	-2.98979	1.40057	1.00325	-2.60577	-0.611683	-3.07108	1.48684	-1.06851	0.425879	-2.5231	2.05343	0.497072	1.10012	-3.35136	1.82831	1.47479	-3.01265	0.337359	-3.06322	1.5088	0.740173	-3.37469	-2.58025	-2.51053	-2.27298	1.6859	-1.35548	2.44034	1.21893	0.471168	1.48547	1.33174	-0.459038	3.06202	2.60298
232242_at	LOC100506994	-3.10551	-2.92697	-2.94308	-3.02487	-2.92848	-2.7897	-3.16197	-3.32101	-3.06246	-0.453006	-3.04607	-3.13673	-3.07479	-0.324333	-2.99906	0.760564	-3.07813	-2.96247	-3.30269	-2.79726	-3.15162	-2.91004	-1.33315	-2.84596	-3.03698	-3.13877	-1.69017	-0.118076	-2.97439	-2.90865	-1.25278	-1.48221	-2.5839	3.0576	0.473694
224989_at	-	-0.493857	-1.75403	-3.09295	-2.30502	-0.853411	-0.301053	-2.4545	-2.67331	-1.67027	-2.01492	-2.96275	-3.02784	-1.22581	-0.664371	-2.13997	-3.15223	0.0867235	-2.50957	-2.6424	-1.38159	1.03108	-3.16284	-2.7681	-1.58405	-3.18025	-3.04933	-2.04008	-3.12794	-0.483089	-0.869961	-3.15816	-3.20809	-1.86166	3.05717	1.19552
224975_at	NFIA	-3.26169	0.808251	-2.52833	-0.39187	0.184987	-2.73344	2.32397	-1.57146	-0.584731	-1.54854	-3.13267	-2.91878	-2.63502	-2.61485	-1.28875	-3.08616	-2.80146	-0.729653	-0.0528487	1.09727	0.800795	-3.1021	-2.67488	-2.65539	-2.73755	-2.57711	-2.93962	1.45903	-2.14988	-2.21803	-0.821926	2.97568	-1.37329	3.05337	1.68008
219908_at	DKK2	-1.68693	-3.3158	-3.09295	-3.02487	-3.35853	-1.60131	-3.39688	-3.35965	-2.45956	-0.491941	-3.49309	-3.56078	-3.1077	-1.73865	-3.37388	-3.34124	0.740549	-3.30459	-1.52421	-3.55678	-3.41936	-3.34443	-3.08204	-0.424174	-3.35069	-3.36958	-2.539	-3.44992	-3.60982	-2.48279	-3.30192	-3.67949	-2.60244	3.04959	0.447155
221802_s_at	KIAA1598	-1.54572	2.55128	-2.15165	1.57459	2.49547	2.32701	-2.96564	-2.62672	2.88741	2.6573	-2.91632	-2.98995	-3.00307	2.15272	-2.67887	-2.5778	2.65442	-0.0113552	2.58675	2.98492	0.70019	-2.8716	1.75076	2.25131	-2.62462	3.07864	-2.68883	-2.91847	-2.81325	-2.82274	-2.62237	-1.86025	0.0702383	3.04825	3.11849
1557169_x_at	HCG11	-1.73656	-1.34126	-2.94308	-3.15604	-2.87746	-1.39675	-0.778453	-2.82599	-2.7224	-2.5231	-3.17166	-0.533802	-0.756769	-1.4088	-0.871345	-0.853555	1.1142	-2.99951	-1.09393	1.08081	0.375601	0.12297	-2.48412	-0.956511	-1.0321	-3.01994	-2.68883	-1.0193	-0.687119	-0.120376	-1.22115	-0.944156	-1.58977	3.04803	1.45826
210042_s_at	CTSZ	3.94006	-2.05052	2.00114	1.89776	2.37393	4.01686	2.85779	2.07327	4.23857	3.90578	-2.17907	2.17354	3.77172	3.86317	-0.522736	-1.98271	3.24925	2.01052	3.58951	-2.11431	3.56083	2.56492	2.42322	1.99937	2.70558	1.99202	1.48793	-1.11908	1.98365	2.5476	2.93215	1.52789	1.85568	3.04746	4.90314
210875_s_at	ZEB1	-3.26169	-0.382263	-1.99136	-1.2415	-0.759535	-3.42759	-3.54182	-3.00619	-0.668572	-2.13791	0.0988637	0.61543	-1.78291	-3.1752	1.04566	-3.53208	-3.56769	0.016384	-2.72352	-2.54195	-2.29828	0.293669	-2.7681	-3.02653	0.50304	0.272945	-2.20909	-2.54415	-0.166671	-1.62519	-2.83979	-1.43038	-1.79827	3.04121	1.24294
243894_at	SLC41A2	-2.22588	-2.05052	-2.58225	-2.45574	-2.39658	-2.84585	-2.4545	-2.62672	-2.15103	-2.56561	-2.40608	-2.58032	-1.70841	-2.1104	-0.814695	-2.64782	-2.62399	-2.67418	-2.88041	-2.60902	-2.85639	-2.34358	-0.822059	-2.04652	-2.70042	-2.02424	-0.632548	-1.69954	-2.43632	-2.35119	-2.53902	-2.27327	-2.3705	3.0389	0.668405
213397_x_at	RNASE4	-1.50455	-2.92697	-2.7423	-2.14969	-2.06134	-2.48942	-2.4973	-3.05436	-2.19145	-1.9294	-2.73172	-1.27571	-2.63502	-1.50553	-2.08051	-3.02207	0.206204	-3.19246	0.775344	-2.54195	-1.52523	-3.03423	-1.73825	1.42086	-3.00059	-2.21279	-2.68883	0.264279	-1.81357	-2.9488	-1.92722	-2.15188	-2.07751	3.03497	0.957455
215774_s_at	SUCLG2	-1.79356	-2.05052	-2.692	-3.15604	-2.22116	-2.61082	-2.58278	-2.77297	-1.63114	-2.82805	-2.5461	-2.11193	-2.2565	-2.03	-1.54332	-1.47674	-1.86113	-1.97175	-1.74081	-2.34887	-3.18299	-2.18032	-2.93601	-2.7338	-1.92637	-2.24473	-1.19447	-2.11727	-1.38803	-2.56862	-1.97512	-2.30073	-2.21131	3.03332	0.822011
209884_s_at	SLC4A7	0.0139638	0.560501	-1.63068	1.58957	1.72394	1.14443	0.930955	1.07178	1.12069	1.11051	-0.270181	0.349081	1.9472	0.329398	0.877018	1.42624	1.93802	2.25452	1.25712	0.687474	1.69104	1.6996	-1.43096	1.79111	1.03133	0.976313	-2.81281	1.47117	1.66533	0.123789	1.65999	0.714284	0.921578	3.03224	3.95381
222154_s_at	SPATS2L	3.26909	-1.4871	1.35729	-1.79546	1.1177	-0.895444	-0.984182	2.01307	5.15769	3.54026	-2.03644	-1.92675	-1.51841	2.18698	2.44256	4.06653	-1.59227	0.943856	2.98956	2.11138	-1.55643	-1.49986	1.21861	0.509117	0.0414097	2.78449	-0.295098	2.37392	-0.36169	2.96369	0.891727	0.405379	0.947996	3.0319	3.9799
235039_x_at	LIN9	-0.427391	-1.20363	-1.7783	-1.5928	-0.307226	-1.01154	-1.06956	-0.67803	-0.10602	-0.0549193	0.056634	-0.26921	-0.564112	-1.17215	-0.049129	0.33082	0.369258	-0.729653	-0.341888	-0.17366	-0.0482809	-1.6094	0.315248	0.285025	-0.841221	-2.21279	-1.19447	-0.673203	-2.71399	-1.54511	0.306294	-1.48221	-0.538625	3.03009	2.49147
206288_at	PGGT1B	-0.144241	0.226116	-1.44814	-1.66234	-1.44595	-0.484944	-1.74457	-1.00312	0.961741	-0.78895	-0.741764	-0.723389	-1.51841	-0.307551	-0.475866	0.282128	-0.70187	0.258972	-0.123174	-1.30558	-0.172055	-0.28391	-1.84386	-1.48904	-1.37	-0.128949	-2.93962	-0.493506	0.367671	-0.790378	-0.700072	-1.91648	-0.644545	3.02991	2.38537
218854_at	DSE	1.54057	3.15184	3.03682	-0.488255	-2.50314	-2.05346	0.0395584	-0.230964	2.91933	0.247174	0.985428	-1.13947	-2.2565	-2.34318	-0.814695	-1.1016	0.447975	-1.69966	0.592326	0.707887	-0.0482809	2.62786	-0.607602	-0.888081	-1.46886	3.31516	-1.04173	-0.355554	1.56613	-0.428566	0.185405	-1.45389	-0.0481008	3.02947	2.98136
236665_at	CCDC18	-0.839711	-1.99302	-1.67687	-1.0811	-0.759535	-1.44922	-1.74457	-1.25035	-1.48565	-0.396523	-1.81434	-1.06007	-1.64242	-1.2299	-0.972548	-2.01542	-1.86113	-2.22039	-1.95973	-2.47675	-1.25528	-1.98125	-0.67773	-1.55282	-2.19833	-2.54156	-0.897007	-2.07121	-2.11751	-1.51219	-0.217982	-2.68548	-1.49646	3.02845	1.53199
224802_at	NDFIP2	3.35168	2.8218	-2.20527	1.5354	2.42369	3.38481	-1.44674	2.04577	1.13999	2.93255	-1.38397	-2.91878	-2.44304	3.44902	-2.45561	3.7016	3.48518	2.01734	-1.38577	3.96245	-2.69683	-0.42557	-0.897606	2.31858	-3.31727	-1.91233	-1.35548	2.63979	2.83244	2.90104	-0.549032	0.947008	1.10061	3.02774	4.12834
220709_at	ZNF556	-0.472852	-0.786488	-1.11927	-0.662459	-1.84822	1.36248	-1.06956	-1.06851	-1.38399	1.1684	-0.794056	-1.35863	-0.493896	0.742058	-1.26052	-0.624161	0.134699	-0.770854	-1.09393	-0.683919	-0.739977	-0.708342	0.64623	-0.462718	-1.16541	-0.982418	0.304487	-0.592248	-1.38803	-0.896597	-1.18756	-0.833316	-0.604183	3.02543	2.42125
202902_s_at	CTSS	2.96568	3.48008	0.332315	0.82765	0.292064	2.2628	1.65553	0.158014	2.75679	3.03764	-0.849556	2.64431	1.22008	2.12164	0.13755	1.50505	3.90439	2.87179	1.41749	3.84186	2.81358	2.30002	0.734665	2.25131	2.58012	2.78732	1.10641	1.16768	2.8427	0.620929	2.05216	2.06345	1.82916	3.02453	4.85369
208306_x_at	HLA-DRB1 /// LOC100507709 /// LOC100507714	6.1912	6.52801	6.71008	-0.143478	-0.201093	3.13575	-0.170934	-0.70593	2.22323	4.18306	-0.875807	5.47248	1.11315	2.74408	-0.0255086	-0.170656	4.17795	-0.664168	3.9477	6.27417	-0.143406	5.56126	3.77717	1.97259	4.27592	3.7242	-0.514455	-0.956784	3.38676	-0.186584	0.800112	5.86468	2.48716	3.01993	5.5071
216901_s_at	IKZF1	0.713805	-1.81468	-2.26138	-2.53568	-2.27634	-1.99631	-1.74457	-2.08181	0.806002	-2.5231	-2.40608	0.297407	-0.883164	-1.77629	0.807915	-0.0526248	-1.4622	-0.581854	-1.29653	-1.65672	-1.25528	0.338554	-2.67488	-2.58518	-0.684589	-1.6274	-2.81281	-2.21509	0.638743	-1.19294	-0.953575	-1.86025	-1.23621	3.01785	1.78164
231560_at	-	-2.45843	-2.55297	-2.8016	-2.53568	-2.27634	-2.67437	-2.75294	-2.95922	-2.76466	-2.5231	-2.83002	-2.80326	-2.33352	-2.38605	-3.56859	-2.50669	-2.51268	-1.69966	-2.96067	-3.37928	-2.69683	-1.25832	-3.43625	-3.06013	-2.66196	-2.50698	-3.32497	-3.25465	-2.18692	-2.52691	-1.18756	-2.57114	-2.66399	3.01654	0.352553
224216_at	-	-1.95069	-2.23396	-1.7783	-2.07456	-1.40164	-1.93713	-2.23511	-1.10492	-2.50219	-2.94749	-2.40608	-2.46119	-2.22396	-2.03	-2.42679	-1.36682	-2.14761	-1.8864	-1.59269	-2.77157	-2.53823	-2.27812	-0.0106954	-1.33635	-1.92637	-2.60996	-0.400757	-2.4532	-1.81357	-1.43394	-2.18594	-2.88988	-2.07395	3.01475	0.940793
227126_at	PTPRG	-2.81865	2.13004	-2.692	-2.60577	-2.82765	-3.07108	1.14658	-3.18806	2.03234	-0.128848	0.556108	-2.84262	1.91393	-1.47177	1.06252	-2.36051	-2.90476	-0.167764	1.91761	-0.0673126	-3.11351	-3.13147	-2.67488	-3.06013	-2.66196	0.806673	-2.93962	-0.808358	1.51755	-3.17733	-2.10248	0.000567923	-0.819383	3.01451	2.19513
224507_s_at	MGC12916	0.478592	-1.07999	-1.49167	0.350363	-1.31146	0.505157	-1.48425	-0.654197	1.13332	-1.156	-0.690274	-1.89136	0.738808	0.25627	-1.51213	0.443493	-0.267155	-0.962091	1.12352	-1.48649	-0.739977	0.311426	-0.67773	-1.22131	-0.957862	-1.34	-1.35548	0.423877	-1.71345	-1.70081	-0.430136	-1.19551	-0.447877	3.00993	2.56206
209754_s_at	TMPO	2.45168	1.48327	-0.225986	0.330306	1.98553	0.89112	0.605575	1.97651	1.10134	1.05716	1.77937	2.04965	1.50639	1.49476	2.12345	2.12825	1.8232	1.77071	1.04166	1.12405	1.30618	1.66009	-1.73825	-0.199435	0.971107	0.905351	-0.632548	0.33509	2.84636	0.414508	2.08614	0.680706	1.4249	3.00782	4.43272
1559393_at	ALDH1L2	-2.45843	-2.74338	-1.99136	-2.22999	-1.84822	-1.71064	-2.92815	-3.00619	-2.67716	-2.26361	-2.68683	-3.34089	-1.88762	-2.07071	-2.39323	-2.6132	-1.89587	-2.34656	-0.341888	-2.63969	-2.96526	-2.84596	-1.73825	-0.630014	-3.00059	-2.88962	-0.514455	-2.50048	-3.00812	-2.39373	-2.44876	-2.48179	-2.30368	3.00601	0.702324
219875_s_at	DESI2	-1.79356	-2.42537	-3.31184	-2.89135	-3.3993	-2.96451	-3.16197	-3.05436	-0.689652	-2.90329	-1.31259	-0.0846654	-1.92023	-2.65273	-0.346931	-0.298487	-1.01653	-2.67418	-1.01253	-2.24522	-2.02367	-2.54736	-2.48412	-3.09475	-3.07669	-2.85696	-3.40129	-3.25465	-1.17899	-2.86605	-1.35352	-3.33062	-2.00796	3.00577	0.99781
1554899_s_at	FCER1G	0.883175	3.75275	0.3464	0.500808	-1.89584	-2.05346	1.96888	-0.97184	4.68783	3.82506	4.40011	2.88828	-1.85337	3.33999	-2.39323	3.58729	2.86088	2.90032	-2.36301	-2.63969	3.21911	-0.269108	-1.64005	5.22136	-2.42599	-1.76618	-2.81281	-2.87038	2.39327	2.68511	3.65563	3.98223	1.08857	3.00514	4.0937
229380_at	ILDR2	-1.64251	-2.11173	-1.88341	1.09687	2.42733	-0.428429	-2.88222	-1.21407	1.80367	0.137335	-2.17907	-2.11193	-2.14169	-1.84849	-2.61406	1.77817	-1.20228	0.143023	0.078927	-2.57542	1.81212	-1.88548	-0.545034	-2.04652	-1.64034	-0.473121	-1.69017	-2.07121	2.94936	-2.21803	-1.42249	-2.09306	-0.868499	3.00481	2.13631
207113_s_at	TNF	1.16154	-0.821061	-0.971405	4.85665	1.39846	3.26739	-0.955316	4.41613	0.0731329	1.84117	1.54739	-0.745365	0.0145347	2.62324	-1.65766	0.781166	3.58536	0.99259	-0.987956	-0.947007	1.7524	-0.0541112	0.351583	2.89029	-0.81844	-0.832188	0.634707	-0.699746	-0.513868	2.31938	1.84726	-1.19551	0.97365	3.00354	3.97719
217276_x_at	SERHL2	-1.1755	0.290931	-1.22998	-0.556321	-1.48839	-0.484944	-0.661981	-1.17376	0.225718	-1.31181	-1.20987	-0.70401	-0.442357	-0.307551	-1.3628	-1.07605	-0.921032	-1.35608	-1.48687	-0.583518	-1.04368	-0.45601	0.238802	0.00611105	-0.27798	-1.00603	-1.35548	-0.192391	-0.598888	-1.03556	-0.953575	-0.849896	-0.850809	3.00208	2.15127
204427_s_at	TMED2	3.85455	3.6247	-0.164139	0.13656	0.3772	2.14556	1.99789	0.8386	3.34457	1.91265	4.02372	4.18787	3.16827	2.77908	4.41478	3.5398	2.66582	3.72625	2.64414	3.34854	2.79675	3.84906	-0.607602	0.0697732	1.69645	2.52016	-1.35548	2.4715	4.7882	1.43731	3.93949	2.68261	2.62832	2.99892	5.62725
1565951_s_at	CHML	1.88125	1.37242	-1.7783	-0.168427	-0.118027	0.756038	-0.82709	0.705122	0.939949	0.235697	-0.619567	0.549168	-0.211751	0.588881	-0.814695	0.261549	1.12702	0.490515	-0.260348	1.54332	0.00334722	-1.18774	-1.73825	0.824513	-0.344195	-0.241065	-2.04008	-0.313723	0.3397	-1.99796	0.56524	1.19364	0.282636	2.99452	3.27716
1554873_at	CSPP1	-1.10252	-1.43265	-2.89832	-1.86163	-1.95049	-1.39675	-1.09537	-1.65726	-1.017	-1.51463	-1.34964	0.0313287	-1.5794	-2.38605	-1.01318	-1.59676	-1.55883	-1.48561	-1.6287	-0.360154	-2.17708	-1.09452	0.0332832	-1.22131	-1.64034	-2.17391	2.13347	-1.08274	-2.29248	-2.70204	-1.42249	-2.27327	-1.44268	2.9905	1.54782
235202_x_at	IKBIP	0.0444143	-0.238039	-2.15165	-1.5928	-1.89584	-1.44922	-1.62832	-0.764067	-0.005467	-1.41063	-0.794056	0.434151	-0.22533	-1.47177	-0.00299611	0.272055	0.605315	0.519843	-2.11935	0.34307	-0.871852	-0.941934	-2.38444	-1.48904	-0.74891	-1.2265	-2.539	-1.53032	-0.435693	-1.82828	0.0959667	-0.944156	-0.676533	2.99048	2.31395
202118_s_at	CPNE3	0.663731	2.94475	0.855678	-0.488255	2.54134	2.60131	1.97605	-2.72468	1.74278	1.11693	-3.04607	-0.941872	1.46575	2.11228	1.84496	1.65472	2.94187	-3.22892	3.57597	1.98505	1.31178	1.27115	-0.607602	2.57064	2.5294	-2.57711	0.573971	2.89067	-3.07512	2.28788	-0.725155	-0.0327289	0.979668	2.98869	3.96836
210659_at	CMKLR1	-1.50455	-0.96335	-1.44814	-0.902037	-1.18082	-1.17066	-1.52028	-1.14221	-1.19024	-1.41063	-0.962765	-1.64383	-1.02341	-1.80842	-1.3628	-0.697909	-0.94519	-0.705759	-1.17961	-0.908423	-2.22207	-0.91999	-0.545034	-1.36743	-1.22412	-1.66277	-1.19447	-1.84019	-1.62533	-1.66176	-1.71655	-1.21845	-1.18355	2.9836	1.80005
212009_s_at	STIP1	3.03146	2.92629	-0.164139	0.578239	0.406131	1.15451	2.22167	1.17259	4.21857	1.51928	3.04873	3.49833	2.52769	2.04677	4.18231	3.27722	1.9856	3.48916	2.60441	2.93616	1.63227	2.89848	0.118868	1.39171	2.59004	1.58741	0.634707	2.68783	2.79995	0.659758	4.4023	2.57437	2.33305	2.98279	5.31584
206960_at	LPAR4	-2.05473	-2.92697	-1.58192	-1.72475	0.292064	-0.8611	-1.48425	-0.462215	-1.90309	-0.0549193	-1.38397	-1.81636	-2.78922	1.18116	-2.58321	-1.62697	-0.600266	-2.42772	1.75052	-2.47675	1.7361	-2.91004	-2.58025	1.16569	-2.34984	-2.50698	-1.19447	-2.95587	-1.08037	-2.04305	-3.19185	-1.37946	-1.27673	2.98268	1.70595
1568787_at	LOC100506083	-2.7593	-2.55297	-2.692	-3.08834	-2.97696	-3.01467	-2.75294	-3.00619	-2.50219	-2.35228	-1.99492	-1.58132	-2.55598	-2.99731	-2.55258	-2.8532	-2.93924	-2.99951	-2.72352	-2.44362	-2.65864	-2.91004	-1.33315	-2.51053	-2.66196	-2.32194	-1.52357	-2.50048	-2.81325	-3.17733	-2.62237	-2.88988	-2.66695	2.97973	0.312775
219179_at	DACT1	-2.45843	-3.04327	-2.42313	-1.93329	-2.06134	-2.114	-2.58278	-2.3275	-2.63594	-1.9294	-2.17907	-1.81636	-2.33352	-2.22262	-1.91819	-2.29372	-2.00033	-2.38513	-2.48422	-1.9525	-2.17708	-2.71245	-0.607602	-2.08572	-2.00581	-1.91233	-2.20909	-2.21509	-2.04793	-1.95823	-2.53902	-1.86025	-2.25474	2.97923	0.724497
222558_at	RPRD1A	0.467563	0.808251	-2.89832	-2.82593	-2.55749	-2.114	-0.290749	-2.57636	0.995856	-0.812684	0.969292	1.31957	-1.24914	-0.307551	0.10661	1.30105	0.914182	1.40016	0.355909	-0.490269	0.651201	1.8914	-2.85001	-1.79113	-0.503541	0.418227	-2.81281	-0.517095	1.71774	-1.36654	1.89449	0.364076	-0.374202	2.97833	2.60413
226837_at	SPRED1	-3.10551	0.479929	-0.10553	-1.2415	0.67909	-1.26202	1.0412	0.544885	0.797558	-2.56561	-0.849556	0.947715	-0.756769	-3.25064	1.16777	0.916256	-0.70187	-1.33005	0.397045	-0.0233341	-3.32172	-0.102079	-3.08204	2.1844	1.04391	-0.632985	-2.3776	-0.270402	-3.46195	-2.56862	1.87641	1.57332	-0.411047	2.97499	2.56394
211861_x_at	CD28	-2.16833	-2.42537	-2.3216	-2.89135	-2.11421	-2.05346	-2.62734	-2.1279	-2.81107	-2.7372	-2.83002	-2.6926	-2.52421	-3.14152	-2.39323	-2.29372	-2.83665	-2.09193	-3.09799	-2.05215	-2.29828	-2.91004	-0.423272	-2.76883	-2.38823	-2.88962	-0.632548	-2.73724	-2.43632	-2.9488	-2.01314	-2.32976	-2.51159	2.97481	0.463217
208950_s_at	ALDH7A1	-1.2926	2.42636	-1.44814	-2.00815	-1.73981	-1.87867	1.02746	-1.52271	-1.31569	0.789195	2.6603	-1.96239	2.82965	-1.31856	-1.59716	2.27746	-1.52696	-1.3909	-1.74081	1.28518	-1.72973	1.35461	-1.15072	-0.0715406	-1.96822	2.87905	-1.19447	2.15986	2.51606	-1.62519	1.1876	1.34921	-0.372348	2.97409	2.60175
214590_s_at	UBE2D1	-0.0711856	-1.59087	-3.27389	-2.96304	-2.61299	-1.54689	-2.4545	-2.37491	-0.233045	-2.7372	-1.6969	0.32939	-0.510054	-1.80842	-0.0595679	-1.94697	-0.762831	-1.97175	-1.15137	-0.101668	-0.50817	-1.76087	-3.21343	-2.3917	-2.34984	-1.94934	-3.32497	-2.30539	-1.98477	-2.12848	-2.01314	-2.44844	-1.47693	2.97367	1.49674
210298_x_at	FHL1	1.42375	-2.6786	-1.7783	-2.30502	-2.06134	-1.82118	-0.733542	-1.93016	1.67218	-1.37811	-0.820819	1.65162	-1.12082	-0.702675	2.5048	-1.75327	0.817889	-1.73852	0.511763	-1.74393	-2.41584	1.3349	-1.53195	-1.27795	-0.865793	2.29615	-1.04173	-0.400425	1.82158	-2.43504	-2.58056	-1.82906	-0.699214	2.97344	2.27422
229839_at	SCARA5	-2.81865	-2.61756	-2.47806	-2.96304	-2.06134	-2.42388	-2.83766	-2.53064	-2.93827	-2.7372	-2.96275	-2.76756	-2.71525	-2.95843	-2.79702	-2.92194	-3.01265	-2.99951	-2.92048	-3.10216	-3.11351	-3.19419	-1.33315	-2.88132	-2.92469	-3.11025	-1.35548	-2.68984	-3.07512	-3.10727	-3.34003	-3.02857	-2.7782	2.97293	0.194724
208359_s_at	KCNJ4	-1.64251	-2.17703	-1.35388	-1.93329	-2.33284	-1.30797	-2.14867	-1.6147	-1.81847	-1.69694	-1.6969	-1.60889	-1.24914	-1.84849	-2.04909	-1.72373	-2.00033	-1.0922	-1.81	-2.05215	-1.83819	-1.58148	0.38685	-1.75517	-1.96822	-0.569503	-0.632548	-1.18712	-0.177519	-1.78762	-2.05729	-1.35088	-1.75786	2.97144	1.21358
215301_at	SYCE1L	-3.419	-3.63266	-2.26138	-3.08834	-1.5442	-3.07108	-2.4973	-3.27479	-1.94054	-2.35228	-3.17166	-3.23806	-1.17491	-3.28335	-2.39323	-3.24667	-2.76077	-3.26464	-3.13223	-3.37928	-1.01668	-3.42881	-2.05769	-2.69943	-3.28508	-2.71986	-1.69017	-1.15091	-3.64085	-2.82274	-3.3723	-3.13089	-2.80632	2.96758	0.161259
1553106_at	C5orf24	-0.343343	-0.542853	-2.692	-2.68013	-2.50314	-1.49679	-2.14867	-2.22732	0.404908	-1.73704	1.00041	-1.42334	-0.393505	-1.31856	-1.95406	0.624663	-1.4622	-0.413801	-1.45411	0.215625	-1.04368	0.479999	-3.3341	-2.12398	-0.934931	-1.66277	-3.24048	-2.30539	-0.345295	-1.58435	0.43596	-2.15188	-1.12726	2.96751	1.84025
229655_at	FAM19A5	-0.839711	-0.821061	-0.580649	-0.303897	-0.885176	-0.93497	-0.51398	-0.310946	-0.484241	-0.530176	-0.465258	-0.871526	-0.478045	-0.664371	-0.57043	-0.897236	-0.267155	-0.229168	-0.466092	-0.827049	-0.476161	-0.655216	1.05206	-0.608502	-0.414286	-0.325051	0.151263	-0.699746	-0.633675	-0.468979	-0.748121	-0.678944	-0.597057	2.96689	2.36983
204944_at	PTPRG	-3.31901	1.12578	-2.84735	-2.75323	-2.92848	-3.12412	1.99083	-2.95922	1.84433	-0.721006	1.38579	-2.76756	1.86367	-1.07057	1.85419	-2.36051	-2.54837	-0.197698	2.69957	0.479253	-2.77647	-2.81158	-2.27639	-2.80875	-2.85468	0.856734	-1.35548	-0.865597	0.437261	-3.10727	-1.92722	2.15713	-0.717686	2.96338	2.24569
209457_at	DUSP5	-0.00389496	-0.107463	0.500118	1.02051	0.184987	0.11106	-0.0184669	0.216446	2.04472	1.25999	1.7839	1.99572	1.0406	1.38042	2.32719	2.77088	0.0738775	0.7789	0.212629	1.14336	0.424624	1.08286	-0.254386	1.18444	0.824769	3.12687	0.230418	1.78716	-0.687119	0.952254	2.18485	0.760727	0.935774	2.96332	3.89909
215946_x_at	IGLL3P	-0.0711856	0.0315241	2.04989	2.54654	1.12509	0.855925	0.706416	-0.155294	-0.370064	0.61633	3.55597	0.148031	-0.269675	0.629949	2.36665	-0.960136	0.134699	0.282647	0.166791	0.225641	0.12524	2.90905	1.17232	0.106372	1.59972	0.999035	1.01063	-0.808358	1.72539	0.515822	-0.167641	-0.402347	0.680787	2.96303	3.64381
209258_s_at	SMC3	1.54582	1.95752	-0.501892	1.08574	0.608627	-0.0300876	1.41836	1.2949	2.15654	-0.192555	1.96375	2.04705	1.57757	0.571059	1.88246	2.32295	0.399374	1.64856	1.15435	1.66853	0.731454	1.69119	2.42322	0.970765	0.855808	0.406217	3.96595	0.794535	1.69986	0.640398	1.50366	0.941148	1.22893	2.95945	4.18838
207652_s_at	CMKLR1	-0.343343	-0.752397	-0.936906	-1.53026	-2.06134	-1.65467	-1.94277	-0.654197	-1.41683	-1.65937	-0.991704	-1.16253	-1.04644	-0.277735	-1.10157	-0.283624	-0.6208	-1.62787	-1.26787	-1.65672	-1.31169	-0.745898	-0.153473	-1.33635	-0.361933	-0.717574	-0.514455	-0.838614	-0.781683	-0.532561	-1.1278	-1.52709	-1.14945	2.95718	1.80773
228766_at	CD36	1.68016	-2.86854	-2.692	-2.45574	-3.21751	2.52822	4.71725	-3.18806	-0.99245	0.987128	-3.13267	-3.23806	-3.3092	1.71646	-3.24853	-3.15223	-2.97341	-3.26464	-2.99594	2.96518	-3.18299	-3.16284	-2.67488	3.22362	-3.31727	-3.25549	-2.68883	3.8564	-2.97439	1.91907	3.71525	5.10269	-1.30673	2.9556	1.64887
237094_at	FAM19A5	-2.7593	-2.55297	-2.94308	-2.82593	-2.82765	-2.7897	-2.32396	-2.08181	-2.58937	-2.94749	-2.36389	-2.14952	-2.2565	-2.38605	-2.20897	-2.29372	-2.33048	-2.71997	-2.36301	-2.17884	-2.62145	-2.34358	-1.43096	-2.88132	-2.46845	-2.28161	-2.04008	-1.97651	-2.25429	-2.21803	-2.10248	-2.62801	-2.49461	2.95463	0.460017
201745_at	TWF1	1.30535	1.19994	-0.0107053	0.69451	1.49329	1.54368	1.17808	2.12708	-0.267052	1.30668	0.678901	0.6942	1.20364	1.31121	1.24285	1.59696	1.0903	0.519843	0.50232	0.954152	0.985448	0.274902	-1.94851	1.62399	0.352663	-0.0555886	-3.40129	0.654873	0.969517	0.318446	2.5105	1.23675	1.01826	2.95227	3.97053
209863_s_at	TP63	-1.79356	-2.11173	-1.88341	-1.5928	-1.5442	-1.39675	-1.94277	-1.48006	-1.81847	-1.80849	-1.99492	-1.24647	-2.48423	-1.47177	-1.3358	-0.678068	0.296152	-2.22039	-2.60271	-1.89181	-2.02367	-2.74638	0.675788	-1.22131	-1.40476	-1.73256	-0.194874	-1.53032	-1.53216	-1.58435	-1.03866	-1.28479	-1.65011	2.94504	1.29493
225043_at	SLC15A4	3.08952	1.37242	2.49286	3.57843	3.42153	3.32365	2.24917	2.85468	2.45596	3.00695	2.27234	2.4946	2.7953	2.75473	2.47895	2.5836	2.41845	2.88694	2.84989	2.03501	2.49559	2.24489	2.17104	2.27071	2.19534	2.6317	1.83887	1.55344	3.1018	2.7842	2.0456	1.66491	2.67075	2.94445	5.61519
209014_at	MAGED1	0.236153	4.07045	0.459092	3.06243	1.37118	0.130727	5.79902	2.60801	0.141098	2.77326	3.74558	-0.0319601	2.68846	0.646784	2.57089	3.94036	0.419151	0.00212929	0.0145425	3.82786	2.39744	0.0898497	2.21606	2.99542	0.152091	0.418227	1.24072	6.71114	4.58426	2.12598	3.25673	5.4649	1.92376	2.94357	4.86733
212599_at	AUTS2	1.94897	-2.36513	2.83315	0.0480123	0.262374	-2.55002	1.43495	1.85326	1.83687	-1.80849	2.42067	3.18109	-2.2565	-0.702675	0.282672	-2.15651	-2.21612	-2.46703	-0.726926	-2.21456	-2.02367	2.53566	-0.0566723	-2.27512	1.54678	2.92695	-1.69017	-1.79329	3.53741	-2.35119	0.148496	2.03633	-0.168097	2.9432	2.7751
218706_s_at	GRAMD3	-1.13893	-1.87166	-2.58225	-2.60577	-2.61299	-0.158548	-3.28231	-2.08181	-0.833681	1.29027	-3.00263	-2.87901	-0.362198	0.629949	-0.722541	1.10277	-0.11538	-2.67418	-1.32675	-0.34374	-2.77647	-3.00455	-2.16919	-0.184519	-3.03698	0.149778	-2.20909	-1.9281	1.03913	-1.54511	0.791928	-0.111349	-1.27857	2.94314	1.66457
206950_at	SCN9A	-3.10551	1.86964	-2.99459	-3.27067	-3.21751	-3.12412	1.64207	-3.22967	-2.23896	-2.17809	2.24634	-3.06301	-3.1077	-3.1752	2.23059	-3.15223	-3.40541	-2.8817	-2.72352	2.54594	-3.15162	-3.00455	-2.7681	-3.12659	-3.07669	3.66937	-1.86958	-3.25465	-3.43571	-2.9488	-0.847674	0.19141	-1.71667	2.94036	1.22369
1556499_s_at	COL1A1	-3.36997	-3.4131	-2.99459	-3.08834	-3.31182	-2.55002	-3.39688	-3.51857	-0.464173	-2.82805	-2.0878	-3.4366	-3.27365	-3.25064	-3.11561	-3.24667	-3.50412	-3.40855	-3.2658	-3.35322	-3.38699	-3.13147	-1.64005	-3.26133	-2.96521	-3.20073	-3.24048	0.264279	-3.26075	-2.90865	-3.26379	-3.15503	-3.04391	2.94019	-0.10372
206584_at	LY96	0.953452	0.193057	-2.7423	-1.35353	-2.97696	-0.538996	2.13092	-3.18806	-0.12045	-2.13791	-2.0878	3.11517	-2.93208	-2.42132	2.24109	-2.92194	-3.14574	-1.84981	-2.92048	3.26434	-1.45989	-3.00455	-1.43096	-1.08345	-3.21445	-2.21279	-2.3776	-2.82474	-2.60595	-2.98736	-2.95826	0.0310359	-0.971967	2.93901	1.96704
241946_at	ZDHHC21	-2.5815	-2.36513	-1.35388	-0.902037	-1.1453	-2.7897	-1.31318	-1.70028	0.114376	-1.27749	-2.26947	-1.16253	-2.0665	-1.2299	-1.05587	-0.450706	-3.37412	-1.8864	-1.8518	-1.62679	-1.17592	-0.438807	0.118868	-2.58518	-2.46845	-1.5258	0.44333	-3.12794	0.302648	-3.17733	1.6003	-2.27327	-1.61441	2.93873	1.32432
226402_at	CYP2U1	-1.54572	-3.15882	-2.63748	-2.96304	-0.35482	-3.23008	-2.58278	-3.18806	-0.99245	-0.274965	-1.31259	-3.06301	-0.0870602	-3.21353	-0.653432	-0.485589	-0.506377	-2.92498	-0.748942	-2.89548	-2.53823	-0.839491	-2.85001	0.561944	-3.38418	-1.69941	-1.86958	-0.808358	-0.204831	-2.30788	-1.07108	-2.80577	-1.84096	2.93448	1.09352
211962_s_at	ZFP36L1	-1.68693	1.84923	1.52191	-2.89135	-3.17745	-1.08615	3.57895	-2.17648	-3.3473	-0.78895	3.4802	1.32903	0.223412	-0.604617	3.17074	2.25179	-1.93196	-2.67418	-2.60271	1.19444	-2.53823	-0.163938	-2.67488	1.42086	2.57072	-2.32194	-0.75763	3.97732	0.294582	0.34356	1.56856	2.60363	-0.218419	2.93429	2.71587
1556348_at	HEATR1	-1.79356	-2.23396	-2.692	-1.66234	-2.22116	-1.54689	-2.10653	-1.36477	-1.67027	-1.58294	-1.77468	-2.07433	-2.14169	-1.53944	-2.73695	-2.25795	-1.78841	-1.97175	-2.15972	-2.21456	-2.1368	-2.21073	-3.08204	-1.48904	-3.11198	-3.28584	-1.86958	-1.74266	-3.10304	-2.86605	-1.28533	-2.09306	-1.9767	2.93226	0.95556
211212_s_at	ORC5	0.356981	0.739961	-1.93882	-1.2415	-2.55749	-1.76346	0.475587	-1.06851	1.48071	-0.767101	0.945197	1.61808	0.20145	-0.371867	-0.248983	1.03188	-0.297187	0.841415	0.155486	2.32863	0.424624	0.0790765	-1.73825	-0.77471	-0.199987	-1.56032	-2.68883	0.623398	0.109145	-1.95823	0.808909	-1.33434	-0.00397697	2.93189	2.92791
228094_at	AMICA1	2.2302	1.82938	0.389846	0.69451	0.349216	1.87969	-0.170934	0.337173	1.27407	-0.379269	-0.217084	2.02172	0.180215	0.340479	0.256088	0.291714	1.29108	0.950832	0.557011	0.168019	0.171747	0.234656	1.55734	-0.246486	3.4051	0.675789	1.962	0.0357738	0.302648	0.331113	-0.105415	0.102967	0.713698	2.93158	3.64528
204840_s_at	EEA1	-2.87867	-2.6786	-2.20527	-2.30502	-0.667953	-2.48942	-2.75294	-1.98219	-3.62004	-2.69634	-3.00263	-2.87901	-2.67097	-2.99731	-2.87984	-3.08616	-2.29301	-2.92498	-2.40295	-2.98396	-2.53823	-2.77339	-0.822059	-1.19318	-3.41389	-3.33855	-1.04173	-3.04177	-2.8755	-2.86605	-2.31759	-2.65937	-2.61986	2.93022	0.31036
210187_at	FKBP1A	0.548257	0.305637	0.210826	1.32375	-0.426662	0.442687	0.595581	1.18832	-0.584731	0.713515	0.469068	1.10691	0.775083	0.299434	1.20882	0.480025	0.359636	1.55435	1.15435	0.288609	0.0164187	-0.800315	0.454766	0.232388	0.51166	0.162607	-0.100533	2.94501	0.521951	0.680612	-0.045256	0.294305	0.600674	2.92798	3.52865
237863_at	TMPO	-2.98979	-3.45977	-2.99459	-3.15604	-3.02931	-3.01467	-3.12736	-2.08181	-3.22772	-3.21888	-3.17166	-2.84262	-3.1077	-3.10887	-2.5239	-3.3748	-3.30851	-3.12057	-3.02878	-3.16296	-3.18299	-3.45996	-2.93601	-3.2272	-3.03698	-3.52968	-1.69017	-3.37534	-3.10304	-3.46879	-3.63201	-3.47448	-3.05252	2.92743	-0.125089
201634_s_at	CYB5B	2.15755	1.42868	0.472534	1.55109	1.73553	2.08939	1.67389	2.43	2.56144	2.20675	2.01192	2.71453	2.33602	2.77758	2.60026	2.50568	2.33827	2.44076	1.48598	1.90327	2.04211	1.13838	-0.481695	1.64131	2.38171	1.78275	-1.35548	2.0601	2.37026	1.55361	2.04226	1.8004	2.07106	2.92477	4.99583
226685_at	SNTB2	-1.59193	1.85413	-2.692	-2.68013	0.3772	-0.350161	1.30031	-0.907116	-3.3473	-1.34488	1.49867	0.996161	-0.101216	-3.14152	1.42874	1.27177	-2.93924	-2.42772	-0.937278	1.21377	2.59104	0.393747	-0.822059	0.00611105	-1.64034	-2.60996	-1.52357	0.119055	0.537192	-1.87032	1.32868	1.30481	-0.625988	2.92277	2.29678
201540_at	FHL1	3.95565	-1.92787	3.72096	-1.53026	-1.31146	-0.0300876	1.78259	-0.416337	4.59899	1.78056	1.44173	3.69215	1.69385	2.51943	5.15638	-1.3364	4.37574	-0.197698	3.47098	-1.92208	-1.98713	4.33569	-0.363746	1.54915	2.57785	5.79938	-1.04173	2.19662	4.79235	-1.29437	-1.60335	-0.628507	1.47584	2.92268	4.39852
218718_at	PDGFC	0.864635	4.83711	-2.8016	1.71917	-3.21751	-0.791727	1.82635	-3.18806	3.11614	1.86149	2.40304	3.91878	3.62453	0.266473	3.83165	4.5975	2.75673	-3.04129	2.40094	3.12521	-0.762806	5.48142	-0.746565	1.91668	-2.77634	2.23691	-1.19447	3.22958	-3.28775	2.57718	5.17616	4.07003	1.40548	2.9226	4.32808
212999_x_at	HLA-DQB1 /// LOC100293977	-2.7593	1.96658	-2.42313	-3.2161	-3.35853	-0.374335	-3.08638	-3.39955	-3.14301	0.326545	-3.21599	-0.394842	-2.22396	-1.80842	-2.9708	-3.15223	0.170413	-3.26464	-3.30269	1.29393	-2.81652	0.638257	-2.7681	-2.84596	-3.21445	-3.28584	-3.05086	-3.41346	-2.77758	-3.17733	-3.26379	-0.361431	-1.91682	2.91915	1.00233
205938_at	PPM1E	-2.00663	-1.92787	-1.35388	-1.5928	-0.582174	-0.691985	-1.70534	-1.52271	-1.017	-0.858526	-2.22603	-1.85573	-1.74496	-0.876649	-2.20897	-1.59676	-2.03515	-1.97175	0.97699	-1.9525	-1.83819	-1.53029	-1.06271	-1.89677	-1.67782	-1.94934	-0.897007	-0.192391	-2.40397	-1.82828	-2.05729	-2.02924	-1.43752	2.9157	1.47818
201212_at	LGMN	-2.5815	-2.80105	-1.93882	-1.79546	-2.50314	-3.01467	-2.53972	-3.09513	-1.78102	-1.84959	-2.45295	-2.41957	-2.48423	-1.7037	-2.79702	1.31689	-2.65657	-1.55533	-2.96067	-3.10216	-2.93019	-2.21073	-2.85001	-3.16477	-1.96822	-0.258526	-1.69017	-0.0475784	-2.14988	-1.43394	-2.7962	-2.41529	-2.23577	2.91544	0.679673
212589_at	RRAS2	-2.93963	3.26756	-2.89832	-2.45574	-2.61299	-2.90354	2.2902	-0.230964	3.25889	1.73995	3.61729	1.76426	-2.74837	-2.7694	-3.05865	-2.8532	-2.33048	-2.59464	2.41262	3.14083	-2.73518	2.81187	-1.33315	1.3652	-2.88944	3.55676	-0.632548	3.10178	-1.53216	-2.08483	2.33771	2.20277	-0.445215	2.91479	2.46958
220937_s_at	ST6GALNAC4	0.791314	2.66094	0.375313	0.217067	-0.15841	0.458729	0.515462	-0.374542	1.94022	1.50038	0.556108	0.874297	0.634741	0.996662	0.177832	0.694614	1.61211	0.937074	0.444859	0.0237857	0.786543	0.471649	0.706021	0.499884	1.41139	1.30771	-0.194874	0.291517	0.429275	0.402991	2.16721	1.50424	0.743927	2.91412	3.65804
223925_s_at	-	-0.144241	-0.382263	-0.204519	-1.41064	-1.44595	-1.13073	-0.733542	-0.654197	0.24776	-1.44336	-0.465258	-0.0319601	-0.442357	-0.586927	-0.330751	-0.357076	-0.78512	-0.096259	-0.359967	-0.809959	-0.115651	0.164242	-1.06271	-1.75517	-0.523831	-1.06057	-0.514455	0.0216909	-0.245885	-1.47253	0.0959667	-0.833316	-0.578366	2.91357	2.3352
1553423_a_at	SLFN13	-0.383627	-0.96335	-3.48715	1.50358	-2.92848	0.505157	-0.51398	1.32212	-3.50817	-1.37811	-3.49309	-3.4366	-3.47193	-2.95843	-3.29669	0.497704	-2.83665	-3.47843	-3.36646	-2.37575	-0.143406	-3.37469	2.09162	-3.06013	2.03437	-3.13877	-1.86958	0.0692378	-0.862045	1.43149	-1.45809	1.02056	-1.90242	2.90809	1.00567
216973_s_at	HOXB7	-0.0536762	-0.515232	-1.88341	-0.699349	-0.332058	-0.724075	1.21619	-1.70028	-1.59292	-0.414736	-1.04995	-0.253801	-0.714846	1.3015	-0.317346	3.0255	-0.78512	-1.48561	0.677466	2.70754	-1.04368	-0.567245	-0.254386	0.944238	-0.888408	2.35416	0.510273	0.813985	-1.10598	2.41258	2.47173	0.329001	-0.17971	2.90695	2.72724
201325_s_at	EMP1	-1.95069	-2.92697	-0.605396	-1.93329	-2.27634	-1.54689	-2.14867	-1.40174	-2.32728	-2.48044	-1.73368	-2.76756	-2.22396	-1.67222	-1.46447	-1.62697	-2.69569	-1.14972	-1.95973	-1.86453	-0.306739	-2.21073	0.454766	-1.79113	0.630589	0.570619	0.304487	-1.9281	-0.70682	-1.43394	-1.97512	-2.39346	-1.93781	2.90335	0.965538
217599_s_at	MDFIC	1.89836	-0.998658	0.815641	-0.622359	-0.502438	-0.484944	-3.31995	-2.72468	1.24674	-0.362313	2.1908	1.1242	1.34046	-0.622745	1.40698	0.664412	0.552624	-0.910368	1.64874	-3.27183	1.06478	1.38638	-0.897606	-1.05943	0.404245	-2.85696	-2.04008	-2.40287	1.31649	-1.78762	-2.91405	-3.49764	-0.0465663	2.89884	2.85227
204547_at	RAB40B	2.4118	0.290931	2.83897	1.15975	-0.954698	1.68554	2.15645	1.08783	1.21778	2.14057	3.7216	2.01022	2.84383	2.25141	1.86071	2.12541	0.614738	0.42048	0.88753	0.976456	0.415265	1.49732	0.925114	1.40595	2.26714	2.26836	0.44333	3.14978	2.3799	1.587	0.612061	1.67621	1.58737	2.89409	4.48145
1568777_at	EML5	-2.81865	-3.20968	-3.22658	-2.89135	-2.92848	-2.84585	-1.44674	-2.47741	-2.23896	-2.26361	-3.08555	-2.34339	-2.96604	-2.65273	-0.619977	-3.34124	-2.21612	-2.38513	-2.0014	-2.73759	-2.37595	-2.84596	-2.85001	-2.98948	-2.23168	-2.95936	-2.3776	-1.37411	-2.64007	-1.07025	-2.66879	-3.374	-2.53482	2.88856	0.353732
211794_at	FYB	-0.997575	0.335058	-1.35388	-0.662459	-1.89584	0.489649	-1.12474	-1.06851	-0.964416	0.123957	-0.385122	-0.463436	-0.928323	-0.405639	-0.952146	-0.468512	-0.486122	-0.212686	-0.0109868	-0.908423	0.0799833	-0.352588	1.91189	-0.262238	-0.934931	-0.982418	0.752456	-0.673203	-0.372814	-1.22543	-0.0899214	-0.182567	-0.617008	2.88478	2.26778
208443_x_at	SHOX2	1.48463	1.09066	-1.40143	-0.33231	0.0836638	0.608006	0.877115	-2.22732	0.0731329	2.68213	-2.78186	-2.34339	-1.45412	0.0143424	-2.23248	0.0336377	2.37152	-0.0528853	-2.28026	-1.59577	-1.55643	-2.57887	-0.67773	-2.04652	0.697832	-0.675939	2.56357	0.320056	-0.513868	-0.81648	1.06706	1.02589	-0.369149	2.88437	2.51522
223661_at	NUCKS1	0.632036	0.610558	-1.31631	-1.0811	-1.44595	-1.21771	0.400059	-1.52271	1.09453	-0.453006	1.59866	1.34843	-0.345189	-0.0227298	1.32296	1.45648	0.378135	0.0672454	0.212629	-0.163471	-0.306739	0.329378	-0.308538	-0.981875	0.164637	0.162607	-0.0118597	-0.37757	1.93766	-0.869961	1.03425	-0.347091	0.0776784	2.88328	2.96096
220473_s_at	ZCCHC4	-1.13893	-0.890804	-2.99459	-3.08834	-1.73981	-2.7897	-2.02516	-2.53064	-0.785044	-2.39795	-1.41977	-1.89136	-2.29586	-2.7694	-1.85768	-0.756018	-2.51268	-1.04111	-1.8518	-1.74393	-1.87221	-0.670355	-1.64005	-1.89677	-2.96521	-1.5258	-1.35548	-1.11908	-0.862045	-2.52691	-0.528088	-1.33434	-1.92603	2.87871	0.95268
200878_at	EPAS1	-2.22588	5.4292	-2.52833	-2.22999	0.838396	-0.691985	2.50466	-1.794	-1.90309	2.17452	3.27719	-1.39082	-2.29586	-0.476761	0.492359	-2.29372	-1.49513	-0.770854	-2.40295	4.34124	0.12524	1.59102	-1.73825	1.38103	0.732113	2.11958	-1.69017	-2.4532	1.07863	-0.0572558	-0.354373	1.73808	-0.17209	2.8779	2.70581
230003_at	-	-2.70123	0.533704	-3.44669	2.05988	-0.667953	0.98521	0.053269	1.27349	0.829231	1.32981	-1.04995	-1.71106	1.8534	-3.56756	-1.21572	3.10826	-3.47161	2.09709	1.75399	0.78294	-0.340012	0.726729	-2.67488	2.26245	-0.293379	-0.928653	-0.514455	-0.0134939	1.24407	-3.43471	2.19052	-0.798299	-0.0585745	2.8755	2.81692
219631_at	LRP12	-0.0378901	-0.542853	-0.183529	-1.03654	-1.02828	-0.136385	-0.122787	-1.794	0.882495	-0.274965	1.65944	0.818102	-0.157278	-0.644718	1.19802	0.993919	0.359636	-1.66527	1.65768	0.0978789	-0.00867452	1.49732	-2.48412	0.705655	-0.74891	-0.881853	-1.52357	1.66915	-0.151292	-1.29437	0.884512	-0.549656	0.00213406	2.87506	2.87719
236655_at	TPD52	0.208867	-3.20968	0.27362	-0.818284	0.362746	1.05008	0.567074	0.271622	0.445768	0.137335	-2.26947	-0.238742	-2.22396	-0.438572	-2.29706	-1.91576	-2.33048	0.410104	-0.0663668	-0.0334714	1.87834	-2.74638	-1.33315	-1.72155	-1.60379	0.738822	-0.632548	-1.74266	0.402475	-0.491628	0.426055	0.486914	-0.605731	2.87143	2.26569
215379_x_at	IGLV1-44	0.106588	-0.0278174	1.52882	1.35225	0.849288	0.294982	0.505454	-0.155294	-0.167823	0.293174	2.18758	-0.111362	0.0785093	0.369795	1.44971	0.133889	0.658261	0.358789	0.155486	0.215625	0.313069	1.3349	1.12511	0.597727	0.907974	0.149778	0.151263	-0.270402	0.957572	0.34356	-0.318288	0.000567923	0.503795	2.86948	3.37327
212859_x_at	LOC100505584 /// MT1E	5.33531	1.48327	1.93938	2.95776	5.12631	6.51953	3.35595	4.02957	4.48139	5.9692	1.18705	1.00278	1.8017	6.40056	1.77933	1.81741	4.38924	1.59585	5.94205	1.39894	3.75211	1.24063	5.33592	6.93919	1.90012	1.6137	2.45415	1.91393	5.63136	1.77346	3.0165	4.79025	3.42563	2.86542	6.29105
229121_at	CMKLR1	-0.724726	-0.151016	-0.688656	-0.944633	-0.402993	-0.724075	-0.927929	-0.70593	-0.785044	-0.699337	-1.20987	-1.03601	-0.838373	-0.438572	-0.892383	-0.485589	-1.01653	-0.747418	-1.17961	-0.947007	-0.782905	-0.470645	0.521534	-0.888081	-0.1697	-0.473121	-0.100533	-1.61607	-0.513868	-0.843797	-0.390599	-0.833316	-0.777285	2.86402	2.08674
222285_at	IGHD	-1.3337	-1.43265	-1.27351	-0.944633	-0.82005	-1.30797	-1.70534	-1.32462	-1.16089	-1.47973	-2.26947	0.225553	-0.928323	-1.37617	-0.235551	-1.51054	-1.78841	-1.01413	-1.23464	-2.21456	-1.91054	-1.58148	-0.104435	-1.72155	0.392834	-1.49223	-0.632548	-1.33555	-1.88195	-1.51219	-1.42249	-1.17622	-1.25647	2.85898	1.60251
1556927_at	KCNK10	-2.70123	-3.26444	-2.94308	-2.30502	-2.17184	-2.48942	-2.88222	-2.95922	-2.41441	-2.69634	-2.87253	-2.53987	-2.40822	-1.04633	-3.11561	-2.92194	-2.18636	-2.83735	-2.75846	-2.89548	-2.77647	-2.41547	-2.38444	-2.88132	-2.58392	-2.82538	-2.68883	-2.68984	-2.50274	-2.52691	-2.58056	-2.96998	-2.62047	2.8581	0.237628
231500_s_at	BOLA2	-0.23815	-2.36513	-1.31631	-0.220629	-1.18082	-0.0300876	-0.090651	0.0341439	0.176689	-0.858526	-0.575135	-0.644796	-1.12082	-0.354891	-0.522736	-0.897236	-0.506377	-0.341625	-0.559717	-0.908423	-0.602407	-0.139592	-2.05769	-0.373561	-0.841221	-1.06057	-1.86958	-0.838614	-0.70682	-1.58435	-0.700072	-0.549656	-0.626061	2.85752	2.23146
224508_at	MGC12916	-0.447028	-0.998658	-1.49167	-0.902037	-1.0657	-0.400007	-0.49533	-1.52271	0.283195	-0.937433	-0.820819	-0.785214	-0.31453	-0.789212	-1.3358	-0.357076	-1.68854	-0.885162	0.483557	-1.48649	-1.34254	-1.25832	-1.33315	-1.51721	-1.46886	-1.37457	-1.04173	-0.808358	-2.11751	-0.924082	-1.28533	-1.1292	-0.797833	2.85643	2.0586
207826_s_at	ID3	-1.13893	-0.00617655	-0.808144	-0.622359	0.433052	-0.93497	2.67922	-1.25035	-0.167823	0.781141	3.15198	-0.195286	-1.14762	-1.12053	-0.415661	2.71827	-1.40326	-0.770854	-1.32675	3.85049	-0.84892	-0.485558	-0.607602	-0.462718	4.17523	4.14079	-0.514455	2.13608	-0.532882	-1.91402	1.03425	0.720613	0.115271	2.85542	2.97069
214591_at	KLHL4	1.25898	-2.98095	-3.27389	-2.82593	-2.72307	-3.01467	-3.16197	-2.27611	-3.26972	-3.18261	-3.21599	-3.3743	-2.55598	-2.30138	-2.94569	-2.8532	-2.69569	-2.71997	-2.75846	-0.101668	-3.32172	-3.16284	-1.94851	-3.06013	-1.96822	-2.35929	-2.04008	-2.91847	-3.00812	-3.02807	-2.53902	-3.33062	-2.54861	2.85536	0.306743
211596_s_at	LRIG1	-0.404131	2.30134	-2.99459	-2.68013	-2.82765	-2.30017	1.08141	-2.53064	2.96663	1.80548	-2.5461	2.22085	-2.52421	0.0901606	1.12714	-2.71588	-2.33048	-2.54828	2.67035	2.37446	-2.41584	-2.51686	-0.254386	1.35994	-2.50843	-1.11266	-1.19447	0.82427	-2.81325	1.35281	-2.75432	0.814388	-0.488222	2.85453	2.3663
219648_at	MREG	-2.7593	-2.74338	1.71481	-2.30502	-2.55749	-1.21771	1.77439	1.72178	1.7626	0.370468	1.11088	3.33991	0.89056	-1.53944	4.61579	0.731466	0.476199	-1.04111	0.212629	-0.138079	-2.85639	1.26147	-1.73825	0.491241	-2.88944	-0.473121	-2.93962	1.91797	1.73566	0.808876	2.05849	1.37131	0.220998	2.85418	3.07517
238469_at	OGFRL1	-0.259587	-3.15882	-2.20527	-1.93329	-2.11421	-1.30797	-2.62734	-2.17648	-0.0759741	-0.937433	-1.38397	-0.428091	-1.02341	-1.28985	-1.31069	-3.27909	0.50654	-1.12006	-1.59269	-2.44362	-0.805473	-0.190719	-2.58025	1.08203	-1.50374	-2.50698	-2.04008	-1.9281	-3.04067	-1.19294	-0.774179	-2.00438	-1.50806	2.85345	1.34538
221618_s_at	TAF9B	1.42375	1.10751	-2.63748	-2.68013	-2.17184	-2.55002	-1.27996	-2.62672	1.39892	-0.987235	2.25274	1.75358	-0.182566	-1.60321	1.94372	1.81741	0.192643	-0.430588	-0.430641	0.413161	0.259827	-0.411533	-3.21343	-2.65539	0.343379	0.71144	-2.3776	-1.08274	0.283993	-1.25832	-0.00103965	-0.964698	-0.263848	2.8532	2.58936
1557122_s_at	GABRB2	-2.87867	2.45961	-2.7423	-2.89135	-2.87746	-2.48942	-2.71485	-2.53064	0.989575	0.247174	-3.00263	-3.02784	-2.55598	-2.65273	-2.76729	-3.08616	-2.86713	-2.67418	-2.96067	-1.68483	-3.25492	-2.81158	-2.58025	-2.58518	-3.00059	-2.60996	-2.93962	-2.95587	-2.81325	-2.78021	-2.01314	-2.39346	-2.13539	2.8518	0.716414
213170_at	GPX7	-2.28366	3.75275	2.35553	-2.75323	-0.477029	1.18562	2.91706	1.60954	3.71308	3.75214	-2.40608	3.46766	4.14536	-0.405639	4.02063	-2.74587	3.19683	-2.50957	4.27441	-2.73759	-1.72973	4.15018	-1.06271	1.96545	3.38388	2.06916	-0.514455	2.02693	2.82686	2.66342	4.19475	2.33635	1.1036	2.85062	3.95422
229194_at	PCGF5	0.80063	1.64068	0.716591	-0.143478	1.261	0.579534	1.1592	-0.353158	2.20076	0.82801	-1.61007	-3.02784	-1.19844	1.24664	1.08388	0.701868	0.914182	-1.73852	2.92394	3.92604	1.03108	-3.34443	-1.84386	0.141125	-0.771246	-1.46046	-1.52357	2.30768	2.05441	1.98875	1.66394	2.4503	0.595572	2.85029	3.44586
217503_at	STK17B	-1.89746	-0.569195	-1.40143	-2.30502	-2.11421	-1.65467	-1.0425	-0.0146732	1.52929	-1.34488	-0.234295	0.308336	-1.61152	-1.80842	0.629657	0.452441	0.216899	0.270889	1.28561	-0.114225	-0.827038	-0.61827	-2.58025	-0.84158	-1.00825	-0.416054	-2.539	-1.11908	-1.81357	-2.52691	-1.71655	-1.40612	-0.570969	2.85006	2.2791
216867_s_at	PDGFA	-0.278793	-2.17703	0.129144	-0.588982	-0.377897	-1.30797	-0.852719	-0.907116	-1.04909	-1.44336	-1.86209	-1.16253	-1.17491	-0.114541	-0.387033	0.648206	-2.00033	-0.910368	-1.8518	-1.20798	-1.09205	-1.21261	-0.822059	-0.113687	-0.396394	-1.49223	-0.632548	-1.97651	-1.42055	-0.869961	-1.07108	-0.77938	-0.94386	2.84703	1.90317
235354_s_at	RSRC1	-0.695773	-0.96335	-1.88341	-1.53026	-1.44595	-1.21771	-0.684452	-0.817622	0.307081	0.0442102	-2.64032	-0.0197025	-1.07086	-0.5298	0.0299515	-1.65999	0.648981	-0.643339	-0.0956468	-1.53883	0.149178	-0.53514	-3.01294	-3.38995	-0.125685	-0.224019	-3.15526	-1.05211	0.62271	-0.739929	1.19928	-0.905746	-0.820339	2.84599	2.02565
217284_x_at	SERHL2	-1.1755	-0.407946	-1.11927	-0.858758	-1.79567	-0.724075	-0.778453	-0.764067	-0.0626459	-0.678292	-1.34964	-0.785214	-0.883164	-0.586927	-1.21572	-1.12597	-0.78512	-0.601385	-1.42167	-0.618682	-1.17592	-0.53514	0.315248	-0.0315948	-0.619845	-0.956909	-0.0118597	-0.192391	-0.763276	-0.869961	-1.07108	-0.644467	-0.886908	2.84159	1.95468
213470_s_at	HNRNPH1	2.45687	1.50877	0.855678	1.28588	1.36413	1.308	0.900264	0.948236	2.03234	1.85395	2.6331	2.25155	1.53907	1.78561	2.4533	1.60929	1.77645	2.27286	2.34598	0.624509	2.3271	2.19527	-0.822059	1.08739	1.199	1.63003	-1.86958	1.49485	2.80172	1.34061	2.32719	1.18452	1.69029	2.84146	4.53176
212107_s_at	DHX9	2.37884	1.58694	0.30437	0.879145	1.13294	0.768579	1.53245	1.08024	3.09359	1.18701	2.82172	3.11286	1.42217	1.01601	3.12855	2.62983	1.33424	2.18135	1.46623	1.41547	1.12082	2.49109	-0.104435	0.75242	1.24752	1.52811	0.44333	1.45903	2.95265	0.526779	3.14363	1.70349	1.72363	2.83882	4.56244
1556834_at	LOC100652770	-3.5205	-3.67864	-2.99459	-3.62715	-3.44276	-3.51287	-3.57629	-3.35965	-1.31569	-3.36813	-3.53037	-3.531	-3.37191	-3.44489	-1.07744	-3.12162	-3.50412	-3.60837	-3.33397	-3.30271	-3.38699	-3.56875	-3.15468	-3.3255	-3.38418	-3.75384	-2.20909	-2.95587	-1.10598	-3.46879	-3.47324	-3.23005	-3.21113	2.83807	-0.373064
1568877_a_at	ACBD5	-0.472852	-0.626465	-1.58192	-1.66234	-1.58877	-1.44922	-1.62832	-2.42926	-1.70692	-1.2171	-0.770004	-1.13947	-1.70841	-1.28985	-1.01318	-1.25388	-0.220222	-1.12006	-0.21375	0.137614	-1.87221	-0.379986	0.0791266	-0.934276	-1.70656	-1.91233	-0.400757	-1.69954	-1.88195	-1.66176	-1.53238	-1.91648	-1.14772	2.83657	1.68885
205425_at	HIP1	-0.868198	-2.74338	-0.381945	-2.60577	-1.48839	0.781517	-1.3815	-0.230964	0.525598	-1.97291	-1.77468	-2.34339	-1.74496	-0.68229	-2.26528	-0.485589	0.578904	-2.54828	-0.559717	-0.885009	0.651201	-1.36095	-1.64005	2.47345	0.493773	-2.13498	-1.52357	-1.88592	-1.65598	2.8967	-2.27195	-2.48179	-1.15381	2.83399	1.68018
229045_at	SNX20	0.663731	-1.70246	-2.20527	-1.86163	-1.5442	-1.13073	-1.66607	-1.36477	-2.07028	-2.30683	-2.40608	0.81223	-1.22581	-0.24644	0.813899	-1.47674	-0.347772	-0.308815	-0.794171	-2.11431	-0.291876	-0.670355	-1.64005	-2.46968	-0.0109885	0.00277462	-1.35548	-2.30539	0.630812	-1.78762	-1.07108	-1.55587	-1.12413	2.83342	1.70929
242358_at	LOC100506451	-3.26169	-3.45977	-3.31184	-3.33269	-3.12708	-3.42759	-3.28231	-3.35965	-3.46602	-2.60614	-3.53037	-3.4078	-3.53445	-3.50926	-3.39954	-3.21628	-3.37412	-3.44435	-3.45521	-3.5058	-3.25492	-3.42881	-2.93601	-1.79113	-2.15944	-2.35929	-3.15526	-3.33099	-2.43632	-3.29255	-3.34003	-3.70709	-3.3506	2.83144	-0.519157
222457_s_at	LIMA1	-0.997575	0.209829	-1.11927	-0.194286	-0.402993	-0.791727	0.586094	-1.74471	-0.267052	-0.0111367	1.50416	0.487738	-2.02792	-0.0485254	0.208889	1.01327	0.098336	0.248417	-1.32675	-0.553303	-1.59081	-0.503309	-2.16919	-1.30534	-1.0321	-0.85569	-1.52357	-1.22476	0.131267	0.0511033	1.56856	1.36276	-0.256426	2.83089	2.57447
213831_at	HLA-DQA1 /// LOC100507718 /// LOC100509457	-2.05473	-2.2979	-2.47806	-2.30502	-2.17184	-1.54689	-2.40918	-2.37491	-2.02779	-2.01492	-2.40608	-1.06007	-2.0665	-2.14434	-2.08051	-2.08536	-2.14761	-2.17467	-2.15972	2.42089	-1.98713	-1.44086	-0.746565	-2.00928	-2.23168	-1.31019	0.151263	-2.25921	-2.14988	-2.35119	-2.44876	1.05185	-1.87926	2.82936	0.950099
223721_s_at	DNAJC12	1.72398	-1.34126	-2.37273	1.51999	-2.44572	-2.18059	1.7905	1.56026	-0.563371	-0.858526	3.85937	2.96306	3.12291	-1.31856	1.76222	2.25179	0.57031	3.39899	-1.6653	4.0888	-1.91054	-1.33128	-1.73825	-1.30534	-2.11845	3.23533	-2.20909	2.97407	0.6092	-1.99796	2.67757	2.03315	0.793306	2.82705	3.62035
210007_s_at	GPD2	-2.16833	-0.96335	-1.99136	-1.5928	-0.667953	-1.60131	-0.578781	-2.53064	-0.446203	-0.491941	-0.44555	-0.607642	-1.24914	-1.37617	-1.54332	0.158212	-0.347772	-1.4547	1.05526	-0.0334714	-0.660491	-1.53029	-1.43096	-1.03412	-0.053771	-3.22891	-0.400757	-0.424112	0.402475	-1.22543	-1.92722	-0.905746	-0.943848	2.82689	1.88304
224461_s_at	AIFM2	-0.383627	-0.786488	-0.7794	-0.858758	1.44035	0.855925	0.16169	-0.817622	2.64505	0.412606	-0.991704	-0.686442	-1.02341	0.484018	-0.209331	0.0890548	-0.0592371	-0.885162	1.45649	-1.03002	-0.0482809	-1.16103	-0.104435	1.20841	-0.54267	-0.956909	0.230418	-0.469174	1.72095	-0.0884715	-1.1278	2.10919	-0.0483004	2.82556	2.77726
205481_at	ADORA1	-1.25454	-2.11173	-1.27351	-1.41064	-1.1029	-1.35222	-1.24639	-1.17376	-1.31569	-1.156	-1.34964	-1.39082	-1.07086	-0.725369	-0.508488	-1.14871	-1.04101	-0.986068	-1.17961	-1.80401	-1.37507	-1.09452	0.762916	-0.389705	-1.13892	-0.738381	-0.100533	-1.18712	-1.53216	-1.29437	-1.56529	-0.77938	-1.2301	2.82537	1.59527
202314_at	CYP51A1 /// LRRD1	1.0181	2.31161	2.44532	3.22238	4.00241	1.4312	2.29312	3.04587	1.55284	2.22747	-3.17166	3.97977	3.24557	3.5281	3.43383	2.32765	4.58279	-3.19246	1.98695	5.53669	3.47463	3.68253	0.819193	4.0873	0.943157	0.330635	-0.295098	2.81272	3.72702	3.41354	1.47544	2.175	2.29038	2.82182	5.11219
226435_at	PAPLN	2.05118	-1.75403	0.226776	-0.168427	1.50696	1.96739	-0.558055	-1.40174	-1.31569	1.76027	-1.86209	-0.807076	-0.756769	1.04101	-1.65766	-0.238882	0.158178	-1.3909	-0.0391542	-1.59577	1.43676	-0.882153	3.08511	1.27539	-2.92469	-0.85569	-0.75763	-2.21509	0.394621	1.71239	-2.01314	-0.983817	-0.241724	2.82172	2.57999
1554474_a_at	MOXD1	-1.73656	-2.74338	-1.44814	-1.46663	-1.1453	-1.76346	-1.82091	-2.53064	-2.58937	0.0966224	-1.65301	-2.3037	-0.69587	-2.1104	-1.95406	-0.154884	-1.66225	-2.05269	-1.77481	-1.40654	-1.14857	-1.36095	-0.254386	-1.75517	-2.11845	-1.87947	-1.19447	-1.18712	-2.14988	-1.29437	-1.75851	-2.36058	-1.6458	2.82109	1.17529
229937_x_at	-	-0.967084	-2.36513	1.35729	-1.79546	-2.00463	1.98509	-2.75294	-2.17648	-1.85957	-1.37811	-2.68683	-1.4862	-1.09394	1.46383	-2.36131	-3.05309	2.97443	-1.80771	-2.72352	-2.89548	-1.72973	-2.27812	0.238802	-1.03412	-2.66196	1.18377	-3.05086	-3.12794	0.521951	-2.86605	-2.58056	-2.83118	-1.28134	2.82052	1.53918
225647_s_at	CTSC	4.4231	4.47509	0.418033	2.82122	1.10987	3.20438	2.7936	3.07336	5.02335	3.39929	4.65178	4.82386	4.17522	2.87427	6.82794	3.96972	3.9124	4.73665	4.78063	5.86563	3.64575	4.96024	-2.16919	3.742	3.97716	4.46514	-1.52357	2.54715	3.96684	3.95021	4.00319	3.10626	3.86797	2.81543	6.6834
209129_at	TRIP6	2.71852	0.533704	2.37168	3.51981	2.35147	3.30755	-0.984182	2.96105	3.11126	3.18405	-2.45295	-0.377801	1.85041	3.68257	-1.46447	-1.47674	2.98178	3.99662	0.201081	-0.38546	3.2782	-1.64112	2.01182	4.35173	3.75019	0.00277462	-0.400757	3.16632	1.96388	-0.924082	-1.22115	-1.37946	1.4815	2.81482	4.29632
39729_at	PRDX2	5.52632	4.58548	-2.8392	0.91563	-2.90274	5.2965	5.62657	3.387	5.58379	4.91298	-0.198541	5.68806	1.60803	5.18081	4.83949	1.17229	4.98641	-2.52243	5.78562	4.11921	4.71831	1.02873	2.45546	5.33233	-2.75097	2.00665	2.86093	-1.11804	4.42801	5.44479	4.45543	6.4343	3.03756	2.81348	5.85105
210427_x_at	ANXA2	5.29265	4.74161	0.876531	0.548311	5.98425	4.84883	5.53589	4.3432	4.15971	4.36317	1.61385	-0.568113	4.10982	4.49197	1.98568	-0.0644207	3.7682	-0.167764	3.67374	4.59665	1.69506	1.07019	4.91744	5.58563	2.47856	0.283601	1.10641	3.35087	5.50611	1.03068	3.90053	4.39251	3.20669	2.81235	6.01904
209763_at	CHRDL1	-1.2926	-1.75403	-1.40143	-2.22999	-0.954698	-2.114	-2.10653	-1.48006	-1.38399	-2.13791	-2.26947	-1.27571	0.0145347	-1.73865	-1.21572	-2.22263	-1.68854	-1.48561	-2.20691	-1.38159	-1.14857	-1.67279	-1.15072	-1.9323	-1.43622	-0.550781	-0.514455	-2.02022	-0.00358078	-1.54511	-1.8891	-2.32976	-1.61628	2.81143	1.19516
1554732_at	LOC728175	-0.493857	-1.43265	-0.7794	-1.03654	-1.22555	-1.21771	-1.52028	-2.42926	-0.964416	-1.41063	-1.17988	-1.35863	-1.64242	-1.44027	-1.77353	-0.918188	-1.4622	-0.794925	-1.77481	-1.98722	-1.7656	-1.49986	-0.976905	-1.51721	-0.726081	-1.31019	-1.04173	-1.57668	-1.28055	-2.52691	-1.49386	-1.48221	-1.34212	2.80328	1.46116
213562_s_at	SQLE	0.304357	1.9904	-2.42313	-1.29721	-1.48839	-0.691985	-1.34827	-2.27611	2.07869	-0.699337	1.58878	3.68016	1.63681	1.12523	3.592	2.79458	2.29705	1.47433	1.02835	1.66853	0.667666	2.34881	-2.85001	0.242386	-0.523831	0.386797	-1.69017	2.45943	3.13132	-1.54511	3.13961	0.397665	0.751741	2.80323	3.55497
204916_at	RAMP1	0.317403	0.728832	-0.204519	0.749164	-0.285989	-0.00844674	0.377115	-0.628149	-0.251135	-0.25863	1.51464	2.277	0.406866	0.438201	3.09459	-0.103181	-0.0731103	-0.167764	-0.683448	0.645816	-0.42127	2.27135	0.976449	-0.113687	3.65338	0.0158461	0.912063	0.794535	1.02224	-0.60032	1.10637	2.18514	0.394263	2.80079	3.19505
215058_at	DENND5B	-2.5184	-3.10011	-3.27389	-3.27067	-2.33284	-2.61082	0.0123557	-1.14221	-3.10419	-1.77197	-2.91632	-2.6926	-1.78291	-3.28335	-2.29706	-0.09108	-2.90476	-2.46703	-0.662368	-2.70667	-3.07668	-3.16284	-2.85001	-2.08572	-1.81447	-2.28161	-2.3776	-2.68984	-0.103476	-3.17733	-3.03799	-2.62801	-2.24584	2.7991	0.553257
231944_at	ERO1LB	-0.383627	-1.81468	1.30319	0.707249	0.620812	-0.0937662	0.860994	-1.52271	1.10815	1.61942	0.0120352	-1.13947	1.03427	-1.47177	-0.170492	2.39765	1.71943	0.0672454	1.61875	-1.53883	1.55666	1.35461	0.64623	1.50261	1.59523	1.10123	1.32597	0.0357738	2.55019	-1.78762	0.3182	0.405379	0.246693	2.79809	3.04479
216449_x_at	HSP90B1	3.35978	3.52255	1.19696	2.72503	2.93977	3.23876	3.11842	3.47547	3.69811	3.78592	3.17848	3.00874	4.01746	3.22418	3.83639	2.45188	3.92132	4.40045	3.72659	3.6843	2.71455	3.32202	4.20248	2.98525	3.03622	2.42671	4.71623	2.79105	4.14985	2.4472	4.41095	3.16018	3.32553	2.79648	6.12201
223686_at	TPK1	0.0753328	-1.64143	-2.89832	-1.66234	-0.667953	2.08453	1.78259	-0.790339	1.34108	1.48435	-1.49124	-2.14952	1.17634	1.84115	-1.31069	0.452441	-0.347772	-1.29917	0.695479	-0.737932	-0.115651	-0.901386	-1.15072	0.253049	-0.641817	-2.68124	-2.539	-0.0638627	0.871912	-2.35119	-2.66879	-0.678944	-0.20317	2.79022	2.58705
1558105_a_at	SLC9A7	-0.93246	1.60432	1.0402	-1.35353	-2.33284	-0.0713146	-2.40918	-2.91504	-0.502531	-1.9294	-0.667753	0.338271	1.5861	-1.99206	-1.10157	-1.81375	0.764177	-2.42772	-0.0391542	-1.59577	-2.77647	2.05582	-1.73825	-2.42946	1.52764	-0.0400681	-1.86958	-0.567735	-2.81325	-2.21803	-0.430136	-0.431716	-0.837549	2.78732	1.94978
211126_s_at	CSRP2	-0.23815	-0.0278174	2.09311	-0.248263	-0.993316	-0.32444	-0.684452	-0.251985	-0.251135	-0.592674	1.02287	0.113135	-0.0614047	-0.809471	-0.463057	-0.267563	-0.188428	0.390375	-0.341888	-0.223637	0.0164187	0.726729	-0.0566723	-0.169458	3.6201	0.353488	-0.100533	1.54227	0.969517	0.0793658	-0.0306672	-0.243529	-0.117409	2.78719	2.66978
233757_x_at	-	0.52429	0.507428	-0.404509	-1.18544	-0.885176	-0.661478	-0.436095	-0.97184	0.601529	-0.721006	0.168177	0.581609	0.234124	0.0901606	0.914162	1.17378	0.466947	0.698501	0.644902	0.67426	-0.00867452	1.09402	1.8947	0.0191203	0.51166	0.0828921	1.93205	0.291517	-0.115554	-0.717891	0.43596	-0.445168	0.100716	2.78421	2.88493
219683_at	FZD3	0.927472	1.70495	-1.93882	-2.07456	-1.95049	1.57547	-1.48425	-0.67803	1.06826	-0.699337	-2.17907	-2.6926	-2.74837	-0.725369	-2.61406	-2.8217	2.67673	-0.794925	1.78271	1.24271	-2.85639	-2.71245	-1.94851	-1.82776	-2.85468	-2.24473	-1.86958	0.52184	-0.0397659	0.868626	0.486748	-0.135226	-0.621164	2.78391	2.16275
208710_s_at	AP3D1	2.89582	1.56106	2.63854	2.44348	2.39226	2.25386	1.7455	1.88563	1.53837	2.58638	1.80545	2.01022	2.04117	2.2672	1.91646	1.90592	1.10929	1.67761	1.92115	1.39476	1.73987	1.54523	2.96253	1.66649	1.73509	1.71496	4.30547	1.63184	1.75637	2.08187	1.7019	1.3543	1.99951	2.77866	4.77816
231534_at	CDK1	0.37053	0.0116011	-1.22998	-1.66234	-1.79567	-1.71064	-0.984182	-1.06851	0.362837	-1.24833	0.556108	0.646716	-0.31453	-0.277735	0.852112	1.08397	-0.876024	-0.0812097	-0.466092	0.187129	-0.620265	-0.518834	-0.976905	-1.33635	-0.246633	-0.550781	-0.75763	-0.865597	0.77458	-1.10263	0.185405	-0.925887	-0.382211	2.77821	2.396
235201_at	FOXP2	2.83349	-2.36513	2.52938	-2.53568	-2.06134	-1.99631	-2.58278	-2.42926	2.21164	4.57747	-1.90306	-1.35863	2.12795	4.1167	-2.17027	3.20015	3.1903	-2.05269	3.58826	1.37772	0.667666	-2.24605	-1.15072	1.58116	-2.70042	-2.43477	0.151263	3.29977	-3.00812	2.07743	1.24596	1.08263	0.414896	2.7774	3.1923
222719_s_at	PDGFC	-1.25454	2.30491	-2.3216	-1.79546	-2.87746	-2.30017	-1.52028	-2.91504	0.867456	-1.51463	0.0854873	1.84269	0.989898	-2.42132	1.7339	2.52353	-0.431839	-2.67418	-0.771613	0.707887	-2.53823	3.27996	-1.24176	-1.97306	-2.11845	-0.569503	-2.3776	0.178735	-2.81325	-0.896597	2.58189	0.880099	-0.587118	2.77717	2.19005
221045_s_at	PER3	-1.41447	-2.80105	-0.452559	-0.248263	1.7794	1.96222	-2.83766	2.76347	2.53914	-0.474262	-1.73368	2.22334	0.775083	-0.68229	2.24819	0.322367	-0.486122	-3.22892	-0.0254382	-1.65672	-0.50817	-1.23612	-0.254386	2.47093	-2.54278	-1.27904	0.374222	1.77143	-3.04067	-0.169853	3.0318	-1.48221	-0.0714113	2.77537	2.70396
205348_s_at	DYNC1I1	-1.10252	-0.998658	-0.0107053	-0.0208757	2.46192	3.3172	-0.778453	-0.484038	1.07502	-0.767101	-1.17988	-1.27571	-0.657597	-0.644718	-1.43816	-0.435699	-0.679392	-0.794925	-1.12173	-1.04972	-0.805473	-0.15044	4.13001	0.0826051	-0.934931	-1.46046	0.859656	-0.646679	-0.547723	-1.51219	1.05508	-0.257401	-0.329287	2.77475	2.44546
244235_at	IVNS1ABP	-2.81865	-2.6786	-2.94308	-2.60577	-3.12708	-3.27812	-2.83766	-1.84069	-3.14301	-3.1057	-3.17166	-3.1702	-2.89363	-3.28335	-3.08422	-3.02207	-3.14574	-2.8817	-2.88041	-3.27183	-3.04088	-2.94271	-3.08204	-2.46968	-3.21445	-3.13877	-2.68883	-2.87038	-3.16377	-2.98736	-2.99929	-2.68548	-2.95916	2.77461	-0.18455
216962_at	RPAIN	1.63314	0.507428	-1.40143	-2.45574	-1.48839	0.312852	0.923669	-1.06851	1.02871	-0.937433	0.400872	0.581609	0.516279	0.938662	0.562545	1.09054	1.03189	0.450323	1.00336	0.9874	-0.356425	0.462268	-1.53195	-0.84158	0.566886	-0.0709675	-1.35548	0.264279	0.847025	-2.08483	1.48547	0.113823	0.230889	2.77425	3.00514
211078_s_at	STK3	-2.39747	-2.17703	-2.99459	-3.15604	-2.50314	-3.17606	-3.08638	-3.51857	-1.94054	-3.21888	-0.962765	-1.89136	-2.74837	-2.7694	-0.74178	-0.873029	-2.83665	-3.04129	-1.45411	-0.149051	-3.00192	-1.04971	-2.38444	-2.91845	-2.04221	-2.75202	-1.35548	-1.53032	-1.94605	-3.17733	-1.49386	-3.00064	-2.28182	2.77193	0.490105
202973_x_at	FAM13A	-2.16833	1.80371	2.53259	-1.18544	-1.95049	-1.99631	1.90949	-0.0460399	-2.54631	-1.65937	-0.44555	0.678527	0.911652	-1.63871	1.59082	2.2461	-0.0454829	0.739776	-1.6287	2.48724	-2.17708	1.59903	-0.0566723	-1.33635	2.50702	0.590756	0.695185	3.41328	0.119107	0.735052	1.07424	3.60835	-0.0205419	2.77151	2.75097
64900_at	TMEM231	0.0943449	-0.420595	-1.14671	-0.940839	1.64416	0.338231	1.12401	2.1438	0.261061	1.0688	1.16438	-3.25302	1.17004	-1.01918	-3.06749	1.23401	0.974121	-1.94033	1.05053	1.68665	-2.17749	0.327721	-1.13377	1.08193	-3.36734	0.993689	1.05931	1.68502	-0.920565	1.16288	-0.0528316	0.39239	0.108299	2.77089	2.87919
244190_at	THAP5	-2.70123	-3.10011	-3.09295	-2.75323	-2.72307	-2.96451	-2.66731	-1.794	-2.93827	-2.90329	-3.17166	-1.39082	-2.78922	-2.88195	-2.42679	-2.6132	-3.10874	-2.2614	-3.2658	-3.24738	-2.93019	-2.6115	-3.08204	-2.27512	-3.00059	-3.44953	-1.86958	-2.64526	-2.97439	-3.43471	-1.35352	-3.30572	-2.73975	2.77069	0.0309485
225021_at	ZNF532	-2.00663	-2.61756	-2.7423	-2.53568	-2.50314	-0.895444	-3.04709	-2.53064	-2.84851	0.987128	-2.91632	0.126506	-2.93208	-0.130497	0.188695	-2.92194	1.28556	-2.42772	-0.168413	-2.9588	-2.45684	-2.91004	0.276702	2.07623	-2.77634	-2.75202	-1.52357	-1.79329	-3.00812	-2.52691	-2.87744	-2.7163	-1.67974	2.7688	1.08906
204426_at	TMED2	2.94952	2.99282	-0.808144	-0.519236	-0.15841	0.915189	1.30031	-0.288536	2.75347	0.805428	3.11004	3.51022	2.57361	1.55789	3.82964	3.08718	2.18682	3.26326	2.09678	3.05443	2.01673	3.60057	-0.363746	-0.731716	1.07062	2.11958	0.96196	1.741	3.82134	0.390258	3.37812	1.71066	1.91061	2.76859	4.6792
227744_s_at	HNRNPD	-1.45988	-2.49187	-2.26138	-2.60577	-2.97696	-2.55002	-2.02516	-2.53064	-1.78102	-2.56561	-1.99492	-1.54482	-2.44304	-2.61485	-2.11115	-2.18486	-2.51268	-1.48561	-2.67876	-2.24522	-2.41584	-1.9516	-2.27639	-2.46968	-2.46845	-2.57711	-2.04008	-2.54415	-1.50404	-2.82274	-1.8891	-1.74396	-2.25321	2.7673	0.514087
205419_at	GPR183	4.20792	-2.74338	1.04899	2.7861	3.13386	4.70086	-2.92815	-0.192474	-2.89268	0.891305	-0.875807	0.0902712	-2.89363	0.519463	-0.931604	-3.02207	-0.00470547	3.31104	1.80926	-2.79726	4.99473	-1.21261	0.819193	-0.84158	-0.984421	-2.13498	0.151263	-3.08632	4.74884	0.193037	-3.30192	-2.59847	0.160865	2.76528	2.92615
235230_at	PLCXD2	-1.8418	-2.6786	-2.09744	-0.991116	-1.26637	-2.18059	-1.52028	-1.98219	-0.563371	-1.31181	-2.91632	0.0313287	-1.70841	-2.61485	-2.29706	-2.29372	-2.83665	-1.84981	-1.32675	-1.09253	-2.25979	-1.25832	-1.73825	-2.5407	-1.92637	-1.49223	-1.19447	-2.25921	0.350858	-2.61453	-2.05729	-1.91648	-1.76692	2.76437	0.997452
203489_at	SIVA1	3.61052	2.36064	1.64176	2.76378	3.06299	2.78143	3.08664	2.87371	3.00818	3.43701	2.25274	3.80344	3.75142	3.45022	4.6745	2.10822	2.50048	3.67703	2.47756	2.0811	2.55764	2.15123	1.806	2.45095	3.12443	2.51068	0.374222	3.56903	3.81345	2.03851	3.06502	2.90134	2.97017	2.76295	5.73312
214537_at	HIST1H1D	-0.108215	-0.542853	-1.93882	-1.2415	-0.0787018	-0.691985	-0.852719	-0.155294	-1.19024	-1.2171	-0.509664	-0.568113	-1.30757	-0.946973	-1.23814	-0.960136	-1.01653	-0.962091	-0.81798	-1.11768	-0.491403	-0.91999	0.0791266	-0.754881	-1.28396	-1.5258	1.10641	0.924134	-1.28055	-0.896597	-1.00862	-0.377809	-0.873115	2.76274	1.88963
210152_at	LILRB4	1.39935	-0.659787	-0.902991	0.435211	-0.201093	1.3175	-1.34827	-0.552908	-0.446203	1.21267	-0.906259	-1.54482	-1.04644	1.89122	-0.491989	-0.918188	1.9924	-0.413801	2.58675	-0.720729	0.538461	-0.91999	-0.897606	1.71589	-0.771246	-0.612874	-0.295098	-0.808358	-0.345295	-0.621762	-0.795973	-0.798299	0.0340813	2.76198	2.79606
204832_s_at	BMPR1A	0.993926	-2.92697	0.925452	-2.60577	0.151667	-2.36597	0.740499	0.323336	1.30754	-0.572824	-3.41855	-3.4366	-1.14762	0.0274139	-2.99906	2.20745	0.552624	0.537453	0.759578	1.45574	-0.275814	-3.34443	-0.254386	0.285025	1.34732	1.29453	-1.04173	-0.174186	0.274752	1.40173	0.282054	0.0813557	-0.474535	2.76004	2.28551
219312_s_at	ZBTB10	0.703479	0.140827	0.0253231	-0.699349	-0.531314	0.703786	0.0665565	-0.484038	-0.0325235	0.522644	-0.385122	0.770023	-0.756769	0.473991	0.246903	0.753347	1.07762	-0.621724	1.32931	0.288609	-0.404541	0.234656	-2.58025	0.785374	0.187182	-0.59188	-3.24048	-0.192391	0.0751042	-0.869961	-0.0899214	-0.659939	0.179579	2.75657	2.93615
209677_at	PRKCI	-1.79356	-1.43265	-2.26138	-2.37789	-3.07833	-2.7897	-2.02516	-2.82599	-0.809778	-2.90329	-1.49124	-1.4862	-0.95071	-1.7037	-1.83252	-0.794958	-1.28631	-0.794925	-1.8518	-1.04972	-1.45989	-0.600114	-2.05769	-2.42946	-1.33651	-1.49223	-2.04008	-0.752971	-1.31054	-2.17205	-1.28533	-2.06406	-1.77699	2.75523	0.978239
212634_at	UFL1	1.11711	1.07276	0.0596768	0.366849	0.755583	1.70003	0.688638	0.642672	1.07502	1.1037	0.524023	0.741054	0.676104	0.836862	0.452187	0.839488	1.7104	0.680752	0.929886	1.7653	1.20533	0.836081	-2.67488	1.51611	-0.110695	0.945883	-2.3776	0.696847	1.23915	1.50812	0.620772	0.687184	0.886905	2.75515	3.64206
1555677_s_at	SMC1A	-2.45843	-1.75403	-2.47806	-1.93329	-1.18082	-2.48942	-1.86363	-1.10492	-1.10288	-1.54854	-1.81434	-1.2199	-2.18188	-2.45772	-1.26052	-0.485589	-2.62399	-1.55533	-1.95973	-1.62679	-1.37507	-2.00964	-0.423272	-1.82776	-2.27298	-2.02424	-0.194874	-1.69954	-1.01239	-2.61453	-1.15931	-2.15188	-1.75499	2.75488	0.999893
1555183_at	TERF2	-2.00663	-2.55297	-2.692	-1.86163	-1.5442	-1.13073	-1.41511	0.0341439	-2.23896	-2.5231	-2.1332	-2.11193	-2.93208	-1.67222	-1.65766	-2.47409	-2.76077	-2.38513	-0.541412	-1.18242	-2.49581	-2.71245	-1.24176	-1.61885	-2.27298	-1.25182	-2.81281	-1.18712	-2.74427	-2.86605	-2.40871	-2.41529	-1.8891	2.75138	0.862277
201590_x_at	ANXA2	5.39298	4.82145	0.935887	0.238163	5.97913	5.03465	5.66005	4.35681	4.25972	4.36245	1.73864	-0.533802	4.17095	4.61927	1.95859	0.558284	3.7682	0.258972	3.58951	4.72303	1.69506	1.03566	4.99335	5.62974	2.27037	0.71144	0.859656	3.40922	5.57358	0.79962	3.857	4.43868	3.29465	2.75055	6.04519
228737_at	TOX2	0.85572	-3.04327	-2.94308	-2.30502	0.86885	-1.17066	-3.16197	-1.65726	-2.81107	1.92756	-2.83002	-3.02784	-2.67097	-0.371867	-3.39954	-3.02207	0.731785	-1.97175	-3.09799	-3.07429	0.137407	-2.97525	-0.607602	3.23089	-2.62462	-2.88962	-1.69017	-1.18712	-2.3283	1.40173	-3.26379	-3.33062	-1.80874	2.75048	0.941745
213430_at	RUFY3	-0.967084	-1.04107	-2.47806	-1.72475	-0.402993	-2.61082	-0.599412	-0.172994	-0.935341	-1.89311	-1.31259	-1.67796	-0.493896	-3.25064	-0.235551	-1.84663	-2.69569	-1.77219	-2.44177	-0.250862	-0.456093	-1.9516	-0.423272	-1.65176	-1.00825	-1.4333	-0.632548	-1.49248	-1.38803	-1.54511	-2.14218	-1.23943	-1.44017	2.74976	1.30959
223798_at	SLC41A2	-1.10252	-1.64143	-1.49167	-2.14969	-2.11421	-2.05346	-2.10653	-1.88435	-0.911996	-2.56561	-1.45619	-1.51583	-1.85337	-1.34371	-0.209331	-1.72373	-2.03515	-2.17467	-2.0378	-1.98722	-2.02367	-2.076	-1.43096	-1.55282	-1.81447	-1.49223	-0.75763	-1.97651	-1.81357	-2.17205	-1.38888	-2.21527	-1.71792	2.74863	1.03071
242313_at	LOC728730	-2.11497	-0.486891	-1.22998	-3.2161	-2.77463	-3.01467	-2.79503	-2.47741	-2.84851	-2.82805	-0.820819	-2.98995	-3.21194	-2.88195	-2.94569	-2.39808	-3.17918	-2.71997	-0.937278	-0.683919	-2.1368	-2.8716	-2.16919	-2.65539	-1.84924	0.188765	-3.24048	-3.17495	-3.00812	-1.25832	-3.34003	-2.83118	-2.32775	2.74752	0.419773
226733_at	PFKFB2	-1.3337	1.26191	-2.7423	-2.45574	-3.26305	-0.724075	0.785807	-2.62672	0.351396	-0.474262	0.491659	-2.98995	-0.22533	-0.0883364	-0.637159	0.37009	-1.20228	-3.37076	-0.705222	1.35189	-1.83819	0.55353	-2.16919	0.482205	-3.14659	-3.33855	-0.75763	0.843327	0.1516	-2.70204	0.891727	1.01585	-0.911307	2.74635	1.83505
207038_at	SLC16A6	-0.752967	-0.00617655	-1.15381	0.092435	0.117743	-1.49679	-1.55494	0.0667678	-1.70692	-0.83459	-1.27659	-0.2231	-1.02341	-1.50553	-1.89136	0.31187	-0.876024	-0.430588	-1.92288	-1.76933	-0.640445	-1.67279	1.30626	-0.84158	-0.957862	-1.87947	-2.04008	-0.592248	-1.56335	-1.10263	-1.53238	-1.60687	-0.89181	2.74472	1.85291
228101_at	APBA1	-2.16833	-2.55297	-1.7783	-1.86163	-1.95049	-1.99631	-1.90198	-1.57146	-1.38399	1.52411	-1.94669	-2.14952	-1.9571	0.40893	-1.98312	-1.94697	1.75551	-2.05269	-2.0378	-2.24522	-2.02367	-2.076	-1.53195	-1.03412	-2.11845	-2.28161	-0.295098	2.53495	-0.781683	-1.87032	-2.62237	-2.02924	-1.4898	2.7443	1.2545
237356_at	-	-2.11497	-1.70246	-1.04212	-0.991116	-1.40164	-2.18059	-2.36522	-1.21407	-2.28382	-1.77197	-1.90306	-1.78144	-1.64242	-1.47177	-1.95406	-1.81375	-1.72018	-1.73852	-2.23961	-1.68483	-2.22207	-1.58148	-0.153473	-1.05943	-1.60379	-1.49223	1.15231	-1.15091	-1.81357	-1.43394	-1.25278	-2.02924	-1.75088	2.7405	0.989615
235924_at	-	-2.05473	-2.74338	-2.15165	-2.00815	-2.06134	-2.42388	-0.0614619	-2.37491	-2.89268	-1.62247	-2.83002	-2.61776	-2.5982	-3.10887	-2.64682	-2.78035	-2.33048	-2.38513	-2.6424	-1.13983	-2.29828	-2.38092	0.0332832	-2.62122	-2.34984	-1.4333	0.0721843	-1.65644	-1.71345	-2.9488	-2.23211	0.172685	-2.27373	2.73594	0.462212
224990_at	C4orf34	2.02767	0.560501	-1.99136	-0.699349	-0.307226	1.49693	-0.36236	-0.13656	0.813133	-0.160267	-0.849556	-1.51583	0.462369	1.49917	0.484253	-3.05309	1.89287	-1.01413	0.0549674	1.16817	2.37426	-1.39032	0.48781	-0.0861168	-2.38823	-2.17391	-0.194874	-1.41281	1.28357	1.08395	-2.40871	-2.57114	0.018515	2.73346	2.75197
210971_s_at	ARNTL	0.406735	-0.855903	-0.747877	-2.22999	-0.262956	-0.511743	-0.778453	-2.3275	1.42435	-0.160267	-3.00263	-2.61776	-0.736087	-0.725369	-0.70623	0.68651	-1.3484	-1.12006	-3.09799	0.225641	-1.66127	-0.228504	-0.481695	-2.27512	-2.85468	-0.90606	-2.20909	-0.469174	1.81822	-0.81648	-0.725155	-1.40612	-0.924299	2.7307	1.8064
233472_at	TCP11L1	-1.79356	-2.11173	-2.20527	-1.66234	-3.12708	-2.67437	-2.4545	-1.98219	-2.23896	-1.80849	-1.41977	-1.74992	-1.9968	-2.49647	-1.21572	-1.20304	-2.40616	-2.05269	-2.20691	-2.05215	-2.77647	-1.58148	-1.73825	-2.1629	-2.46845	-1.9877	-2.20909	-2.35552	-2.229	-3.02807	-1.18756	-2.83118	-2.04291	2.72916	0.686258
223092_at	ANKH	1.69537	-0.855903	1.57658	-1.66234	1.10987	0.879482	2.8908	2.78956	2.91076	-0.613055	1.31201	2.14316	2.08519	0.266473	2.8768	2.77935	1.31925	-0.486076	2.64864	-1.53883	-0.620265	1.25082	1.21861	4.55175	1.05047	-1.5258	0.695185	0.924134	3.36467	1.73802	-0.249359	3.00592	1.20635	2.72843	3.93478
219463_at	LAMP5	5.85755	-1.04107	-0.268806	3.0798	5.51034	6.39643	-0.599412	-0.654197	-0.964416	4.47537	-1.31259	-1.06007	-0.883164	6.13341	-0.553257	-1.12597	4.6096	0.213943	3.36693	-1.56698	5.39427	-0.600114	0.950694	5.37968	-0.771246	-0.489543	0.304487	-0.446136	3.8672	-0.953931	-0.795973	-0.868923	1.48067	2.72833	4.20901
228899_at	-	-1.95069	0.547597	2.43411	0.593187	1.60745	-0.32444	1.76219	0.310657	1.28596	2.37156	1.3305	0.805102	1.35559	-0.145845	-0.304902	0.0667609	-0.600266	0.410104	1.09912	-1.04972	1.285	1.9294	-0.545034	0.356036	2.42244	-0.361443	-0.295098	0.461468	1.23439	-0.953931	1.21105	0.963719	0.580201	2.72408	3.30428
232238_at	ASPM	-0.472852	0.349614	0.210826	0.467525	1.77408	0.379877	0.0260244	1.18832	-0.542664	0.935705	0.196364	-0.366145	-0.0351654	-0.130497	0.13755	-0.0404776	0.578904	-0.962091	-0.0956468	-0.70362	0.824154	-1.28554	1.07737	1.46025	-0.865793	-2.09893	1.36738	-0.101639	-1.50404	0.205591	-0.282583	-0.335624	0.144782	2.71815	2.86293
226675_s_at	LOC100507645 /// MALAT1	1.15331	1.64068	1.82633	1.94727	1.37822	2.51954	1.86156	1.80913	0.874526	1.93075	1.34979	1.00922	1.8017	1.33735	2.1755	1.33097	2.79796	1.28418	1.94956	1.98171	2.14045	1.89531	4.48358	3.07466	1.21735	1.49438	5.36204	1.51952	1.01072	1.34646	0.54737	1.51247	1.69796	2.71728	4.41525
210904_s_at	IL13RA1	0.0753328	-0.0459134	-1.49167	-2.00815	-1.40164	-0.301053	0.149252	-2.17648	2.53468	-0.192555	-1.99492	-1.58132	-0.393505	0.00232069	-2.85547	-1.44813	-0.0890086	-0.885162	-0.662368	0.970953	-1.37507	-2.67809	-0.0566723	-0.65006	0.0160762	-0.675939	-0.514455	-0.542587	-2.60595	-1.95823	-0.68009	-1.50674	-0.68974	2.71713	2.02739
233827_s_at	SUPT16H	2.24365	1.10751	-0.551444	0.196964	0.42016	0.149837	1.17808	0.112181	2.26463	0.542447	3.10362	2.80983	1.54383	1.14768	2.74063	2.67216	1.32456	2.71639	1.34984	1.89114	0.950722	2.90024	0.734665	0.729176	1.53264	1.41944	0.374222	2.02308	2.91214	0.936021	2.73344	1.83758	1.44818	2.71706	4.16524
217388_s_at	KYNU	2.69365	4.4911	2.836	-2.53568	0.535151	3.13306	2.52812	-0.764067	-2.93827	4.31793	0.977108	-2.34339	-2.29586	4.41856	-2.76729	3.63247	3.35958	-2.71997	-1.01253	4.26071	0.715844	2.23699	0.58417	1.59842	-2.81703	-0.241065	-2.81281	4.72444	2.64269	-3.06796	1.88385	4.97093	0.990319	2.71701	3.70733
226765_at	SPTBN1	-1.3337	0.0708696	0.500118	0.294764	-1.58877	-1.30797	-0.51398	0.486673	-0.446203	-0.812684	0.412285	-0.533802	0.610847	-3.03461	-0.0255086	-0.154884	-1.78841	0.0672454	0.279804	-3.22097	0.205889	-0.839491	0.118868	-0.389705	1.34732	-1.80434	-0.75763	-3.08632	-1.50404	-0.010481	0.516705	0.256392	-0.601945	2.71574	2.11379
212229_s_at	FBXO21	2.5691	-1.20363	1.87064	1.277	2.13568	0.927672	2.08823	1.7751	0.860826	1.28422	2.55729	2.48163	1.80938	-0.644718	2.36453	2.12541	-1.40326	1.20851	0.936686	1.31224	0.259827	1.40956	-1.24176	1.85574	2.74201	2.42977	-0.295098	1.6585	1.92579	1.26868	1.11256	1.92049	1.31663	2.71098	4.0276
214666_x_at	IREB2	-0.724726	0.226116	-2.58225	-2.30502	-1.63727	-1.65467	0.869077	-1.57146	0.164821	-0.91015	-0.081635	0.246484	-0.362198	-0.324333	-0.688132	-0.252277	0.524462	0.346944	-0.81798	-0.37181	-0.115651	-0.0312705	-2.67488	-2.00928	-0.04067	-0.717574	-1.69017	-0.333024	0.0877954	-0.553459	-0.68009	-0.208312	-0.5953	2.70911	2.11381
227711_at	GTSF1	-1.8418	2.83142	4.94872	4.4601	5.83494	-1.21771	-1.98498	5.94678	-2.23896	5.71844	5.66098	-2.03575	5.46731	3.36127	3.08463	6.18041	-0.159064	4.99212	-2.23961	0.0237857	-1.83819	5.14924	3.90401	4.02982	5.24702	4.52779	3.32398	4.70618	-2.01482	4.69424	-1.92722	5.85291	2.33965	2.70871	5.04836
235301_at	KIAA1324L	-1.03291	3.51053	1.20561	-2.45574	-2.92848	-2.36597	-2.71485	-2.72468	0.627708	0.370468	0.83699	-2.6926	0.516279	-2.03	0.37258	1.56137	-2.65657	-2.92498	-2.79902	2.31723	-2.57654	-2.34358	-1.94851	-1.48904	-3.11198	-2.71986	-1.52357	1.22057	0.0432361	-0.621762	1.75672	1.51627	-0.800351	2.70671	1.90636
231793_s_at	CAMK2D	-1.89746	-1.87166	-0.356778	-2.00815	0.2319	-0.374335	-3.04709	0.244616	0.164821	2.27362	-2.78186	-0.111362	-1.02341	0.764336	0.443851	-1.1016	0.700254	-2.8817	0.68637	-0.459821	-2.41584	-2.67809	0.315248	1.01091	-2.73755	-3.01994	-2.539	-0.0475784	-2.08258	0.178365	-3.2285	-2.1237	-0.620273	2.70385	2.08357
238335_at	DNAJC21	-0.967084	-0.30774	-1.93882	-1.35353	-1.73981	-1.21771	-1.18558	-1.65726	-0.446203	-1.34488	-1.6969	-0.871526	-1.02341	-0.494098	-0.871345	-0.328472	-0.992682	-0.469067	-0.960686	-0.601651	-0.827038	-1.00614	-1.64005	-0.570006	-1.74396	-2.75202	-1.35548	-1.97651	-1.05557	-1.70081	-0.134166	-1.80173	-1.02342	2.7033	1.67988
235744_at	PPTC7	-1.3337	-1.43265	-2.37273	-2.37789	-2.17184	-2.114	-2.27865	-2.08181	-2.19145	-2.35228	0.275645	-0.482869	-0.928323	-1.63871	-0.587332	-1.47674	-1.55883	-0.601385	-0.81798	-1.80401	-1.45989	-0.0541112	-2.93601	-2.20179	-0.984421	-1.27904	-2.68883	-1.69954	-0.513868	-2.86605	-0.409576	-2.8632	-1.51638	2.70305	1.18667
213503_x_at	ANXA2	5.22423	4.6624	0.622834	0.975195	5.76138	4.71706	5.37089	4.3311	4.15125	4.30768	1.6197	-0.377801	4.12728	4.47831	1.76222	0.5755	3.65184	0.282647	3.62516	4.62263	1.57844	0.85552	4.89052	5.49627	2.47613	0.70175	0.752456	3.35717	5.48957	0.894161	3.80713	4.31711	3.22458	2.70192	5.92649
203922_s_at	CYBB	1.7052	0.507428	-0.291283	1.06506	-1.0657	-0.454567	-0.733542	0.8386	0.912277	-0.678292	-0.364825	-1.81636	-0.756769	-0.216504	-0.892383	-1.51054	2.09485	1.71417	-0.662368	-0.683919	1.66613	-0.670355	1.32899	1.02444	-1.19839	-0.956909	0.912063	-1.57668	-1.33648	-1.07025	-0.847674	-1.71745	-0.0644735	2.69955	2.63508
216607_s_at	CYP51A1 /// LRRD1	2.35787	2.59098	0.486616	1.11925	1.71258	0.676452	1.69598	0.229117	2.72121	1.04417	-0.932823	4.74462	2.81877	2.48552	4.03581	2.97954	4.11357	-1.69966	2.70373	5.76093	2.96281	4.38712	1.21861	3.92814	0.715685	1.32009	0.752456	2.70035	4.86597	2.43178	2.14985	1.82227	2.08221	2.6961	4.77831
229739_s_at	FAM116B	-1.21663	-1.07999	-0.404509	-1.41064	-1.58877	0.277709	0.400059	-1.44032	-0.64785	0.150296	1.08853	-1.74992	-1.45412	0.40893	-2.08051	0.399262	0.936312	-0.447887	0.0273351	-2.47675	-0.356425	2.29734	0.614422	1.24249	2.93067	2.25108	-1.35548	-2.35552	-2.08258	1.47912	-0.50759	0.773467	-0.615474	2.6942	2.07872
224484_s_at	BRMS1L	-0.125544	-2.36513	-2.26138	-1.2415	-0.954698	-1.21771	-1.41511	-0.374542	-1.2838	-1.54854	-1.17988	-0.852403	-0.547662	-0.702675	0.507796	-1.94697	-0.70187	-1.66527	-0.359967	-1.0727	-1.94407	-1.67279	-1.43096	-0.590662	-1.81447	-2.06277	-1.35548	-0.424112	-0.314203	-2.12848	0.210487	-1.40612	-1.06548	2.68943	1.62395
229332_at	HPDL	-1.3337	-1.59087	-1.04212	1.64938	-0.021173	1.36248	-0.140116	1.99289	2.12774	0.789195	-1.52919	-1.01033	2.48352	1.35641	1.06252	-1.14871	0.58835	2.22989	0.949519	0.225641	0.770121	1.8725	-0.897606	0.729176	1.99176	-1.66277	0.807046	0.933514	0.322555	0.414508	-0.978094	0.714284	0.450066	2.68806	3.13812
205655_at	MDM4	-0.144241	-0.0459134	-1.58192	-1.13557	-1.44595	-0.756682	-2.36522	-2.3275	-0.167823	-1.04409	0.222083	-1.39082	-1.88762	-0.307551	-2.79702	0.379168	0.614738	-0.524273	0.759578	-0.250862	0.626834	-0.0091498	-1.06271	-0.0457105	-0.641817	-0.675939	-2.20909	-0.956784	1.10108	-0.120376	-0.795973	-1.63467	-0.809875	2.68805	1.87817
240277_at	SLC30A7	-1.1755	-1.81468	-2.37273	-2.30502	-2.72307	-1.65467	-1.12474	-1.48006	-0.389248	-2.22134	-0.6444	-1.1123	-1.78291	-1.47177	-0.0848351	-0.734622	-1.93196	-0.885162	-1.59269	-1.20798	-1.72973	-0.670355	-2.7681	-2.69943	-2.38823	-1.25182	-3.05086	-1.65644	-0.0907365	-2.12848	-0.466149	-1.71745	-1.43549	2.68644	1.25095
227499_at	FZD3	0.236153	1.46265	-3.0434	-2.45574	-3.21751	1.8028	-1.31318	-0.67803	0.445768	-1.24833	-3.29701	-3.20386	-2.96604	-2.07071	-3.16883	-3.43968	1.79276	-2.0076	0.775344	0.0237857	-3.15162	-3.42881	-3.01294	-2.12398	-3.2492	-2.99099	-2.04008	-0.155663	-0.821511	0.630273	-0.430136	-1.23943	-1.27853	2.68522	1.40669
236657_at	LOC100288911	-1.8418	1.13404	-1.67687	-1.93329	-2.66402	-2.114	-1.01041	-2.17648	-1.38399	-2.01492	-2.26947	-1.92675	-2.40822	-1.91812	-2.42679	-2.39808	-1.93196	-1.73852	-2.72352	-2.27946	-2.17708	-2.00964	-2.16919	-2.20179	-1.74396	-2.68124	-1.69017	-2.59521	-1.98477	-2.39373	-2.05729	-2.39346	-1.88513	2.68475	0.799617
226002_at	GAB1	-2.45843	-2.6786	-0.10553	-3.08834	-2.97696	-2.7897	-0.0184669	-2.95922	-0.911996	-1.24833	-0.147361	-2.46119	-0.0105585	-2.85045	-0.0716121	0.452441	0.419151	-2.83735	-2.6424	0.316586	-2.81652	-2.54736	-1.64005	-0.866503	-0.619845	0.628225	-1.19447	-0.232482	0.488379	-0.532561	-0.00103965	0.412889	-1.45342	2.6829	1.22948
1558214_s_at	CTNNA1	0.135936	1.15871	-2.58225	-2.75323	-2.55749	-2.73344	0.484872	-3.14669	1.21778	-1.9294	1.92757	-1.85573	-0.478045	-1.31856	-3.27319	1.59696	-0.00470547	-2.46703	1.13599	1.98505	-1.7656	0.849193	-3.2792	-2.23515	0.690529	0.550644	-2.93962	0.74768	-3.07512	-2.9488	1.3071	-0.208312	-0.772845	2.68195	1.90911
209555_s_at	CD36	1.63314	-2.92697	-2.8016	-2.60577	-2.44572	1.03824	3.95291	-2.77297	-0.605457	0.422967	-2.64032	-3.06301	-2.63502	1.69112	-2.36131	-2.8835	-3.10874	-2.42772	-1.70072	3.28014	-3.00192	-3.28504	-3.01294	1.48323	-2.46845	-2.02424	-2.20909	3.56012	-2.71399	0.620929	4.17096	5.77333	-1.14802	2.68141	1.5334
205307_s_at	KMO	-0.0378901	-1.87166	-2.42313	-1.0811	-1.02828	-0.350161	-2.71485	-0.353158	-1.48565	-0.491941	-1.99492	-2.3037	-2.5982	-1.04633	-2.49227	-2.39808	-1.28631	-2.05269	-1.26787	-2.02055	-0.620265	-1.98125	-0.67773	-0.711759	-2.42599	-2.28161	-0.75763	-1.74266	-0.598888	-1.95823	-2.44876	-2.5107	-1.56494	2.67987	1.11493
223285_s_at	ST6GALNAC4	0.0139638	1.7507	0.459092	-0.0208757	-0.179849	-0.0300876	0.0956672	-0.230964	1.25742	0.123957	0.412285	0.497072	0.416628	0.223257	0.218318	0.33082	0.700254	0.390375	-0.228362	-0.40158	0.182481	0.216314	0.118868	0.130098	0.832162	0.599647	1.15231	0.497366	-0.103476	-0.010481	1.20471	0.630191	0.289905	2.67814	2.96804
209108_at	TSPAN6	-2.45843	1.28505	3.00971	-2.45574	-1.63727	-2.48942	-1.86363	-1.74471	-1.04909	-1.01932	0.0988637	-1.60889	-1.9571	-2.53245	0.301543	2.72038	-1.96941	-2.13067	-2.5654	-1.71025	-1.62437	-1.44086	-0.976905	-1.89677	0.278782	1.67562	-1.52357	3.3729	-2.43632	-1.95823	1.45139	1.63604	-1.08881	2.67737	1.58856
220012_at	ERO1LB	-0.997575	-1.59087	0.210826	0.157208	-1.26637	-0.181238	0.239295	-1.52271	0.663391	1.66379	-0.741764	-1.54482	0.944684	-2.49647	-0.796917	1.0193	1.65333	-1.4547	2.07198	-2.44362	1.09004	0.875542	0.521534	0.930788	1.43375	0.224724	-2.539	-0.400425	1.95534	-2.04305	-1.09676	0.0428636	-0.320662	2.67479	2.35413
237159_x_at	AP1S3	-2.70123	-0.193612	-1.19359	-0.662459	0.433052	2.16573	-2.62734	-2.53064	0.0350727	2.14352	-1.81434	-2.73487	-1.88762	0.246267	-1.74097	-2.74587	1.15764	-2.79884	-1.26787	-2.79726	-1.66127	-3.06682	-1.94851	-2.04652	-2.34984	-0.473121	-2.20909	-3.04177	-0.314203	-2.17205	-2.40871	-1.77238	-1.07576	2.67248	1.59672
205817_at	SIX1	-0.320096	0.290931	-0.716543	-0.622359	-0.555123	-1.08615	-0.418124	-0.288536	-0.584731	0.463322	-1.34964	-0.394842	-0.157278	-1.09517	-0.669162	-0.519576	-0.876024	-0.524273	-1.17961	-1.38159	-0.404541	-0.964219	-0.545034	-0.590662	-0.957862	-1.27904	-1.04173	0.101711	-0.687119	0.7269	-0.119831	-0.549656	-0.599229	2.67226	2.07303
220124_at	GAN	-1.50455	-2.98095	-2.63748	-2.53568	-2.39658	-2.55002	-2.58278	-1.57146	-2.23896	-2.7372	-2.5461	-1.64383	-2.10409	-2.22262	-2.13997	-1.78417	-2.29301	-2.22039	-2.44177	-1.86453	-2.33611	-2.54736	-2.7681	-1.65176	-2.27298	-2.54156	-2.539	-2.11727	-2.3283	-2.21803	-2.05729	-2.21527	-2.24981	2.67194	0.42213
226264_at	SUSD1	0.874686	2.89086	1.90303	0.927513	1.27596	1.38965	3.02449	0.811435	1.44554	1.86995	2.50128	1.04946	1.28862	3.53801	2.4465	1.59321	2.31787	0.99259	2.49709	3.24637	0.509991	1.49295	1.10125	1.64557	2.35124	1.6809	1.77294	1.91797	1.1117	0.620929	3.06033	2.45418	1.8942	2.67176	4.56596
203767_s_at	STS	-0.198791	-2.98095	-1.19359	-0.991116	-0.021173	-0.8611	-1.1543	0.229117	0.506166	0.235697	-2.83002	-1.32941	-1.92023	0.863749	0.554844	-0.103181	-0.656856	-0.684639	-1.59269	-1.45817	-1.52523	-2.67809	-1.33315	-1.85893	-1.64034	-2.35929	-1.86958	-2.4532	1.0167	-2.90865	-1.15931	-1.10654	-0.779333	2.67128	1.89194
204512_at	HIVEP1	0.52429	0.785537	-0.204519	0.13656	-0.0787018	0.205697	0.38886	0.589918	0.0207064	-2.94749	0.222083	0.00541336	-1.07086	0.00232069	-3.56859	0.943192	-0.94519	0.787469	-0.618817	-0.187324	1.72762	1.32423	-1.24176	0.491241	0.211572	-0.209437	-1.19447	-0.192391	2.02005	0.282684	-0.50759	0.218788	-0.250472	2.67123	2.42076
232881_at	GNAS-AS1	-2.64182	-0.382263	-1.58192	-2.22999	-2.44572	-2.18059	-0.187056	-1.65726	-3.06246	-2.94749	-2.40608	-2.98995	-2.44304	-2.81275	-2.26528	1.02569	-2.25337	-2.79884	-2.20691	0.34307	-1.98713	-2.54736	-2.38444	-2.65539	-2.58392	-1.06057	-1.69017	-2.99589	-2.77758	-2.39373	1.29029	-0.361431	-1.9062	2.67108	0.764879
233555_s_at	SULF2	-0.724726	-0.626465	-1.27351	-1.53026	-1.95049	-1.21771	-1.55494	-1.70028	-1.16089	-1.69694	-1.31259	-1.81636	-1.24914	-1.37617	-1.03289	-1.1016	-0.740274	-0.815184	-1.88761	-1.62679	-1.87221	-0.411533	-0.481695	-0.169458	-0.344195	-1.34	-1.86958	-1.53032	-1.22887	-1.03556	-1.07108	-1.37946	-1.31974	2.67028	1.35054
208900_s_at	TOP1	1.28542	1.89429	1.48023	1.89776	1.19047	1.14443	1.48143	1.66326	1.52929	1.20007	1.48236	1.46667	1.68983	1.02886	1.78689	1.06639	0.515206	1.52148	0.97699	1.46391	0.929261	1.8882	0.950694	0.705655	0.585379	0.976313	1.93205	1.71019	1.31649	0.680612	2.42981	1.47242	1.38826	2.66916	4.05742
235549_at	RNF144B	-2.87867	-2.17703	-2.89832	-2.82593	-2.77463	-2.84585	-2.02516	-2.82599	-2.50219	-3.21888	-3.04607	-2.80326	-2.82563	-2.65273	-3.08422	-2.8532	-3.07813	-2.7578	-3.02878	-2.86696	-3.11351	-2.18032	-2.38444	-2.95243	-2.66196	-2.17391	-1.35548	-2.82474	-2.67601	-2.35119	-2.40871	-2.39346	-2.79847	2.66802	-0.130456
212750_at	PPP1R16B	2.20992	0.0884431	3.24022	0.312005	-2.33284	0.89112	0.860994	0.271622	1.65996	-0.362313	2.61247	2.19917	-1.54999	1.41309	2.70291	-2.29372	2.4158	-1.69966	1.87918	1.56962	0.248927	1.96519	-0.153473	0.896792	3.05119	2.82523	-0.897007	2.33797	-1.47989	-0.104332	1.21105	0.88621	0.8044	2.66704	3.47144
221566_s_at	NOL3	-0.643995	-1.34126	-1.49167	-1.35353	-0.15841	-0.895444	-0.852719	-0.817622	-0.0626459	-0.767101	-1.49124	-1.06007	-1.19844	-1.28985	-1.28875	-1.17391	-1.04101	-0.962091	-0.937278	0.108741	-0.340012	-1.67279	-0.104435	-0.128195	0.0414097	-0.612874	0.230418	-0.517095	-0.513868	-0.0729482	-0.953575	-1.33434	-0.935915	2.66478	1.72887
1555562_a_at	ZCCHC7	-0.00389496	0.494061	-1.53491	-1.86163	-0.611683	-2.36597	-0.170934	-2.57636	0.591853	-2.48044	-0.0345833	0.556505	-0.409297	-1.2299	0.149329	0.679451	-0.159064	0.304596	0.166791	0.157709	-0.372178	0.646424	-2.58025	-0.84158	-0.396394	-1.31019	-2.20909	-0.192391	-0.0650942	-0.717891	-0.658551	-2.44844	-0.516919	2.66297	2.14606
232751_at	RBBP9	-1.03291	-2.98095	-2.8016	-2.89135	-3.12708	-2.55002	-2.75294	-2.57636	-2.28382	-2.94749	-1.24344	-0.625332	-2.48423	-2.61485	-1.07744	-1.28013	-1.93196	-1.5928	-2.52688	-2.31245	-3.04088	-1.6094	-2.48412	-2.80875	-2.50843	-2.17391	-2.81281	-2.16635	-1.68556	-2.74013	-2.23211	-2.7163	-2.1817	2.66237	0.480672
227553_at	PIK3R5	-0.320096	-1.99302	-0.747877	-0.991116	-1.48839	-1.26202	-2.40918	-2.3275	-1.31569	-1.73704	-1.99492	-1.35863	-2.14169	-0.876649	-1.83252	-1.91576	-0.719635	-1.52291	-1.59269	-1.13983	-1.49166	-1.6094	-0.20351	-1.22131	-0.662827	-1.4023	0.695185	-1.53032	-1.71345	-1.10263	-1.60335	-1.86025	-1.48436	2.66184	1.17748
231302_at	-	-1.54572	-1.20363	-1.07782	-1.79546	-0.885176	-1.26202	-1.06956	-1.28553	-2.02779	-1.9294	-2.31412	-1.4538	-1.09394	-1.28985	-1.26052	-2.08536	0.216899	-2.22039	-0.683448	-0.250862	-0.0218008	-1.02584	-1.43096	-0.155619	-1.96822	-1.9877	-2.3776	-3.04177	-1.75001	-1.25832	-1.84567	-1.88687	-1.32587	2.65831	1.33243
236451_at	-	-3.26169	1.85936	-3.31184	-2.82593	-3.48275	-3.42759	-0.778453	-3.6328	-3.3473	-3.50933	-3.37398	1.63716	-3.33986	-3.10887	1.63317	-3.24667	-3.5965	-3.33629	-3.06322	-0.138079	-3.38699	-3.25161	-2.38444	-3.35858	-0.326116	1.07309	-2.68883	-0.232482	-0.245885	-3.29255	1.95251	0.0186843	-2.28257	2.65787	0.375293
220727_at	KCNK10	-0.020199	-0.721805	0.144818	-1.03654	-0.451634	-0.274921	-0.803188	-0.310946	-0.0923481	0.422967	-0.6444	-0.497475	-0.69587	1.58347	-0.372541	-0.420514	-0.347772	-0.0812097	-0.748942	-0.236592	-0.230849	-0.61827	1.979	-0.669759	-0.601058	-0.433426	0.573971	-0.493506	-0.633675	-0.293008	-0.336061	-1.02574	-0.280282	2.65687	2.37659
227535_at	C15orf24	-1.25454	-0.238039	-2.3216	-1.79546	-2.22116	-0.791727	-1.70534	-1.74471	-0.446203	-1.97291	-0.962765	-0.941872	-2.02792	-0.56759	-0.619977	-1.00925	-2.07275	-0.794925	-0.559717	-0.827049	-2.25979	-0.782302	-2.05769	-2.08572	-1.67782	-2.85696	-1.19447	-0.925165	-0.842339	-2.6545	-0.488625	-1.82906	-1.24377	2.65612	1.41234
212590_at	RRAS2	-2.28366	2.81346	-1.88341	-2.37789	-2.33284	-2.114	1.96467	0.0196362	3.02218	1.02915	3.2562	2.01635	-2.5982	-2.57506	-1.95406	-1.62697	-2.58679	-2.22039	2.37456	2.95351	-2.22207	2.75023	-1.24176	0.15256	-2.23168	2.93422	-1.69017	2.79325	-2.14988	-2.35119	2.03571	2.35512	-0.255179	2.65593	2.40076
219479_at	KDELC1	1.61126	2.83884	0.389846	-0.093144	0.292064	-0.756682	-0.00234119	0.599709	2.63905	-0.0694065	3.16765	0.0425334	2.80806	-1.37617	-2.23248	1.9123	-0.876024	2.38128	-0.0109868	2.04332	-2.22207	2.71431	-1.84386	-0.534082	4.08267	1.46015	-0.0118597	1.16768	-2.11751	1.77806	1.181	1.52412	0.765434	2.65371	3.41914
240711_at	-	-3.10551	-2.98095	-2.94308	-3.15604	-3.02931	-3.23008	-3.04709	-2.57636	-3.02025	-3.1057	-3.37398	-2.73487	-2.63502	-2.88195	-2.61406	-3.12162	-2.478	-3.15516	-2.92048	-3.13408	-2.96526	-2.97525	-3.48656	-3.47871	-3.11198	-3.04933	-1.69017	-2.95587	-2.84099	-3.17733	-2.01314	-3.15503	-2.96218	2.65328	-0.308899
217445_s_at	GART	1.26572	0.980514	-1.27351	-0.902037	-1.48839	-1.76346	0.0797234	-1.65726	1.58379	-1.24833	1.36798	1.94552	0.911652	-0.0883364	1.30909	2.78107	-0.0332227	1.57357	0.105372	1.93544	-0.805473	1.64106	-1.73825	-1.03412	-0.344195	-0.45014	-0.400757	1.73107	1.26433	-1.43394	3.3269	1.71753	0.369245	2.65122	3.02047
239392_s_at	POGK	1.20409	1.62917	1.55733	1.83941	2.76795	1.66413	1.89011	0.939646	0.989575	1.91691	0.588236	1.40233	1.47948	1.4365	-0.415661	1.19364	0.552624	0.901577	0.40524	0.421542	1.25773	0.155192	-0.976905	2.35133	0.299137	0.501483	-0.295098	-0.838614	1.80112	0.426585	1.11256	-0.111349	1.21819	2.65066	3.86885
208116_s_at	MAN1A1	1.93268	1.30766	-2.84735	-2.68013	-2.61299	-2.84585	-1.12474	-2.53064	0.351396	-2.05421	-0.114452	-2.07433	-0.714846	-1.99206	1.43716	-0.734622	-0.992682	-2.83735	0.323808	2.84842	-1.80228	-0.600114	-2.93601	-1.22131	-2.46845	-2.95936	-2.68883	-1.37411	0.739718	-1.87032	0.971977	0.534231	-0.897756	2.64988	1.75212
228555_at	CAMK2D	-0.839711	-0.0862973	-0.10553	-2.37789	0.897348	0.0131662	-2.40918	0.0341439	0.715397	2.90286	-1.41977	0.415551	0.158972	1.8604	0.665685	0.302004	1.29108	-2.79884	1.02346	-1.00606	-1.7656	-2.24605	-0.423272	1.60259	-2.08226	-2.02424	-1.19447	-0.355554	-0.388095	0.689308	-2.18594	-0.833316	-0.0381607	2.64958	2.61142
211080_s_at	NEK2	0.558391	0.717617	-1.49167	-1.18544	-1.26637	-0.93497	0.0123557	-1.44032	1.58845	0.380504	1.64002	2.0269	-0.345189	0.0524643	1.89156	1.73574	1.06499	1.11671	2.11248	1.80382	1.13944	0.194973	-1.53195	-0.309196	0.475004	-0.0848406	-0.295098	0.833099	0.0751042	-0.40879	0.921077	0.494013	0.501902	2.64918	3.15108
213745_at	ATRNL1	-3.31901	-3.10011	-3.44669	-2.89135	-3.35853	-3.37953	-3.61154	-3.09513	-3.39114	-3.33149	-3.33605	-2.98995	-3.40636	-3.10887	-3.42177	-3.3748	-3.14574	-3.44435	-3.2658	-3.53731	-3.11351	-3.37469	-2.58025	-3.38995	-3.21445	-0.632985	-2.20909	-3.5277	-3.3449	-3.46879	-3.2285	-3.49764	-3.29778	2.64552	-0.652257
228986_at	OSBPL8	0.864635	0.871436	0.835095	1.13956	1.63163	1.78257	1.39568	1.5825	-0.233045	1.09153	0.745272	1.19693	0.040848	0.726839	0.7817	0.31187	0.486472	0.430819	0.279804	0.271939	0.75514	0.836081	0.950694	0.221945	0.343379	0.261425	1.10641	0.373876	0.753759	0.620929	1.3503	1.02056	0.811704	2.64394	3.45564
208690_s_at	PDLIM1	6.3354	6.23355	4.75996	-0.0440243	-1.44595	5.87955	6.11889	-0.604723	5.35582	4.22445	6.8859	-1.32941	5.11686	5.58395	-1.26052	6.35973	5.77557	-1.26594	4.9286	6.16894	-1.80228	3.48082	3.43186	1.53942	-1.53654	5.13927	-0.400757	6.33342	-2.25429	0.123789	5.87199	5.21413	3.68883	2.64319	6.33202
210594_x_at	MPZL1	2.5436	0.9517	0.431533	1.09687	0.559802	0.474413	0.869077	-0.0305683	1.26837	0.61633	1.62454	1.94865	0.551402	1.12523	1.80359	0.701868	0.497795	1.14132	0.520379	1.92432	0.39563	1.75065	1.63654	0.141125	0.211572	0.913587	1.99157	1.38327	1.80791	0.00395283	1.11256	1.31443	1.03101	2.64289	3.6739
234915_s_at	DENR	2.39701	2.53506	0.27362	-0.143478	1.1177	0.223846	1.86632	1.18009	1.9667	0.359685	2.43232	2.87601	1.79054	1.39942	2.68248	2.79972	1.40508	2.29691	1.88341	2.34046	1.25228	2.55381	0.0791266	0.232388	1.20499	1.56079	0.859656	1.90465	2.13116	0.108477	2.55809	1.65061	1.68415	2.64253	4.32667
1554424_at	FIP1L1	-1.10252	0.840587	-1.88341	-2.68013	-1.79567	-1.71064	-1.21768	-1.44032	0.672074	-1.44336	1.11088	0.126506	-0.269675	-1.17215	0.127577	0.950427	-1.52696	-0.197698	-0.430641	0.652707	-1.28242	0.0234982	-2.27639	-1.27795	-0.562118	-1.34	-1.69017	0.132228	0.545471	-1.1646	0.906673	0.102967	-0.619504	2.64124	2.02174
202089_s_at	SLC39A6	2.39701	1.55404	-0.0298213	0.0480123	-0.639041	0.622599	-0.36236	-0.13656	2.84041	1.1929	2.24314	2.0269	1.75988	1.67958	1.8514	1.81047	2.66791	2.78455	2.4105	1.08672	1.5472	2.70055	-2.67488	1.77984	1.78114	2.6401	-1.86958	0.757503	2.53758	0.735052	1.63122	-0.0766783	1.39041	2.64078	4.03119
222387_s_at	VPS35	3.09544	2.70848	-0.873959	0.312005	-0.35482	-0.205517	1.41284	-0.098572	3.40929	0.258102	2.96932	3.66014	1.62423	1.14768	2.85791	2.37866	2.11908	2.37075	2.35413	1.92717	1.70333	3.18297	0.0332832	0.435056	1.1381	1.40103	0.0721843	1.51952	2.70943	0.193037	2.18485	1.50836	1.65362	2.63942	4.29303
227801_at	TRIM59	-2.45843	-3.3158	-2.84735	0.788814	-2.39658	2.89605	0.422812	-2.91504	0.968585	3.46875	-3.17166	-2.6926	0.911652	2.33161	2.68248	-1.88103	3.75476	1.71073	-0.581109	-0.565957	-1.14857	-0.762754	0.118868	1.50261	-2.73755	-2.92603	-2.20909	3.05933	-0.724836	2.473	-2.40871	2.09916	-0.144465	2.63836	2.49389
217028_at	CXCR4	5.83597	-2.55297	3.47872	6.00872	5.63151	5.78389	-2.18928	4.9263	4.62768	4.14053	4.4241	2.48763	-0.67792	5.00983	-1.77353	-3.53208	6.676	4.99166	5.3817	0.571542	6.62409	2.56922	4.35948	6.63571	-2.46845	2.87137	1.19623	-0.136898	6.21335	3.46945	1.19345	1.18452	2.9625	2.63815	5.60065
1553269_at	ZNF718	1.06375	1.76635	-3.27389	0.485174	-2.82765	-1.82118	-1.82091	-0.484038	-1.38399	-0.309672	-2.73172	1.0445	-0.478045	0.646784	1.95001	-3.21628	-3.10874	-0.986068	-1.77481	0.659292	-1.66127	0.174402	-2.05769	-0.184519	-3.28508	0.224724	-2.3776	-0.592248	-0.498331	-3.06796	-3.11532	-0.361431	-0.830056	2.63787	1.80781
204179_at	MB	-1.10252	-1.38739	-1.35388	-1.0811	-1.18082	-0.8611	-1.27996	-1.40174	0.31916	-1.58294	-1.73368	-0.766067	-1.39224	-1.50553	-0.14567	-1.1016	-1.17325	-1.35608	-1.77481	-1.23162	-1.62437	-1.41841	-0.545034	-1.462	2.5272	2.56082	-0.0118597	-1.22476	-1.15643	-1.58435	-0.953575	-1.21845	-1.15464	2.63786	1.48322
204679_at	KCNK1	-2.16833	3.58739	-1.19359	-1.41064	-0.954698	-2.23623	3.98508	-1.48006	2.18317	-0.655862	-1.6969	-1.78144	-1.36275	-2.34318	-1.3628	-1.69059	-1.68854	-1.8864	-1.92288	1.41547	-2.49581	-2.00964	-1.94851	-1.03412	-1.88943	0.237275	-1.04173	2.87175	-1.98477	-1.58435	0.824314	2.25793	-0.733189	2.6351	1.90191
220797_at	METTL16	-0.144241	-1.70246	-1.83245	-1.13557	-1.73981	-1.26202	-1.55494	-1.25035	-0.446203	-1.80849	-0.849556	-0.785214	-2.02792	-1.77629	0.355294	-1.00925	-1.82423	-0.841778	-0.987956	-0.618682	-2.0622	-0.724737	-1.84386	-1.30534	-1.0321	-0.881853	-1.52357	-1.22476	-0.0160386	-2.04305	-0.105415	-1.74396	-1.16211	2.63225	1.47014
241781_at	C9orf41	-1.21663	-2.6786	-3.27389	-2.75323	-2.92848	-2.55002	-2.53972	-3.05436	-0.668572	-2.98852	-1.38397	-0.482869	-1.5794	-2.26327	-0.222793	-0.918188	-1.28631	-0.486076	-0.960686	-0.773465	-2.57654	-1.21261	-3.21343	-2.65539	-2.73755	-2.43477	-3.24048	-2.54415	-1.22887	-2.78021	-0.700072	-3.02857	-1.75045	2.62662	0.876171
219023_at	AP1AR	1.07993	0.840587	-0.311667	0.707249	0.596611	0.11106	0.0395584	0.684004	1.50566	-0.379269	1.64002	0.192861	0.882834	-0.157475	1.21787	1.29182	0.825273	1.16082	0.843177	1.113	1.15253	0.913529	-1.73825	1.01739	0.0160762	0.521683	-2.04008	0.497366	1.29364	0.123789	0.198524	0.229182	0.694197	2.62657	3.32077
203695_s_at	DFNA5	-1.2926	4.09209	-1.7783	-1.5928	-0.35482	0.962887	6.58802	-1.00312	2.86161	1.1684	-1.86209	-1.64383	-1.42168	0.726839	-1.51213	0.488128	2.32372	-1.8864	1.21916	4.33951	1.92303	-0.550708	1.2616	0.305244	-1.96822	-0.473121	-1.19447	3.22614	-2.25429	2.03851	-0.795973	3.84605	0.52113	2.6265	3.14763
224976_at	NFIA	-1.64251	0.560501	-2.03851	-1.35353	-0.885176	-1.39675	1.56719	-1.74471	-1.017	-1.89311	-2.17907	-0.966055	-2.02792	-1.99206	-0.911697	-1.22651	-2.40616	-0.815184	-0.325812	1.25164	0.114472	-1.49986	-0.423272	-2.31424	-1.78245	-1.91233	-1.52357	1.23452	-1.59422	-1.47253	-1.15931	2.52776	-1.07212	2.62579	1.55367
1554216_at	CCDC132	-2.64182	-2.2979	-3.27389	-3.33269	-3.35853	-3.12412	0.45394	-2.27611	-1.63114	-2.98852	-3.04607	-2.3037	-2.96604	-3.14152	-2.70854	-3.05309	-3.53513	-2.79884	-2.99594	-1.59577	-2.49581	-2.84596	-2.93601	-3.16477	-3.14659	-3.65397	-2.20909	-1.05211	-2.47246	-2.78021	-0.978094	-2.30073	-2.63077	2.62462	-0.00615556
228601_at	HOXD-AS1	-2.93963	-2.05052	-0.971405	-0.818284	-1.40164	-2.48942	-2.40918	-2.22732	-1.81847	-2.77966	-3.08555	-2.6926	-2.55598	-2.95843	-2.79702	-2.71588	-1.93196	-1.26594	-2.36301	-2.63969	-2.49581	-2.6115	-0.153473	-2.62122	-0.81844	-2.28161	-0.100533	-2.07121	-2.25429	-2.52691	-0.430136	-2.1237	-2.24558	2.62403	0.378452
213188_s_at	MINA	2.44326	0.851126	0.84612	1.99999	1.44673	2.53979	1.60895	1.75192	2.85075	1.68175	1.2141	3.11159	2.60532	2.03563	3.36959	2.65146	1.21648	1.83731	1.82816	2.62914	1.77347	2.13361	1.10125	2.47345	1.59059	2.13159	1.67224	1.1298	1.17551	0.753568	2.76996	1.83144	2.02596	2.62269	4.64865
203724_s_at	RUFY3	-0.967084	-0.30774	-2.03851	-1.93329	-0.611683	-2.67437	-1.78579	-2.08181	-0.887769	-2.5231	-0.991704	-1.81636	-1.39224	-2.95843	0.741553	-1.36682	-3.2423	-1.73852	-1.52421	-0.84933	-0.943876	-2.91004	-1.33315	-2.00928	-1.25372	-0.956909	-2.04008	-0.956784	-0.88426	-2.04305	-1.97512	-0.579237	-1.54748	2.61965	1.07218
229830_at	-	-0.566707	-1.99302	1.07671	-1.72475	-0.307226	-1.93713	-1.62832	-1.44032	-1.55852	-0.414736	-1.77468	0.487738	-1.70841	1.22083	-0.304902	3.50908	-1.17325	-0.581854	0.118986	-0.865535	-1.87221	-1.9516	-1.73825	-0.0457105	0.778159	-0.529025	-1.86958	-2.02022	-0.903024	-1.22543	-1.71655	-2.00438	-0.5783	2.61889	2.04059
222748_s_at	TXNL4B	1.11711	-0.171204	-0.501892	-0.0208757	0.246986	0.277709	0.812346	0.921506	1.27407	0.150296	0.871581	0.97879	0.471451	1.10713	0.832845	1.16759	0.639641	0.841415	0.922711	0.377541	0.0164187	-0.115627	0.0791266	0.472169	0.52145	0.491656	-0.75763	0.556428	0.711816	0.15109	1.13116	0.873961	0.615837	2.61823	3.23407
233446_at	ONECUT2	2.5436	1.19994	-2.52833	-1.79546	2.36679	0.0525279	0.053269	-2.17648	0.404908	2.20374	-1.73368	-1.85573	-1.39224	2.05289	-1.98312	0.63985	-0.00470547	-2.22039	0.454817	-0.277445	-1.83819	-1.88548	1.07737	1.70777	1.07785	1.30771	0.151263	-0.0134939	1.44337	-2.17205	1.04786	-1.28479	-0.199763	2.61562	2.41586
221349_at	VPREB1	-2.16833	-2.11173	-2.692	-1.79546	-2.39658	-1.65467	-2.96564	-2.37491	-1.94054	-2.22134	-2.26947	-1.92675	-1.9968	-2.69195	-1.62494	-2.39808	-1.68854	-2.09193	-2.40295	-2.14353	-2.37595	-1.00614	-1.06271	-1.89677	-1.70656	-0.761255	-1.52357	-2.35552	-1.31054	-1.74536	-2.58056	-2.74593	-2.17781	2.61375	0.435947
224560_at	TIMP2	1.55567	-1.4871	1.91351	-0.858758	-0.307226	1.52094	-1.48425	0.143522	2.17708	2.82299	-1.49124	-0.807076	3.51411	0.40893	-1.74097	-1.30752	3.00624	2.60768	2.33495	-1.45817	3.53996	1.3961	0.201286	2.23183	-0.910905	3.14256	-0.400757	-1.37411	4.1988	2.91894	-1.84567	-1.1292	0.553166	2.61333	3.1665
222267_at	TMEM209	0.64216	-0.171204	-0.183529	0.196964	0.0312095	-0.301053	-0.733542	-0.628149	0.114376	0.0294129	-0.325748	-0.0319601	-0.393505	-0.371867	-0.522736	0.113085	-0.543969	0.104499	-0.341888	-0.517456	-0.275814	-0.321505	0.0791266	-0.325198	-0.199987	-0.325051	-1.35548	0.178735	0.274752	0.205591	-0.282583	-0.71031	-0.191745	2.61233	2.42059
224759_s_at	C12orf23	-1.64251	3.52708	2.75017	-0.220629	2.87011	-0.350161	4.39838	1.8763	-1.78102	1.91691	3.28373	2.51403	2.89087	0.996662	3.45149	3.19374	0.956902	-3.40855	1.26956	3.37416	-2.81652	-2.74638	-0.423272	3.06776	-3.2492	2.7471	-0.400757	3.92187	3.48807	2.37358	3.63178	3.42575	1.59336	2.61225	4.20561
221760_at	MAN1A1	4.5343	4.81265	-3.44669	-1.0811	-0.885176	-1.82118	2.23351	-3.05436	2.63454	1.40726	2.07144	0.462054	2.25087	1.31121	3.2847	1.81741	2.08779	-3.22892	2.51946	5.26919	1.21115	1.45306	-2.38444	0.681903	-3.2492	-3.25549	-0.897007	1.40218	3.12819	0.968084	3.81638	3.35027	1.15895	2.61122	3.77017
203593_at	CD2AP	-0.160928	3.00617	1.43828	0.986561	0.0492463	-1.05281	3.36598	1.55465	2.57191	1.47922	2.73212	2.98585	2.48785	1.10713	2.79597	3.05276	2.44257	1.71853	1.52891	4.44628	0.915769	2.44776	-2.16919	1.09354	2.19247	-2.57711	-2.3776	2.34836	2.52692	1.01526	3.09679	3.38708	1.92681	2.60873	4.53555
229843_at	FAM82B	-0.904657	0.241226	-2.3216	-1.41064	-0.993316	-0.115299	-1.74457	-2.53064	0.33991	-0.241669	-2.73172	-0.463436	-1.64242	-1.67222	-0.796917	-1.98271	-1.4622	-2.63469	-1.70072	-0.652057	-0.762806	-0.115627	-2.93601	-1.97306	0.198284	-1.59262	-1.52357	0.221866	-1.25316	-0.368719	-0.953575	-0.0423667	-1.27102	2.60657	1.33555
219099_at	C12orf5	2.97472	-3.04327	1.04899	0.0480123	1.84822	2.41509	-2.96564	0.867178	1.62405	-0.414736	0.168177	2.84021	1.09425	2.72061	1.78974	-0.0404776	1.54806	1.90804	1.5425	-2.37575	1.68647	0.155192	-0.607602	0.376985	0.754588	0.341275	-2.539	-2.21509	2.2782	-2.35119	0.0554554	-1.71745	0.779899	2.60603	3.38593
228504_at	SCN7A	-2.98979	-2.98095	-2.89832	-3.02487	-2.61299	-2.90354	-3.08638	-3.27479	-3.22772	-2.82805	-3.37398	-3.3743	-2.96604	-2.7694	-2.61406	-3.05309	-2.72712	-3.15516	-2.88041	-2.14353	-2.62145	-3.06682	-2.48412	-2.76883	-3.21445	-2.99099	-2.04008	-2.78034	-2.97439	-2.98736	-3.19185	-2.68548	-2.94422	2.60473	-0.339499
230210_at	SUN1	-2.16833	-2.74338	-2.37273	-2.53568	-1.44595	-2.48942	-2.0661	-2.22732	-2.89268	-2.77966	-1.65301	-1.89136	-1.88762	-2.45772	-1.1448	-1.36682	-2.72712	-2.2614	-0.683448	-2.83465	-1.62437	-1.58148	-3.01294	-1.97306	-2.46845	-2.02424	-2.04008	-1.84019	-1.94605	-1.99796	-1.56529	-2.02924	-2.13146	2.60472	0.473259
210823_s_at	PTPRS	-1.50455	-0.786488	-1.7783	-0.902037	-1.44595	-0.661478	-0.205853	-0.530908	-0.521189	-1.34488	-1.49124	-0.966055	-0.547662	-0.973374	-0.972548	-0.716798	-0.719635	-0.705759	-1.23464	-0.330379	-0.762806	-1.02584	0.0332832	-1.42813	-0.141981	-0.115285	-0.295098	0.0216909	-1.12867	-1.0102	-1.84567	-0.549656	-0.916986	2.60406	1.68707
230927_at	-	-0.320096	-2.36513	-2.94308	-3.15604	-2.22116	-0.8611	-2.23511	-2.17648	-2.02779	-1.65937	-1.17988	0.622718	0.287264	-0.340482	0.955054	0.0779502	-0.740274	-1.06729	-1.92288	-0.236592	-0.84892	-0.379986	-3.21343	-1.462	-0.486597	-2.32194	-3.05086	-1.74266	-2.14988	-0.869961	-0.336061	-2.62801	-1.17549	2.60144	1.42596
214581_x_at	TNFRSF21	-0.404131	-1.70246	-1.11927	-1.41064	-1.31146	-2.84585	-0.803188	-1.6147	1.09453	0.137335	-0.114452	-2.53987	0.266965	-2.14434	-0.989852	-1.53985	-0.6208	-0.308815	-0.110035	0.593342	-1.11985	0.155192	-2.67488	-0.0861168	-2.34984	0.396704	-1.69017	-0.646679	-0.687119	-2.43504	-2.44876	-0.389363	-0.874377	2.60062	1.72625
1569253_at	INTS4	-1.8418	-3.26444	-2.8016	-2.68013	-2.87746	-2.96451	-2.75294	-2.53064	-1.74702	-2.69634	-2.78186	-1.18903	-2.2565	-2.30138	-0.402952	-2.36051	-2.90476	-2.09193	-2.96067	-0.926905	-3.18299	-2.74638	-3.08204	-3.2272	-2.58392	-2.85696	-2.20909	-2.64526	-2.64007	-3.14245	-1.22115	-3.07873	-2.31667	2.5998	0.283131
1555972_s_at	FBXO28	-1.64251	-1.92787	-2.99459	-3.37919	-2.77463	-2.61082	-2.79503	-2.91504	-0.935341	-2.09541	-0.40352	-1.4862	-2.71525	-2.30138	-2.42679	-2.01542	-1.3484	-1.80771	-2.15972	-0.790835	-1.83819	-1.00614	-2.38444	-2.98948	-2.96521	-2.40042	-1.52357	-2.73724	-2.57261	-2.6545	-0.774179	-3.00064	-2.07628	2.59926	0.522977
210663_s_at	KYNU	1.61126	3.20123	0.716591	-1.72475	-0.15841	1.10324	1.15279	-1.57146	-0.935341	2.47557	0.112918	-0.723389	-1.14762	2.57901	-0.911697	2.45188	2.00667	-1.20703	-1.23464	2.8337	-0.172055	1.33907	0.454766	0.199389	-1.08605	-0.128949	0.752456	3.40051	1.62507	-0.81648	1.00664	3.39403	0.531527	2.59899	3.13052
210948_s_at	LEF1	-3.04826	0.622074	-1.99136	-2.00815	-2.44572	-2.55002	-1.1543	-2.67331	-3.26972	-2.22134	-2.03644	-3.02784	-3.00307	-3.03461	1.29027	1.0193	-2.97341	-2.59464	-2.44177	0.593342	-2.57654	-2.74638	-3.01294	-2.5407	-2.38823	-3.08102	-2.3776	-2.95587	-1.71345	-3.06796	-0.448752	0.563846	-1.84745	2.59813	0.750686
208844_at	VDAC3	1.65913	0.241226	-1.00674	-1.46663	-1.73981	0.535572	0.110579	-1.17376	0.384582	-0.721006	-0.0345833	1.93363	-0.581673	0.438201	2.02404	0.839488	0.825273	0.698501	1.03513	0.707887	0.0543412	1.14317	-1.33315	-1.39624	-0.199987	-0.90606	-0.295098	0.578763	0.945811	-0.668871	1.67261	0.311527	0.235451	2.59762	2.83307
204935_at	PTPN2	-0.643995	-1.04107	-2.94308	-3.08834	-2.66402	-2.73344	-2.83766	-1.48006	-0.0759741	-2.86667	-1.31259	-0.966055	-1.85337	-0.973374	-1.89136	-0.897236	-2.11034	-0.138856	-2.11935	-1.18242	-0.72219	-0.745898	-2.93601	-2.04652	-1.88943	-1.4333	-1.69017	-1.69954	-1.44771	-2.08483	-0.700072	-1.48221	-1.69096	2.59732	0.906351
208951_at	ALDH7A1	-1.03291	2.15867	-0.551444	-2.07456	-1.18082	-2.05346	0.634299	-2.02486	-0.521189	0.370468	2.15301	-1.71106	2.26444	-1.34371	-1.71164	1.70305	-1.09227	-2.0076	-1.09393	0.936867	-1.28242	1.37339	0.315248	0.294606	-1.31264	2.31033	-0.400757	1.58702	2.13352	-1.36654	0.800112	0.891829	-0.408933	2.59668	2.18775
204759_at	RCBTB2	3.50053	3.59828	-1.88341	1.62734	3.07572	3.65805	1.98362	2.5232	2.55044	3.10373	2.78626	3.47397	2.53208	2.49245	4.20201	-3.15223	3.08204	2.28298	3.65853	3.33977	3.31582	0.592801	3.60299	2.65048	2.40073	0.945883	0.510273	5.93926	3.18436	2.67714	3.10207	2.04203	2.42177	2.59415	5.01592
1554464_a_at	CRTAP /// LOC100653071	1.86417	1.9904	-0.183529	-0.776483	0.406131	0.169923	0.908592	-1.14221	2.16267	1.53404	2.22865	2.32316	1.98399	1.19801	1.15863	2.12541	2.70563	2.34057	2.28031	2.10199	2.72438	2.34379	-2.16919	1.19	1.16876	2.73261	0.304487	1.09784	3.03994	1.56444	2.31945	1.42638	1.369	2.59346	3.96246
200602_at	APP	2.4118	-3.20968	3.56168	3.71787	0.723331	2.66857	2.9998	-3.22967	3.79981	4.11921	-0.217084	4.08752	4.87428	0.646784	3.63287	-3.31133	-3.50412	4.06359	4.41112	-3.48384	2.22121	4.21768	-0.0106954	-3.29689	3.71059	4.05061	1.80622	3.29977	3.40314	4.4515	-3.5691	4.52872	1.43813	2.59117	4.02929
204956_at	MTAP	-2.93963	-3.15882	-0.245896	0.0480123	-0.502438	-0.181238	-0.36236	-3.14669	1.22886	-3.21888	-1.31259	0.487738	-0.617496	0.843569	0.127577	1.22556	-0.159064	0.316493	-0.541412	-0.360154	-0.827038	-0.600114	-2.93601	0.294606	-0.261919	-0.529025	-2.20909	0.0538027	0.0205859	-0.153273	-3.15816	-3.13089	-0.623443	2.58613	1.96269
210974_s_at	AP3D1	0.85572	-0.00617655	-0.427748	-0.519236	-0.502438	-0.0300876	-0.157367	-0.374542	0.225718	0.0579089	0.598835	0.308336	0.255407	0.212445	0.706988	0.388189	-0.381979	0.400273	0.105372	-0.149051	0.0164187	0.100954	-0.607602	-0.278828	-0.185482	-0.258526	-0.632548	-0.232482	0.215028	0.092123	0.39465	-0.983817	0.0783285	2.58533	2.66366
202381_at	ADAM9	2.5826	3.58147	1.01226	-0.093144	0.522202	2.89334	0.556809	0.773528	2.27	1.49516	2.17078	0.338271	2.05092	1.51576	-0.183819	3.18317	3.36225	1.90109	2.22435	3.64398	2.78689	2.54743	-2.16919	2.28753	0.682916	-1.66277	-3.24048	1.7608	0.889946	1.50304	1.76486	0.556789	1.79005	2.58478	4.37483
1554686_at	STAU2	-0.93246	-2.61756	-0.902991	-2.37789	-2.22116	-2.18059	-2.4973	-2.1279	-2.54631	-2.77966	-2.17907	-0.686442	-2.52421	-2.22262	-0.814695	-3.08616	-2.62399	-2.59464	-2.88041	-2.54195	-2.77647	-1.82547	-2.27639	-2.5407	-2.00581	-3.13877	-0.75763	-3.17495	-1.56335	-2.78021	-2.44876	-2.41529	-2.1669	2.58375	0.416854
209257_s_at	SMC3	2.15755	2.36758	-0.356778	0.761849	0.485011	-0.0937662	1.05523	0.67477	2.82016	0.443856	2.74372	2.58921	1.87987	0.726839	2.47156	3.13882	0.476199	2.11353	1.67405	2.21302	0.838281	2.65846	-0.20351	0.571083	1.30546	0.848336	0.96196	1.09784	2.86128	0.697951	1.95574	1.2266	1.51711	2.58287	4.09999
236226_at	BTLA	-2.28366	-2.05052	-2.37273	-2.14969	-2.11421	-2.23623	-2.18928	-2.1279	0.37319	-2.86667	-1.99492	-2.41957	-1.61152	-2.73187	-1.95406	-2.5778	-0.524555	-2.2996	-1.88761	-2.57542	-2.53823	-2.04446	-0.104435	-2.76883	-1.74396	-2.02424	-0.514455	-2.25921	-1.75001	-1.10263	-2.58056	-2.44844	-2.02973	2.58273	0.552994
235025_at	WDR89	-0.278793	-1.75403	-1.83245	-1.03654	-1.40164	0.130727	0.239295	-0.907116	-0.833681	-0.509356	-0.849556	-0.482869	-0.22533	-0.307551	0.800652	-1.03276	-0.78512	-0.275709	-0.168413	-0.652057	-0.827038	0.479999	-2.93601	-0.608502	-1.43622	-1.4333	-1.19447	0.757503	-0.245885	-1.51219	0.43596	-0.135226	-0.608116	2.58207	1.97396
1558924_s_at	CLIP1	-0.518993	-0.626465	-0.7794	-0.902037	-0.201093	-0.724075	-1.27996	-0.43784	-1.74702	-1.2171	-1.41977	-1.18903	-1.36275	-1.47177	-1.98312	-1.84663	-1.93196	-1.4547	-1.42167	-1.15845	-1.25528	-1.67279	0.790985	-1.24686	-1.43622	-1.87947	1.87069	-1.45053	-1.88195	-1.25832	-2.10248	-2.21527	-1.18369	2.58061	1.39692
244439_at	SPRED1	-3.04826	-2.17703	-3.09295	-2.96304	-2.33284	-2.90354	-2.62734	-2.72468	-0.584731	-3.02843	-2.68683	-1.32941	-2.86221	-3.31944	-1.01318	-1.07605	-2.69569	-2.59464	-2.67876	-2.44362	-3.04088	-2.1122	-2.58025	-2.62122	-1.88943	-2.60996	-1.52357	-2.73724	-2.67601	-2.74013	-0.014927	-2.06406	-2.40913	2.57923	0.170097
1552691_at	ARL11	-0.0885608	0.124729	1.45208	0.879145	2.04285	3.25281	-3.31995	1.18009	1.42435	1.48976	-3.49309	0.914754	1.65644	0.938662	-3.42177	-3.65511	2.76104	1.45546	3.33331	0.147793	2.59786	0.783394	-2.38444	-0.981875	0.445286	0.905351	-2.81281	-3.41346	1.76958	1.60864	-0.953575	-2.15188	0.45374	2.57879	3.03253
204569_at	ICK	-0.23815	-0.459091	-2.37273	-2.37789	-1.1029	-0.301053	0.400059	-2.02486	-0.389248	-1.2171	-0.251603	0.103151	-0.329078	-0.876649	-1.41002	-0.450706	1.05096	-1.73852	-0.123174	-1.56698	-0.476161	-2.54736	-3.2792	-1.36743	-1.46886	-2.32194	-3.15526	-1.15091	-1.25316	-1.19294	-1.68068	-2.23991	-0.783779	2.57711	1.79333
228440_at	-	-3.26169	-3.20968	-3.13592	-3.2161	-3.26305	-3.23008	-3.47154	-3.22967	-2.15103	-3.06867	-3.13267	-3.27281	-3.43675	-3.14152	-3.02987	-3.34124	-3.56769	-3.44435	-3.23248	-3.22097	-3.28734	-3.31194	-2.05769	-3.12659	-2.77634	-3.39865	-3.15526	-3.2958	-3.26075	-3.02807	-3.40694	-3.25437	-3.20289	2.57399	-0.628897
239960_x_at	LYRM7	-0.752967	-0.626465	-0.747877	-0.364837	-0.426662	-1.01154	-0.955316	-0.576655	-0.623693	-0.83459	-0.599833	-1.03601	-0.442357	-0.725369	-2.11115	0.0336377	-0.807026	-0.35919	-1.52421	-1.00606	-1.04368	0.43704	-0.976905	-0.309196	-0.984421	-1.11266	-1.19447	-0.808358	-0.744737	-0.328692	-0.928171	-1.71745	-0.774908	2.57252	1.79761
1552627_a_at	ARHGAP5	-2.98979	-1.38739	-1.83245	-3.02487	-2.77463	-3.01467	-1.52028	-3.09513	-1.55852	-2.65417	-0.465258	-1.81636	-1.33678	-3.38708	-0.26271	-1.39258	-3.37412	-1.35608	-2.67876	-1.68483	-1.31169	-2.8716	-2.48412	-3.3255	-2.62462	-0.832188	-2.3776	-0.838614	-1.01239	-1.82828	-1.09676	-1.26544	-2.08032	2.57035	0.490024
66053_at	HNRNPUL2 /// HNRNPUL2-BSCL2	1.1472	0.479669	-0.674501	-0.573446	-0.426742	-0.932535	0.780399	-0.155294	0.825593	-0.582715	0.727001	0.819569	0.386786	0.59258	0.937467	1.07521	-0.166849	1.05013	0.269278	1.10752	0.131337	0.775321	-0.710849	-0.134071	0.0194583	-0.0335604	-0.897007	-0.262181	0.450492	-0.704544	0.647906	0.70746	0.334316	2.56965	2.90396
233496_s_at	CFL2	-1.68693	-2.05052	-2.09744	-2.68013	-2.27634	-2.30017	-1.90198	-2.62672	-1.81847	-2.77966	-1.45619	-0.167526	-1.51841	-2.92212	-0.539642	-2.18486	-2.14761	-2.17467	-0.862301	-1.71025	-2.25979	-1.44086	-3.38492	-2.27512	-1.81447	-1.6274	-2.539	-0.808358	-1.31054	-1.29437	-1.18756	-2.5107	-1.8951	2.56933	0.674235
209136_s_at	USP10	1.4305	0.193057	0.178695	0.776526	0.818338	0.0525279	0.463706	1.11956	2.44167	0.542447	2.1908	2.32316	0.525192	0.369795	2.40465	2.08277	0.614738	1.84862	0.814176	1.03875	0.929261	1.3349	1.65622	0.0697732	1.07785	0.929371	2.62318	0.880159	1.69986	0.0511033	1.89449	1.43057	1.11148	2.56823	3.67972
230343_at	-	-1.03291	-0.193612	-1.19359	-0.220629	1.45341	0.489649	-1.74457	-1.52271	-0.217947	0.443856	-0.770004	-2.03575	-1.61152	0.0765601	-2.76729	-2.18486	0.240977	-1.14972	-1.81	-1.11768	-2.69683	-1.85753	0.58417	2.92289	-1.81447	-1.5258	0.151263	-1.65644	-2.40397	-0.186584	-1.64298	-1.10654	-0.843417	2.56503	1.72161
204675_at	SRD5A1	0.15049	3.21939	1.05815	-0.33231	0.666838	-1.71064	3.04509	1.23763	2.02579	-1.84959	1.5425	2.14316	2.37664	-1.44027	1.30909	1.96963	-0.11538	1.89013	1.20796	2.5514	1.57393	1.07019	1.979	2.0027	2.65818	0.824316	-1.35548	2.15547	0.215028	0.630273	2.41801	1.70675	1.04729	2.55936	3.60665
205822_s_at	HMGCS1	0.819585	1.61596	0.210826	1.76723	0.937077	-0.400007	-0.82709	-0.0814651	1.22351	-0.208971	1.01541	3.6458	2.10655	1.83834	2.88345	1.51713	2.67444	1.32683	1.32396	2.24702	1.43147	2.07775	0.118868	1.71217	-0.726081	0.729445	-0.400757	2.26455	4.1321	0.482468	2.05507	1.69695	1.28178	2.55898	3.84076
242138_at	DLX1	3.08736	2.35383	2.99637	1.98241	3.5404	3.33822	3.22542	-1.25035	0.989575	2.03387	4.00011	-1.89136	-2.0665	2.87588	0.236546	0.664412	-1.25892	2.3229	-2.88041	1.43175	1.0125	4.49117	-1.84386	2.74527	2.30806	1.08804	1.24072	2.44034	2.60305	0.218711	3.26697	-2.57114	1.28658	2.55876	3.84534
1569422_at	FAM129C	-1.10252	-1.07999	-1.04212	-1.13557	-0.759535	-0.8611	-1.21768	-1.28553	-1.34956	-1.34488	-1.49124	-1.30437	-0.928323	-1.0188	-1.12581	-0.873029	-1.20228	-0.863275	-1.48687	-1.33027	-0.943876	-1.55736	-0.822059	-1.48904	-1.22412	-1.08395	-1.19447	-1.05211	-1.28055	-1.25832	-1.25278	-1.30906	-1.14014	2.55722	1.41708
212311_at	SEL1L3	2.88319	0.124729	-1.07782	0.679885	2.70478	2.78449	0.94609	-0.604723	1.68885	2.30646	0.945197	0.0686254	-2.0665	3.0096	2.17773	-1.28013	2.61596	-0.197698	1.52891	2.12532	-0.476161	-1.98125	0.790985	0.0580859	2.55212	1.85651	0.752456	0.485621	-1.81357	-0.953931	-0.0598389	1.02056	1.06815	2.55637	3.62452
210830_s_at	PON2	0.64216	1.76635	-0.204519	-2.37789	1.03052	1.36248	1.81039	1.16504	2.73811	0.588328	-2.49977	2.70934	1.32534	-1.2299	2.14388	2.2461	1.39468	-1.97175	1.41749	3.73898	-2.62145	-2.04446	0.58417	1.87753	-2.31325	0.960651	-1.69017	1.64275	-2.67601	1.9149	2.46113	1.31443	0.889768	2.55636	3.44613
206532_at	-	-0.427391	-2.36513	-2.03851	-2.89135	-1.84822	-2.42388	-1.82091	-1.84069	-1.85957	-2.13791	-1.86209	-1.08495	-2.02792	-1.88401	-1.77353	-2.01542	-1.68854	-2.05269	-2.44177	-1.62679	-1.80228	-1.76087	-3.01294	-2.35208	-1.53654	-1.27904	-0.400757	-2.40287	-0.821511	-2.04305	-1.92722	-2.39346	-1.90556	2.55601	0.650447
242408_at	STYX	-0.967084	-2.55297	-2.89832	-2.22999	-2.92848	-2.05346	-2.92815	-1.794	-1.98592	-1.34488	-1.04995	-0.917636	-2.18188	-1.67222	-0.833275	-1.62697	-1.31622	-2.38513	-2.28026	-1.76933	-2.22207	-1.09452	-2.38444	-0.797313	-2.15944	-2.35929	-1.69017	-1.61607	-2.50274	-2.52691	-1.00862	-1.63467	-1.88581	2.55528	0.669478
1565616_at	-	-2.39747	-2.36513	-2.26138	-1.79546	-2.27634	-1.71064	-2.83766	-2.27611	-2.23896	-2.43677	-2.1332	-1.92675	-2.2565	-2.53245	-1.54332	-2.32786	-2.37038	-1.97175	-2.40295	-1.53883	-1.91054	-1.44086	-1.73825	-1.42813	-1.43622	-2.43477	-2.04008	-2.16635	-2.90711	-1.54511	-1.92722	-2.80577	-2.17999	2.55481	0.374815
214943_s_at	ARID4B /// RBM34	0.985115	1.44315	-0.936906	-0.991116	-1.22555	-1.30797	0.812346	-1.10492	1.88784	0.542447	1.8324	2.1323	0.533589	0.202612	0.977826	1.81741	1.88187	0.943856	1.82816	1.62491	0.501443	1.28132	-1.06271	1.81401	0.673079	-0.416054	-2.20909	0.63326	0.889946	-0.446506	1.22236	0.438356	0.693968	2.55364	3.24761
218729_at	LXN	1.23133	4.39934	0.389846	0.294764	-3.02931	-2.67437	3.97866	-3.00619	-3.10419	-2.77966	-2.49977	0.514948	3.21853	2.11561	2.36665	-2.95461	3.51358	1.48892	-0.228362	4.05192	0.302916	1.08286	-2.48412	1.64131	3.21944	2.76722	-1.69017	4.5352	-0.464754	0.354877	2.93694	5.11031	0.364382	2.55155	2.91593
1554277_s_at	FANCM	-1.89746	-2.74338	-2.7423	-1.79546	-1.58877	-2.05346	-1.52028	-2.02486	-1.90309	-2.43677	-2.31412	-2.07433	-1.64242	-1.88401	-1.38773	-1.72373	-2.72712	-2.50957	-1.74081	-2.73759	-2.62145	-1.39032	-0.976905	-1.61885	-2.54278	-2.85696	-1.69017	-1.57668	-2.08258	-1.87032	-2.05729	-1.97729	-2.07236	2.54929	0.476926
209030_s_at	CADM1	3.23628	-0.689715	-1.22998	-0.662459	-0.730214	4.43527	-0.456394	-0.847861	2.9792	0.597823	-0.820819	-0.871526	-0.345189	0.996662	-1.51213	-0.450706	0.457313	-0.430588	-0.559717	-0.885009	-0.21638	-0.636927	1.02757	0.606356	-0.934931	-0.396712	0.230418	-0.838614	-1.53216	-0.977814	-1.38888	-0.335624	0.110512	2.54652	2.65703
217878_s_at	CDC27	1.73847	1.7507	1.39424	1.40466	1.28453	0.676452	1.66941	1.63147	1.84048	1.47408	2.34769	1.90632	1.41748	1.22569	2.0849	2.27746	0.810467	1.52148	1.66152	1.75791	0.366217	1.62248	0.790985	1.27539	1.06393	1.20307	2.47697	1.54227	1.46376	1.40173	2.53943	2.03886	1.59377	2.54554	4.13931
1558076_at	ANKRD32	-1.79356	-1.92787	-3.4014	-3.27067	-2.61299	-3.12412	-3.16197	-3.14669	-2.19145	-2.69634	-2.26947	-2.84262	-2.89363	-2.85045	-2.82307	-1.65999	-2.80146	-2.83735	-2.52688	-2.63969	-2.57654	-2.81158	-2.85001	-3.19821	-3.03698	-3.16966	-1.86958	-3.04177	-2.01482	-2.74013	-2.7962	-3.35112	-2.67358	2.54498	-0.128599
208592_s_at	CD1E	-0.808135	-1.07999	-1.11927	-0.556321	-0.639041	-0.0300876	-0.0184669	-0.628149	-0.406502	-0.344665	-0.619567	-0.253801	-0.617496	-1.12053	-0.756633	-0.435699	-0.561844	-0.275709	-0.81798	-0.250862	-0.356425	-0.550708	0.734665	-0.77471	-0.984421	-1.06057	0.230418	-0.865597	-1.01239	-0.69132	-1.07108	-0.457274	-0.567038	2.54299	1.97595
1569454_a_at	LOC283352	-1.50455	2.23355	-1.72709	-1.53026	-2.33284	-2.48942	-2.66731	-1.70028	-2.63594	-2.5231	-2.45295	-1.60889	-1.22581	-1.4088	-2.85547	-2.25795	-2.00033	-2.13067	-2.67876	3.57658	-2.33611	-1.9516	-0.0106954	-0.731716	-2.31325	-1.80434	-1.04173	-1.61607	-1.59422	-1.43394	-1.18756	-1.26544	-1.59601	2.54252	0.946509
210935_s_at	WDR1	2.70624	1.54787	-0.747877	-1.03654	-1.44595	-1.21771	1.06867	-1.44032	3.6525	0.43361	2.42333	1.52422	0.406866	1.01601	2.51735	2.08873	1.25115	1.23825	2.20138	1.55086	0.824154	1.93596	-0.104435	0.174386	1.26526	1.65073	-0.400757	1.69022	2.25615	-0.869961	3.60684	2.24125	0.986931	2.5409	3.52784
1552969_a_at	ZMYM6	-2.7593	-2.23396	-2.99459	-2.68013	-3.26305	-2.90354	-2.88222	-3.14669	-2.7224	-3.25974	-1.6969	-2.38174	-2.63502	-2.73187	-1.62494	-2.47409	-2.76077	-2.42772	-2.48422	-2.77157	-2.62145	-1.00614	-2.16919	-2.62122	-2.96521	-2.85696	-2.68883	-2.91847	-1.56335	-2.70204	-1.8891	-2.41529	-2.64172	2.54046	-0.101265
206500_s_at	MIS18BP1	1.23876	-0.331859	-0.0298213	2.03357	1.0487	0.995165	-0.237897	0.694792	-0.267052	0.721959	1.22782	0.914754	0.5857	0.662748	1.44465	-0.0157511	1.0903	-0.0812097	1.51551	-0.0436693	0.406135	0.66859	3.36993	0.761205	-0.0840436	0.0430008	1.80622	1.2705	1.30311	0.707872	-0.199371	-0.416661	0.658358	2.54002	3.19838
220784_s_at	UTS2	-3.5205	3.3636	-2.8016	-3.2161	-2.97696	0.649583	-1.62832	-3.27479	3.16518	2.6475	-2.96275	0.00541336	0.983564	-3.10887	-0.402952	-3.40913	-2.97341	-3.26464	-3.36646	-3.27183	2.14369	-0.177752	-0.0106954	-3.26133	-3.14659	-3.22891	-2.3776	0.52184	0.0432361	3.05772	-3.34003	-1.00178	-1.46817	2.53922	1.07105
1569283_at	ZNF891	-2.00663	-1.81468	-3.31184	-2.89135	-2.44572	-2.42388	-0.984182	-2.08181	-2.67716	-2.43677	-2.22603	-0.966055	-2.96604	-1.88401	-1.71164	-1.94697	-1.43155	-1.66527	-2.08007	-2.73759	-2.45684	-2.27812	-1.73825	-2.08572	-2.15944	-2.64997	-2.539	-2.02022	-2.47246	-2.48279	-1.35352	-1.69239	-2.13446	2.53768	0.403215
227382_at	CYB5B	0.693236	-0.486891	-1.19359	0.114913	0.362746	0.0131662	-0.25582	0.426	0.271877	-0.0988216	0.70819	1.03297	0.722898	0.492736	0.273656	0.209325	-0.144547	0.270889	-1.12173	-0.565957	0.237847	-0.503309	-1.24176	-0.608502	0.164637	0.0282139	-0.514455	-0.0638627	0.246369	-0.169853	0.148496	-0.659939	0.0862624	2.53711	2.62337
211395_x_at	FCGR2C	1.41157	3.29269	-0.0298213	-0.194286	-0.35482	1.22367	1.32918	-0.552908	2.46571	1.22442	3.02391	1.35651	0.533589	1.55329	0.672287	1.62478	2.53821	1.11671	3.58678	4.28926	1.91948	1.02409	0.238802	2.68918	2.6259	4.5324	-0.514455	1.48322	1.87812	1.44279	1.74495	1.02056	1.50554	2.53608	4.04161
205463_s_at	PDGFA	0.291254	-1.81468	2.18706	-0.902037	0.167224	-1.26202	-1.94277	-1.25035	-1.81847	-0.432706	-1.94669	0.805102	-1.78291	1.89499	-0.049129	3.93029	-1.06594	-0.32497	0.644902	-0.84933	-1.72973	-1.11876	-0.481695	1.34986	1.4842	-0.85569	-1.19447	-1.84019	-0.70682	-0.532561	-1.49386	-1.30906	-0.276059	2.53583	2.25977
205692_s_at	CD38	0.444472	-0.35503	0.73996	-0.093144	0.571834	1.58309	1.37413	1.35342	-0.605457	1.72217	-0.270181	0.598484	0.59404	1.33235	0.931628	-0.853555	3.20623	-0.447887	1.74601	-0.601651	0.492228	0.255423	0.0791266	1.98521	0.139534	0.162607	1.01063	-0.192391	-0.633675	-0.553459	-0.409576	2.63907	0.648545	2.53534	3.18388
229334_at	RUFY3	0.901084	1.09909	-1.00674	-1.41064	0.167224	-2.18059	-0.220894	-0.484038	0.384582	-1.07154	0.83699	-0.238742	0.618198	-1.73865	2.65347	-0.238882	-1.66225	-0.664168	-0.840684	1.24271	0.333961	-0.636927	-0.481695	-0.84158	-0.04067	0.531608	-0.514455	-0.174186	0.569796	-0.0884715	-0.430136	-0.217843	-0.192724	2.53504	2.34232
207110_at	KCNJ12 /// LOC100653095	-2.28366	-2.05052	-1.83245	-2.07456	-1.0657	-0.724075	-2.4973	-2.37491	-2.41441	-2.26361	-2.26947	-1.78144	-1.92023	-2.92212	-2.11115	-2.8532	-2.11034	-2.09193	-2.23961	-1.92208	-2.09964	-2.6115	-0.481695	-1.1673	-2.50843	-2.21279	0.510273	-2.64526	-2.36435	-2.30788	-0.748121	-0.659939	-2.09014	2.53229	0.442151
241836_x_at	CEP97	-0.472852	-2.36513	-2.15165	-2.07456	-1.40164	-2.18059	-1.98498	-2.27611	-1.85957	-1.2171	-0.741764	-1.58132	-1.42168	-1.7037	-0.989852	0.435457	-0.969442	-0.815184	-1.09393	-0.683919	-0.739977	-0.982179	-1.94851	-1.48904	-1.53654	-0.473121	-0.295098	-0.567735	-0.192002	-1.87032	-0.748121	-2.30073	-1.37748	2.53225	1.15477
223595_at	TMEM133	-3.15713	-3.3648	-3.31184	-3.2161	-3.07833	-3.01467	-0.617102	-3.18806	-2.32728	-2.17809	-3.49309	-3.06301	-2.96604	-2.49647	-1.62494	-2.08536	-3.2423	-3.30459	-2.79902	-2.98396	-3.28734	-3.4003	-2.93601	-2.65539	-3.41389	-2.88962	-2.93962	-0.400425	-1.31054	-3.32665	0.665867	0.0735503	-2.77561	2.53037	-0.245239
203626_s_at	SKP2	1.15331	0.507428	-1.15381	-1.93329	-1.35144	-1.30797	-1.24639	-1.14221	1.50566	-0.613055	0.727108	1.44454	0.738808	-0.354891	1.22799	1.96271	0.192643	1.4402	-0.341888	0.177989	0.509991	0.592801	0.118868	-1.1673	0.244743	0.123077	-0.295098	-0.838614	1.23439	0.0371317	0.957853	-0.335624	0.0816722	2.53019	2.61186
201278_at	DAB2	-0.383627	-0.890804	1.9508	-2.45574	-1.89584	-1.76346	0.27561	-2.42926	1.46503	0.965065	2.23205	-2.00068	1.62872	-1.88401	1.43716	2.25453	0.359636	-2.13067	0.397045	-1.18242	-2.0622	1.96203	-0.822059	-0.549878	1.8259	2.61132	-0.194874	2.28632	-2.25429	0.735052	1.90119	1.11478	-0.202544	2.52828	2.32574
242753_x_at	AP1AR	-0.617988	-2.55297	-3.18369	-3.48776	-2.61299	-3.07108	-2.83766	-2.77297	0.00791002	-2.5231	-0.364825	-1.03601	-1.74496	-2.65273	0.00878375	-1.94697	-1.52696	-1.17702	-0.937278	-1.48649	-1.80228	-0.600114	-3.15468	-2.31424	-2.92469	-2.13498	-2.93962	-3.04177	-0.928465	-2.98736	-2.05729	-2.32976	-1.82584	2.52567	0.699836
226907_at	PPP1R14C	1.98466	-0.752397	-1.00674	-0.277323	-0.307226	1.87969	-1.12474	-0.67803	2.14528	1.1684	-1.04995	3.189	-0.493896	0.829262	-0.777744	-0.897236	-0.347772	-1.29917	0.627202	-1.30558	-1.01668	-1.18774	-0.545034	-0.731716	-0.562118	-0.928653	0.230418	1.27717	-0.744737	-0.120376	0.891727	-0.59737	0.0752845	2.52526	2.60054
206330_s_at	SHC3	-0.839711	-1.38739	-1.53491	-0.74023	-0.759535	-0.724075	-0.778453	-1.06851	-0.584731	-1.18608	-1.34964	-1.51583	-0.529711	-0.946973	-0.852639	-1.05621	-1.28631	-0.245453	-1.35228	-1.48649	-1.66127	-1.25832	0.521534	-1.24686	-0.523831	-0.808317	0.96196	-0.956784	-0.633675	-0.576728	-1.42249	-1.45389	-1.01126	2.52485	1.5136
201467_s_at	NQO1	0.52429	-0.407946	-2.37273	-0.944633	0.20019	-0.568359	-0.51398	0.715754	1.71888	0.713515	-1.02401	-0.0319601	-0.169394	0.0393567	-0.508488	1.59321	-0.364396	-0.183393	-0.81798	-0.0334714	-0.896096	-0.941934	-1.15072	-0.199435	1.07785	-1.6274	-1.69017	-2.16635	0.0668937	-0.953931	-0.0899214	0.637456	-0.121777	2.52188	2.4001
205158_at	RNASE4	-1.45988	-2.61756	-1.99136	-2.60577	-2.39658	-1.82118	-2.32396	-1.44032	-2.02779	-2.69634	-2.26947	-1.4862	-1.9571	-2.1104	-1.23814	-2.36051	-0.524555	-1.52291	0.143782	-1.9525	-1.34254	-1.9516	-1.43096	-0.77471	-2.08226	-1.80434	-1.04173	-0.779499	-1.53216	-2.35119	-2.27195	-2.1237	-1.83294	2.52157	0.688637
233899_x_at	ZBTB10	0.73209	0.380164	-0.452559	-1.79546	-0.759535	0.42665	-0.220894	-1.14221	-0.167823	0.185905	-0.270181	0.159333	-0.971112	0.0765601	-0.304902	1.08397	0.399374	-0.395029	1.32931	0.541283	-0.547678	0.561295	-1.94851	0.545606	0.0657304	0.176552	-1.69017	0.346439	0.437261	-1.25832	-0.249359	-0.885491	-0.0582528	2.52124	2.46299
1555561_a_at	UGGT2	-1.50455	-1.20363	-3.22658	-1.72475	-3.44276	-1.99631	-2.40918	-1.65726	-0.200564	-1.89311	-1.14589	-1.39082	-3.21194	-3.38708	-0.445317	0.810538	-2.03515	-0.841778	-1.5583	-0.476277	-3.41936	-3.25161	-1.53195	-0.819643	-3.28508	-3.11025	-2.04008	-1.2987	-3.22657	-1.91402	-1.75851	-1.48221	-1.64704	2.51822	0.871185
214279_s_at	NDRG2	-1.68693	-2.2979	-0.936906	-1.2415	-1.5442	-0.8611	-1.94277	-1.88435	0.506166	-1.69694	-1.49124	-1.74992	-0.817987	-1.20129	-1.41002	-2.18486	0.476199	-1.73852	-0.91215	-1.59577	-1.49166	-0.762754	-0.363746	-1.68841	-1.11493	0.0430008	-0.400757	-0.727216	-0.177519	-1.95823	-0.430136	-1.48221	-1.3106	2.5179	1.2073
232739_at	SPIB	-0.967084	-2.11173	-1.93882	-1.72475	-2.00463	-0.597238	-1.70534	-1.6147	-2.11029	-1.01932	-1.20987	-1.24647	-1.2776	-1.88401	-2.13997	-2.01542	-2.18636	-2.54828	-2.6424	-1.76933	-2.62145	-1.9516	-0.746565	-2.35208	-1.92637	-1.4023	-2.93962	-1.79329	-1.47989	-2.86605	-2.58056	-1.55587	-1.73568	2.51778	0.782097
217052_x_at	-	-1.3337	-1.75403	-1.93882	-1.79546	-1.58877	-1.39675	-1.98498	-1.28553	-1.16089	-1.73704	-1.14589	-0.394842	-0.95071	-0.899435	0.236546	-0.372916	-0.524555	-0.341625	-0.559717	-1.25497	-1.2279	0.0790765	0.0791266	-1.79113	-0.841221	-1.34	0.230418	-0.446136	-0.781683	-1.25832	-0.373078	-1.66287	-1.1092	2.51756	1.40836
204880_at	MGMT	-1.13893	-1.16154	1.0402	2.17345	2.13978	0.950928	2.67698	1.43093	2.81668	2.16517	0.801311	1.68788	2.88033	1.22083	1.15863	2.89492	-1.4622	-1.92743	2.50725	-1.86453	0.691471	-1.6094	-1.33315	2.11766	3.56749	-1.6274	0.859656	2.13984	1.86136	-1.54511	0.39465	1.01585	1.04953	2.51535	3.56489
214995_s_at	APOBEC3F /// APOBEC3G	-0.299025	1.56106	-0.0298213	-2.45574	-2.22116	-1.76346	0.38886	-2.22732	0.0207064	-0.963352	0.056634	2.42404	-0.907372	0.299434	3.457	0.648206	0.378135	-1.55533	-0.110035	1.7515	-2.41584	1.08866	0.0332832	-0.888081	1.83813	0.890003	0.0721843	0.472497	-0.0907365	-0.293008	1.82202	0.923198	-0.0773525	2.51237	2.43502
223851_s_at	TNFRSF18	-0.54412	0.349614	-0.551444	-0.143478	-0.00409653	-0.454567	-0.558055	0.0341439	-0.502531	-0.0392352	-0.200385	3.0976	-0.31453	-0.20138	4.50956	-0.3896	-0.719635	-0.167764	-0.182558	-0.444202	0.194271	-0.485558	0.925114	-0.462718	-0.27798	0.872836	1.90216	-0.232482	-1.08037	-0.120376	-0.282583	-0.230805	0.128667	2.51154	2.64021
228707_at	CLDN23	-1.50455	-2.05052	-2.42313	-2.30502	-2.55749	-1.17066	-3.04709	-2.17648	-0.12045	1.0704	-2.59853	-3.23806	-2.67097	-1.91812	-2.79702	-3.15223	-1.12098	-2.59464	-2.60271	-2.47675	-2.85639	-2.51686	-0.607602	0.416567	-2.73755	-2.82538	-2.539	-2.78034	-2.53708	-2.48279	-2.66879	-3.18243	-2.07275	2.51062	0.437866
229114_at	GAB1	-2.34434	-1.92787	0.925452	-3.2161	-2.61299	-3.33026	1.65064	-3.51857	-0.10602	-0.551483	0.514208	-2.65912	0.690928	-2.88195	1.17883	0.865558	1.62593	-3.30459	-2.0378	1.37339	-3.48293	-3.31194	-1.33315	0.729176	0.855808	1.31417	-2.81281	0.436769	1.40317	-0.010481	0.639296	2.175	-0.983308	2.50999	1.52668
228966_at	PANK2	-0.724726	-0.30774	-2.58225	-2.68013	-2.92848	-1.87867	-1.21768	-1.52271	-1.34956	-2.43677	-0.619567	-1.1123	-2.36705	-1.50553	-0.57043	-0.224612	-1.96941	-1.01413	-0.123174	-0.790835	-1.59081	-0.550708	-2.38444	-2.04652	-0.053771	-1.34	-3.05086	-0.212417	-1.15643	-1.91402	-0.821926	-1.1292	-1.39629	2.50881	1.11252
209815_at	PTCH1	-2.7593	1.59936	-2.3216	0.788814	1.97596	-0.826377	2.76459	2.24232	1.25182	1.14879	0.887322	-0.515428	2.85686	1.00321	-1.62494	-1.91576	2.42109	1.60058	3.33854	1.57805	-3.21829	1.13358	-0.976905	-1.97306	3.0441	1.97145	0.44333	0.941701	-2.94004	-3.14245	-2.62237	0.706865	0.774694	2.50863	3.28332
214845_s_at	CALU	1.22498	2.25301	-0.605396	0.435211	0.246986	0.474413	1.86988	0.773528	2.18023	1.18701	2.12949	1.92458	1.08142	0.984132	1.02416	2.04022	0.984216	1.86044	0.695479	1.38171	1.30144	1.79438	-1.43096	0.896792	0.785414	-0.761255	-0.194874	2.28989	2.13116	-0.40879	1.47544	0.90948	1.20728	2.50784	3.71512
200983_x_at	CD59	1.89836	3.64467	1.83775	3.04178	0.433052	0.676452	3.48398	2.88608	4.69218	1.037	1.88109	0.246484	1.45095	-1.07057	2.82854	1.24095	1.71458	3.69757	1.72574	3.66538	-2.1368	-2.21073	-1.33315	0.697063	3.9415	3.8915	0.0721843	3.45841	4.17161	1.48443	1.64423	3.96338	2.0506	2.50698	4.55758
205371_s_at	DBT	-0.59393	-0.890804	-2.63748	-2.75323	-2.87746	-2.05346	-0.380965	-1.74471	-0.71424	-1.07154	-0.531782	-0.463436	-1.24914	-0.921977	-0.756633	-0.83735	-0.762831	-0.581854	-0.960686	-0.114225	-0.660491	-0.600114	-1.94851	-1.89677	-1.64034	-1.49223	-2.04008	-1.33555	-0.70682	-1.51219	-0.821926	-0.983817	-1.14489	2.50674	1.36186
201123_s_at	EIF5A	6.53099	5.13408	2.32991	1.56646	3.5241	4.41767	5.40416	3.66466	6.18268	3.44584	5.58671	5.19702	4.16795	4.88657	4.83719	4.26991	4.34011	4.68494	5.08911	5.29519	4.82555	4.01929	1.30626	4.28197	5.07479	4.61058	-0.295098	6.15282	5.61866	2.06245	6.67061	5.93895	4.52776	2.50507	7.03283
212805_at	PRUNE2	-1.8418	-1.70246	-2.15165	-0.662459	-2.11421	-1.82118	1.38428	-1.00312	-2.50219	-1.84959	1.39749	-1.54482	-1.9571	-2.07071	-2.04909	-0.0781461	-1.72018	-2.46703	-1.45411	-0.200651	-0.18754	-1.6094	-0.822059	-2.20179	-0.430645	-1.13971	0.44333	-0.101639	-1.15643	-0.953931	0.405423	-1.00178	-1.32044	2.505	1.18457
225047_at	NUPL1	0.15049	-0.786488	-0.605396	-0.42396	0.713297	0.768579	-0.456394	1.11194	0.732612	0.0166025	-0.251603	0.984676	-0.329078	0.464843	0.800652	2.42055	1.15118	1.14132	0.548157	0.326445	1.10882	-0.15044	-1.06271	0.163513	-0.396394	-0.325051	-3.40129	1.0825	0.265514	-0.221544	1.21681	0.294305	0.423921	2.50471	2.92863
242224_at	GPATCH2	0.304357	-0.107463	-2.52833	-1.72475	-1.58877	-2.23623	-0.852719	-1.17376	0.203059	-1.24833	0.339773	0.581609	-0.838373	-0.644718	0.273656	0.272055	0.578904	-0.197698	0.766719	-0.223637	0.182481	0.0790765	-2.05769	0.416567	-0.04067	-0.191572	-1.35548	-0.232482	-1.05557	-0.368719	-0.528088	-1.23943	-0.502232	2.50205	1.99982
206907_at	TNFSF9	0.580769	0.380164	0.538336	-1.03654	0.246986	1.19485	-0.36236	-0.790339	1.73477	0.185905	-0.770004	0.103151	-0.617496	1.9428	-1.3628	0.506937	1.83528	0.282647	1.17252	-0.138079	0.70764	-0.42557	0.706021	1.77984	0.445286	0.451242	0.374222	0.14833	0.255792	2.93482	-0.549032	-0.729365	0.281374	2.50052	2.78189
209032_s_at	CADM1	1.09537	-1.75403	-1.7783	-1.79546	-1.22555	2.92815	-1.24639	-1.36477	0.259689	-1.10069	-1.6969	-1.58132	-1.67496	-0.114541	-2.04909	-1.69059	-0.807026	-1.3909	-1.45411	-1.62679	-1.2279	-1.44086	0.58417	-1.1673	-0.910905	-1.37457	0.510273	-1.22476	-1.12867	-1.54511	-1.25278	-1.71745	-1.00341	2.49639	1.49298
211363_s_at	MTAP	-2.05473	-2.42537	-2.3216	-0.902037	-0.667953	-1.44922	0.239295	-1.93016	2.1948	-2.26361	-0.0657357	1.56057	-0.860134	0.310746	1.10498	1.69566	0.369258	0.557327	0.444859	0.168019	-0.172055	0.875542	-2.58025	-0.84158	0.289921	-0.143979	-1.19447	0.52184	1.08434	-0.576728	-2.31759	-2.68548	-0.314752	2.4948	2.18005
204256_at	ELOVL6	-2.5815	3.11728	2.53595	1.30434	3.28402	2.74572	3.25961	1.54812	3.12654	-1.24833	3.81967	3.27686	2.41975	0.202612	4.34266	3.26911	4.15651	-2.54828	0.677466	4.37221	3.37667	3.52144	0.899148	-1.27795	1.4173	1.79229	1.52593	4.03522	2.06631	0.526779	4.05536	5.06217	2.05402	2.49308	4.5471
244680_at	GLRB	-3.21316	-3.20968	-3.65079	-2.60577	-3.48275	-3.33026	-2.4545	-3.27479	-1.10288	-1.27749	-2.40608	-2.76756	-3.1077	-2.7694	-1.85768	-0.450706	-0.921032	-3.04129	-1.52421	-3.30271	-3.11351	-0.42557	-3.01294	-3.06013	-3.38418	-3.63547	-2.81281	-1.18712	-3.26075	-2.56862	-0.847674	-2.54044	-2.48752	2.48963	0.00210539
242338_at	TMEM64	-0.967084	-0.066342	-1.88341	-2.22999	-1.89584	-2.05346	-0.778453	-2.1279	0.271877	-1.44336	1.26676	1.87568	-1.36275	-1.7037	2.00444	1.64402	-1.43155	-1.84981	-0.0804714	0.307246	-1.94407	1.44937	-2.67488	-1.58405	-1.88943	-0.982418	-0.75763	0.461468	-2.64007	-1.66176	1.12584	-0.868923	-0.625204	2.48712	1.86191
212998_x_at	HLA-DQB1 /// LOC100293977	1.42375	4.31842	2.89352	-1.79546	-1.40164	1.24321	-2.10653	-1.57146	-0.71424	0.882388	-1.61007	2.07939	-1.36275	-0.459752	-1.71164	-1.69059	0.336589	-1.69966	-0.683448	2.845	-2.29828	2.3867	0.201286	-1.33635	-1.11493	-0.738381	-1.35548	-1.37411	-1.47989	-1.62519	-2.05729	1.99896	-0.0392487	2.48658	2.44733
223400_s_at	PBRM1	0.419545	-1.75403	-2.692	-3.2161	-2.55749	-1.76346	-1.66607	-2.53064	-0.183557	-2.43677	-0.0345833	-0.482869	-1.88762	-1.12053	-0.871345	-0.468512	-0.381979	-0.486076	-0.524713	0.0439261	-0.275814	-0.215746	-2.7681	-2.80875	-0.726081	-0.90606	-2.93962	-1.57668	0.463595	-2.12848	0.282054	-1.19551	-1.22974	2.48535	1.25561
212105_s_at	DHX9	0.985115	0.0884431	-0.142734	0.312005	0.485011	0.0702382	0.27561	0.556149	1.86287	-0.0549193	1.56312	1.79733	0.112588	0.223257	1.84496	1.42624	-0.130763	0.978566	0.143782	0.195836	-0.246619	1.07019	0.675788	-0.407361	-0.344195	-0.569503	0.695185	-0.212417	1.33062	-0.764902	1.6936	0.276578	0.629636	2.48502	3.11466
207754_at	RASSF8	-2.34434	-2.49187	-2.692	-1.79546	-1.63727	-2.48942	-2.32396	-2.02486	-1.67027	-2.48044	-1.6969	-2.41957	-2.89363	-2.30138	-2.29706	-1.28013	-2.69569	-1.29917	-2.67876	-1.86453	-1.45989	-1.25832	-1.06271	-2.3917	-1.53654	-1.69941	-1.69017	-2.11727	-2.229	-2.35119	-1.53238	-1.86025	-2.16884	2.48434	0.315503
206942_s_at	PMCH	0.106588	0.320994	-0.528221	0.312005	0.472542	-0.484944	-0.51398	0.0196362	-0.299956	-0.432706	-0.385122	0.368886	0.122959	-0.00992574	0.355294	0.101757	-0.381979	0.154372	-0.447898	-0.553303	-0.372178	-0.139592	-0.67773	-0.711759	-0.344195	-0.738381	0.695185	-0.517095	0.302648	-0.120376	0.327842	-1.45389	-0.0851501	2.48195	2.3968
213578_at	BMPR1A	1.90725	-2.11173	2.44921	-1.72475	1.52012	-1.39675	2.06617	2.26227	2.24258	1.1624	-3.00263	-3.13673	0.0524572	1.13082	-3.24853	2.82208	1.3402	0.964847	1.496	2.14006	0.547663	-3.34443	1.30626	2.10498	1.9623	2.13918	-0.514455	0.00396565	1.17913	2.75214	1.09354	1.21712	0.446766	2.48191	2.92867
215719_x_at	FAS	-1.64251	-3.3158	-1.11927	-1.41064	-1.89584	-1.99631	-3.31995	-2.17648	0.573434	-3.25974	-3.33605	0.847109	-2.96604	-1.84849	0.177832	-0.328472	-1.22783	-1.23634	-0.138131	-0.505448	0.114472	-1.64112	-1.43096	-2.76883	0.682916	0.272945	-2.04008	-1.49248	-0.0907365	0.205591	-1.8891	-2.62801	-1.50625	2.48137	0.975121
1555167_s_at	NAMPT	0.73209	1.35872	-0.841131	-0.303897	-1.02828	-1.26202	0.0260244	-0.817622	1.37736	-0.78895	0.698101	1.37472	0.634741	0.111794	0.598956	1.09687	1.31357	1.85655	1.02835	1.22324	0.70764	1.48497	-1.64005	0.163513	0.128368	-0.396712	-0.897007	1.44054	-0.103476	-0.576728	0.692923	-0.504239	0.41946	2.48072	2.90018
229216_s_at	-	-0.808135	-0.998658	-0.688656	-1.03654	-0.759535	-1.26202	-1.27996	-0.654197	-1.74702	-1.77197	-0.129491	-0.0724052	-1.12082	-0.876649	-0.57043	0.178075	-1.09227	-1.04111	-0.726926	-0.0768563	-1.91054	-0.102079	-0.822059	-1.27795	-1.16541	-1.87947	0.151263	-0.313723	-1.17899	-1.87032	-0.0598389	-0.111349	-0.826779	2.48054	1.65377
1555691_a_at	KLRC4-KLRK1 /// KLRK1	-0.363027	2.54133	-0.183529	-0.42396	-1.44595	-1.60131	0.38886	-1.36477	-2.15103	-1.12785	0.23683	2.07194	-0.478045	-0.68229	3.78366	-0.0526248	-1.89587	-1.06729	-1.45411	0.316586	-0.965251	-0.269108	-0.104435	-1.1673	-1.40476	-0.325051	0.230418	0.880159	-0.0650942	-0.310473	-1.64298	-1.02574	-0.247623	2.47999	2.23237
222838_at	SLAMF7	-0.404131	-1.04107	-1.88341	-1.5928	-1.18082	-1.08615	-1.66607	-1.74471	-1.252	-1.80849	-2.22603	-1.78144	-1.54999	-1.34371	-1.74097	-1.36682	-1.40326	-1.29917	-1.6653	-1.86453	-1.62437	-1.46714	-1.43096	-1.27795	-1.13892	-1.69941	-1.19447	-1.33555	-1.22887	-1.51219	-1.28533	-1.55587	-1.49504	2.47953	0.98449
228600_x_at	FAM221A	-3.21316	-3.50372	-2.84735	-3.53931	-1.1029	0.411538	2.96182	-3.39955	-3.65539	2.17164	-2.91632	-3.59331	2.24257	0.662748	2.07911	-3.40913	0.94982	-3.26464	2.7808	0.814538	1.1993	-3.37469	-2.93601	-1.11131	-3.56877	-3.57913	0.0721843	1.89578	1.35863	0.34356	0.992257	0.586404	-0.96851	2.47926	1.51075
221561_at	SOAT1	1.99227	1.30766	-0.551444	-0.991116	0.849288	1.1239	0.749799	1.87179	2.46121	1.30141	1.86314	2.8237	1.48412	1.26163	2.44425	1.71079	2.32372	-0.601385	2.16632	2.67264	0.453531	-3.2235	-0.20351	1.05039	0.00260486	-0.396712	-2.20909	0.0538027	1.94305	-2.43504	1.80289	1.06326	1.41319	2.47908	3.89226
226000_at	CTTNBP2NL	-0.0378901	1.07276	0.896301	-1.5928	0.406131	-0.0713146	0.844769	-0.394061	0.601529	0.61633	1.55329	-2.84262	-0.31453	0.680288	-1.07744	1.18859	-0.416257	-2.05269	-1.74081	-0.149051	-1.59081	-2.91004	-0.897606	0.482205	0.977062	2.28926	-0.897007	0.775583	-1.35733	-0.896597	0.877963	0.701275	-0.141474	2.4764	2.33493
238856_s_at	PANK2	0.478592	-0.515232	-1.22998	-1.79546	-0.451634	-0.301053	-0.205853	0.337173	-1.07705	-1.2171	0.904049	0.288975	0.180215	-0.387999	0.877018	0.81624	-1.14731	-0.0382606	-0.662368	-0.553303	-0.72219	0.216314	-1.84386	-0.325198	-0.447407	-0.325051	-2.68883	-0.699746	0.992679	-0.576728	-0.182876	0.0310359	-0.285017	2.47618	2.19116
225019_at	CAMK2D	-0.259587	0.871436	0.486616	-1.03654	1.88326	0.394996	-2.02516	1.11956	1.15803	4.31793	-2.36389	1.18185	0.190492	2.2672	2.99162	1.43037	3.04017	-1.33005	3.63001	1.32625	-0.620265	-1.31264	1.63654	3.24634	-1.53654	-2.35929	0.573971	1.83005	-0.345295	2.48202	-2.44876	0.143074	0.963728	2.47593	3.43965
209822_s_at	VLDLR	0.590968	2.52309	-0.164139	1.56646	2.17724	1.66413	-0.756374	-0.353158	1.63797	3.42949	-2.83002	-2.73487	-1.07086	2.42427	-2.76729	-2.53653	3.46084	2.83844	2.55665	-2.77157	-2.77647	-2.91004	-1.33315	2.83054	-3.11198	-1.13971	-1.19447	0.685788	2.13116	1.18629	-2.83979	-2.5107	0.444237	2.47551	2.91974
1553947_at	EXOSC6	1.5509	0.622074	0.361962	1.20982	1.01217	0.855925	0.64335	1.68059	2.84569	1.17379	1.71487	2.0665	1.17001	1.19343	1.35852	0.923791	0.631968	1.2147	0.783409	0.919603	1.09004	0.822438	-1.94851	0.761205	0.705635	1.14945	-0.295098	0.794535	1.39476	0.74447	1.13116	1.43891	1.19665	2.47388	3.67053
204560_at	FKBP5	1.10963	0.681947	0.129144	0.749164	-0.82005	0.0326202	0.300021	0.25823	2.14811	-0.0844987	1.27295	2.7751	0.59404	0.133849	2.00444	2.0348	-0.203401	1.53097	0.132376	0.9874	0.786543	2.04936	-1.06271	-1.42813	0.901194	1.46015	-1.52357	0.373876	1.70331	0.269699	1.5732	0.46229	0.788342	2.47352	3.26186
225314_at	OCIAD2	4.30641	3.43867	-0.7794	3.37775	2.26074	3.33624	0.0797234	2.72856	4.1779	2.89313	1.65437	2.25155	2.99249	0.596847	3.99724	-0.450706	-0.451441	3.86041	1.34984	-0.908423	2.87856	1.32001	1.17232	0.882657	4.21455	5.20532	1.01063	-1.11908	3.82134	1.83169	-1.03866	2.43931	2.0356	2.47242	4.50802
214895_s_at	ADAM10	0.891922	0.692798	-0.936906	-1.66234	-1.40164	-0.8611	-0.170934	-1.794	0.897381	-0.572824	0.961433	0.921816	0.443897	0.168357	1.79341	1.58131	1.07762	0.964847	1.30185	1.48452	0.473023	1.13838	-2.7681	-0.478539	1.199	0.983342	-2.3776	-1.18712	1.24407	-0.40879	0.830868	0.0310359	0.289071	2.47229	2.76136
218976_at	DNAJC12	2.98072	-1.87166	-1.63068	3.78064	-1.89584	-1.93713	3.20347	3.9578	0.237195	0.671192	5.08134	4.06237	4.99402	0.662748	3.07313	3.93523	2.47062	4.55449	-0.377986	5.39607	-2.17708	-2.38092	-1.43096	0.545606	-2.66196	4.83042	-0.514455	4.09572	2.26892	-0.275294	4.07537	3.64784	2.06739	2.47002	4.53741
225934_at	LOC148413	-0.020199	-0.331859	-0.334196	-0.143478	-0.241324	-0.115299	0.239295	0.0513283	0.164821	-0.291569	0.196364	0.25697	-0.22533	-0.0737212	0.10661	0.22014	-0.297187	0.0808458	-0.794171	-0.444202	-0.528452	0.164242	-1.53195	-0.278828	-0.361933	-0.59188	0.634707	-0.0294022	-0.273154	-0.843797	0.656069	-0.243529	-0.0998081	2.46947	2.36966
205807_s_at	TUFT1	-0.808135	0.0502337	0.783228	0.776526	-0.531314	0.242957	0.0956672	0.1736	1.39892	0.293174	-1.86209	-1.64383	-0.169394	-0.725369	-2.04909	-1.91576	-1.25892	0.747293	-0.937278	2.11961	-0.143406	-2.27812	0.238802	-1.14001	-1.11493	0.773609	0.44333	1.67993	-1.68556	-0.186584	0.936914	1.18452	-0.260999	2.4691	2.2081
216493_s_at	IGF2BP3	-0.198791	-1.24754	-2.42313	-1.41064	-2.77463	-2.55002	-0.617102	-1.44032	-1.98592	-2.69634	-0.6444	-2.11193	-0.101216	-2.1104	-1.77353	0.839488	-2.62399	-0.245453	-0.91215	-0.490269	-1.01668	-1.88548	-2.05769	-1.75517	-0.601058	-1.80434	-0.897007	-1.22476	-2.25429	-1.62519	-0.390599	-1.23943	-1.37592	2.46868	1.09276
227273_at	-	0.693236	-2.42537	1.40846	-1.93329	0.42016	-1.71064	1.97605	0.715754	0.563403	-0.208971	-2.49977	-2.41957	-0.714846	-0.216504	-2.61406	1.7741	0.296152	-0.0666679	0.0145425	1.15347	-0.129324	-2.51686	-1.33315	0.889271	1.09023	1.03601	-1.86958	-0.136898	0.119107	1.67198	-0.00103965	-0.693738	-0.289718	2.46713	2.17741
220643_s_at	FAIM	2.87886	-3.20968	0.0785089	-2.68013	1.54452	-0.0937662	2.24917	3.00232	1.01021	1.05026	1.63529	2.72941	0.833242	-0.622745	2.86225	-3.24667	0.658261	-2.71997	0.539268	-2.54195	-3.00192	-0.503309	-1.53195	-0.00742309	-2.81703	-2.57711	-0.194874	0.162406	0.80007	-1.1646	1.13116	1.40117	0.297833	2.46563	2.76346
231121_at	HPS3	-0.839711	-2.74338	-2.3216	-1.79546	-2.22116	-3.17606	-1.1543	0.486673	0.874526	-2.56561	-2.17907	0.506043	-1.81342	-0.854748	0.554844	-1.53985	-2.83665	-0.601385	0.042538	-2.21456	-1.80228	-1.6094	-2.58025	-2.08572	-1.43622	-1.37457	-2.68883	-2.35552	0.224658	-3.06796	-1.07108	-1.15146	-1.31962	2.46434	1.14472
1556841_a_at	ALDH1L2	-1.3337	-1.87166	-1.15381	-2.07456	-0.00409653	-1.39675	-1.86363	-1.17376	-1.74702	-1.37811	-1.77468	-1.78144	-1.67496	-0.946973	-0.688132	-1.78417	-1.4622	-1.8864	-0.244931	-0.683919	-1.72973	-1.69785	0.0791266	-0.407361	-1.70656	-1.59262	-0.400757	-2.35552	-1.88195	-1.13252	-1.09676	-1.1292	-1.34625	2.46429	1.11805
222283_at	ZNF480	0.0611559	-2.05052	-1.83245	-0.991116	-1.1453	-1.54689	-0.733542	-2.02486	-1.44886	-1.10069	-0.129491	0.308336	-1.92023	-0.664371	-0.330751	-0.357076	-0.282645	-0.815184	-0.466092	-1.68483	-0.921537	-0.503309	-1.53195	-1.89677	-0.04067	-0.85569	-1.52357	-0.673203	-0.0650942	-1.07025	-0.634944	0.052387	-0.957771	2.46015	1.50238
223995_at	SLC12A9	-0.724726	-1.87166	-0.902991	-0.74023	0.878807	-0.428429	-1.1543	-0.230964	-0.935341	0.111158	-2.49977	-1.16253	-0.617496	-0.114541	-2.23248	-2.32786	-1.86113	-0.12291	-1.29653	-1.20798	-0.739977	-1.33128	-0.822059	-1.24686	-1.74396	-1.73256	-2.20909	-2.16635	-1.28055	-2.78021	-1.92722	-2.44844	-0.972095	2.45778	1.48569
1554489_a_at	CEP70	2.78285	-0.407946	-0.873959	-3.02487	-0.789775	-0.0713146	1.13381	-2.82599	0.591853	0.560786	1.71487	1.71266	0.559648	0.400352	3.15103	1.88707	0.907596	-2.54828	1.63563	2.05168	-2.65864	0.385695	0.0791266	-0.956511	1.33178	1.10865	-0.514455	1.56981	2.08341	-1.13252	1.25717	1.41391	0.427385	2.45629	2.88367
231230_at	KCNK10	-1.8418	-2.2979	-1.83245	-1.46663	-1.95049	-1.82118	-1.62832	-1.93016	-1.74702	-1.58294	-2.45295	-1.71106	-1.54999	-0.145845	-1.23814	-1.51054	-1.06594	-2.17467	-2.08007	-2.31245	-2.29828	-1.49986	-0.423272	-2.1629	-1.70656	-1.59262	-0.897007	-1.69954	-1.94605	-1.95823	-1.28533	-1.60687	-1.71703	2.45457	0.737539
210587_at	INHBE	-2.7593	2.38837	-2.42313	-2.30502	-2.97696	-2.61082	-2.79503	-2.57636	-2.81107	-1.84959	-1.61007	-2.76756	-1.9571	-0.644718	-2.99906	0.81624	-2.37038	-1.69966	-2.72352	3.90118	-1.11985	-2.34358	-2.58025	-1.24686	-3.18025	-2.64997	-2.3776	0.119055	-2.60595	0.515822	-2.75432	-2.5107	-1.63868	2.45284	0.814164
231822_at	CTTNBP2NL	-2.28366	-1.24754	-1.88341	-2.45574	-2.82765	-2.36597	-2.0661	-2.3275	-1.07705	-2.43677	-0.288991	-2.73487	-2.55598	-2.22262	-2.76729	-0.873029	-2.43925	-2.99951	-2.83805	-2.47675	-2.49581	-2.34358	-1.64005	-2.46968	-1.46886	-0.0848406	-2.3776	-2.11727	-2.43632	-2.70204	-1.84567	-1.69239	-2.15839	2.45159	0.293203
218693_at	TSPAN15	-2.7593	-2.6786	-1.99136	-2.22999	-1.69066	-1.44922	-0.308228	-1.88435	2.23436	-0.0111367	2.59405	-1.4538	1.60273	-1.77629	-1.71164	-1.22651	-1.43155	-1.66527	-2.28026	-1.71025	-1.87221	-2.00964	-1.94851	-1.72155	-1.25372	-0.738381	-1.04173	-1.61607	-1.94605	1.24254	0.869973	-0.925887	-1.09136	2.45019	1.35883
224453_s_at	ETNK1	-0.363027	-1.12347	-3.0434	-2.96304	-2.17184	-1.99631	-1.12474	-1.88435	-1.16089	-2.39795	0.0416011	-0.180225	-0.714846	-1.77629	0.208889	-0.734622	-1.28631	-1.0922	-0.182558	-0.476277	-0.988276	-0.800315	-2.85001	-2.08572	-1.70656	-2.02424	-2.3776	-2.40287	0.0877954	-2.08483	-0.0742638	-1.21845	-1.22109	2.44936	1.22826
228530_at	MZT1	0.536846	2.14686	-1.67687	-1.29721	-1.0657	-0.374335	-0.905405	-0.484038	0.610026	-1.12785	0.353492	0.840392	0.357592	-0.494098	1.19802	1.4798	0.296152	1.30576	0.375728	0.430231	-0.0482809	1.00034	-1.84386	-1.89677	-0.246633	-0.956909	-0.400757	0.251897	0.696725	-1.82828	1.25103	-0.335624	0.12527	2.4476	2.57287
222611_s_at	PSPC1	2.00812	1.00898	-0.841131	-1.0811	-0.0400953	-0.00844674	0.930955	-0.0460399	1.91621	0.247174	2.46361	1.75358	0.0908107	0.829262	2.21061	2.79288	0.69084	1.45546	1.20157	0.871572	0.63551	1.8914	-2.27639	-0.262238	1.53264	0.764966	-0.75763	1.00138	2.13116	-1.03556	2.43906	0.849942	0.922741	2.44741	3.37015
1558014_s_at	FAR1	0.919006	0.646912	-1.11927	-0.622359	-1.44595	-0.136385	-0.955316	-2.17648	1.7626	0.819674	0.879121	1.35232	0.775083	0.580436	1.81321	1.24095	1.75551	1.66508	0.118986	0.80986	0.936072	1.32966	-2.38444	-0.0715406	-0.361933	-0.529025	-2.81281	-0.292799	0.437261	-0.896597	0.327842	-0.729365	0.434149	2.44729	2.88144
1553234_at	ADAMTS18	-1.3337	-1.12347	-1.15381	-1.72475	-1.1029	-0.791727	-1.0425	-0.876348	-1.81847	-1.34488	-1.11287	-1.27571	-0.928323	-1.34371	-0.833275	-1.53985	-0.416257	-0.910368	-1.20779	-1.20798	-0.988276	-1.23612	-0.0566723	-0.934276	-1.46886	-0.717574	0.752456	-0.673203	-1.44771	-1.82828	-1.84567	-0.729365	-1.15443	2.4457	1.29127
1555460_a_at	SLC39A6	0.969847	0.0884431	-1.27351	-0.944633	-1.26637	-1.30797	-1.21768	-1.57146	1.47622	-0.963352	1.06682	0.790578	0.760081	0.156653	0.679406	0.524294	0.921908	1.22661	1.39661	-0.250862	0.065979	1.63781	-1.53195	0.274957	0.187182	0.905351	-2.3776	-0.567735	1.5303	-0.764902	0.405423	-0.488418	0.0630816	2.44566	2.50874
203987_at	FZD6	1.7052	1.82938	2.32189	-1.53026	-0.667953	-3.17606	-3.16197	-1.25035	2.63044	1.78447	1.8279	1.44042	2.20156	-0.354891	3.41012	2.25179	-3.27785	-2.96247	2.54979	0.814538	-1.43273	1.85177	-1.06271	-1.462	3.31488	2.89387	-1.69017	1.02635	2.01098	2.48515	2.59934	1.46474	0.419284	2.44514	2.86442
201539_s_at	FHL1	0.829381	-1.59087	-1.35388	-0.991116	-2.27634	-0.661478	-0.558055	-1.794	1.35714	-1.54854	-0.364825	1.06744	-0.600463	-0.459752	2.28779	-1.12597	0.731785	-0.601385	0.454817	-0.9675	-1.37507	1.0639	-0.746565	-1.51721	-0.344195	1.87044	-1.52357	-0.0475784	1.65811	-1.40022	-1.25278	-0.77938	-0.408292	2.44416	2.03587
203140_at	BCL6	0.693236	-1.99302	1.24696	1.16976	0.535151	1.47251	1.83402	-1.10492	2.08469	0.678803	-1.45619	0.388216	0.0524572	-0.0737212	0.292704	-0.642012	2.41845	-0.0382606	2.8024	-1.48649	2.51626	0.783394	1.07737	1.66649	-1.0321	0.237275	-0.897007	1.3896	3.28924	2.02204	-2.18594	-1.06751	0.443737	2.44384	2.88757
210098_s_at	-	1.13171	-0.066342	0.226776	1.11925	0.655024	1.13471	0.567074	2.31522	0.882495	0.337578	0.196364	1.05548	0.319297	0.938662	0.452187	1.35979	0.648981	1.16082	0.618206	1.33913	0.528429	0.770667	-0.976905	0.491241	0.211572	-0.0555886	-0.400757	1.27717	0.530339	0.136163	1.20471	0.630191	0.819621	2.4414	3.26102
203100_s_at	CDYL	1.58978	0.335058	0.500118	-0.143478	0.262374	0.676452	1.57666	1.06307	2.30453	0.150296	2.33836	2.95326	1.25276	0.571059	1.84167	2.43674	0.921908	1.79041	1.44652	1.9002	1.81212	2.05233	0.276702	0.188323	1.13253	1.19703	0.304487	1.97569	2.1282	0.34356	1.65999	1.98982	1.28839	2.44124	3.72962
209946_at	VEGFC	-1.41447	-2.17703	-1.27351	-2.37789	-1.69066	-1.65467	-1.78579	-1.98219	-0.887769	-1.69694	-2.45295	-1.89136	-1.88762	-2.1104	-1.59716	-1.91576	-1.75782	-1.52291	-1.8518	-2.66955	-1.80228	-1.82547	-0.976905	-0.495893	-2.00581	-1.59262	-1.19447	-1.45053	-0.667419	-1.74536	-1.8891	-1.77238	-1.82991	2.44106	0.61115
236620_at	RIF1	0.891922	0.0708696	0.935887	1.8206	1.37822	1.05008	1.32366	2.19704	0.912277	1.04417	-0.129491	1.20218	0.79667	0.711185	0.10661	0.891328	0.378135	0.450323	-0.309151	0.0978789	0.936072	0.0682246	1.91189	1.52584	1.10374	0.386797	1.63752	0.833099	0.682931	0.927548	1.21105	1.55514	0.791019	2.4406	3.23162
1557217_a_at	FANCB	-0.967084	-2.23396	-2.84735	-2.22999	-1.79567	-2.36597	-2.62734	-2.22732	-1.31569	-2.13791	-2.64032	-2.07433	-1.74496	-2.53245	-1.12581	-1.98271	-2.65657	-1.14972	-1.52421	-2.89548	-1.83819	-2.6115	-2.58025	-2.65539	-0.957862	-2.92603	-3.40129	-1.2987	-1.78205	-2.35119	-1.92722	-2.48179	-2.05374	2.43791	0.384165
238336_s_at	DNAJC21	-2.5184	-2.05052	-2.42313	-2.68013	-2.50314	-1.71064	-1.70534	-1.44032	-1.34956	-1.41063	-1.61007	-1.58132	-1.12082	-1.80842	-1.68574	-1.25388	-2.37038	-1.84981	-1.88761	-1.8321	-2.77647	-2.27812	-1.94851	-1.00962	-2.38823	-2.54156	-2.81281	-2.99589	-1.75001	-1.78762	-1.75851	-2.7163	-1.8396	2.43697	0.597371
1565939_at	C5orf22	-2.11497	-2.6786	-2.99459	-3.15604	-2.77463	-2.84585	-2.75294	-3.09513	-1.41683	-1.97291	-1.90306	-0.917636	-2.18188	-2.30138	-2.13997	-1.81375	-1.86113	-2.0076	-2.60271	-1.89181	-2.37595	-1.58148	-2.85001	-1.55282	-2.50843	-2.85696	-2.3776	-2.40287	-1.50404	-3.06796	-1.64298	-2.5107	-2.27117	2.43646	0.165287
211192_s_at	CD84	-1.37188	0.437212	-0.808144	-1.41064	-2.44572	-1.05281	-1.01041	-2.42926	-2.28382	-1.04409	-1.94669	0.832919	-2.22396	-1.63871	-2.58321	0.101757	-0.600266	-2.05269	-1.01253	0.0543649	-0.143406	-1.46714	-0.308538	-2.5407	-0.684589	-1.91233	0.304487	-1.45053	0.819183	-1.99796	0.477495	-0.59737	-1.22443	2.43372	1.20929
206631_at	PTGER2	-2.64182	-3.10011	-2.7423	0.964181	1.34236	0.130727	-2.75294	-3.05436	-2.7224	-2.30683	-2.68683	2.37047	1.11315	-0.324333	3.14684	-2.04785	3.21709	-2.7578	3.23315	-2.54195	3.53271	1.5623	1.12511	-1.55282	-2.66196	-2.88962	-2.68883	-2.35552	2.58591	-2.48279	-2.71181	-3.07873	-0.708078	2.43292	1.72484
224441_s_at	USP45	-0.278793	-0.30774	-1.93882	-1.53026	-0.451634	-0.597238	-1.41511	-0.288536	0.48538	-1.34488	-0.932823	-0.111362	-0.529711	-1.60321	0.614752	-0.756018	-1.28631	-0.229168	-1.29653	-0.553303	-1.01668	-0.126603	-3.08204	-1.08345	-2.11845	-1.69941	-3.40129	0.132228	-1.20202	-0.645758	0.0707068	-1.63467	-0.717565	2.43207	1.71451
1569472_s_at	TTC3 /// TTC3P1	-0.54412	-0.486891	-1.22998	-1.35353	-1.58877	-1.60131	-1.1543	-1.70028	-0.833681	-2.43677	0.154767	-0.515428	-0.22533	-1.63871	-0.777744	-1.05621	-0.807026	-0.936621	-1.06904	-1.56698	-2.37595	0.783394	-0.363746	-1.85893	-1.40476	-0.654238	1.90216	-0.270402	-0.483089	-1.25832	0.110002	-0.230805	-1.0684	2.43181	1.36342
236026_at	GPATCH2	0.37053	0.349614	-1.53491	-2.22999	-0.759535	-2.23623	0.177168	-1.93016	0.573434	-1.12785	0.618663	1.00922	-0.141465	-0.0485254	0.168523	0.361973	0.683697	0.471265	1.3449	0.147793	0.57527	-0.201778	-2.7681	1.17847	0.484419	-0.0400681	-2.04008	0.221866	-0.968173	-0.238881	-1.07108	-1.26544	-0.186594	2.42901	2.24241
221038_at	-	-2.00663	-2.17703	-2.63748	-3.02487	-2.11421	-2.23623	-3.04709	-1.52271	-2.07028	-2.35228	-2.26947	-2.00068	-2.63502	-2.92212	-2.9708	-2.53653	-3.07813	-1.92743	-2.96067	-2.17884	-2.69683	-2.21073	-2.85001	-2.95243	-2.62462	-3.01994	-2.539	-2.68984	-2.40397	-2.48279	-2.10248	-2.88988	-2.43342	2.42537	-0.00805877
221917_s_at	GRSF1	0.673637	-0.600178	-0.528221	0.467525	0.277505	-0.428429	-0.220894	0.0196362	0.0607926	-0.362313	0.128322	0.113135	0.347808	0.123865	0.347065	0.291714	0.240977	0.178805	0.212629	0.430231	0.0543412	0.445421	-0.481695	0.315454	0.423951	0.781188	0.374222	0.436769	0.385734	-0.576728	-0.151315	0.294305	0.0886806	2.42439	2.51307
213173_at	PCNX	-0.868198	-2.49187	-1.40143	-0.699349	-0.220176	-1.05281	-1.82091	0.632889	-1.59292	-1.44336	-2.1332	-0.666797	-1.17491	-1.4088	-0.346931	-1.98271	0.274372	-0.560548	-0.325812	-2.08193	-0.101643	-1.16103	-0.897606	-0.819643	-0.957862	-1.06057	-1.69017	-1.88592	-1.38803	-0.40879	-2.49121	-2.32976	-1.06827	2.42255	1.35428
205686_s_at	CD86	1.39935	-1.75403	-1.53491	-1.18544	-2.44572	1.21388	-2.10653	-1.70028	0.416221	-2.26361	-1.49124	3.04443	-1.36275	-0.921977	-1.91819	-2.04785	0.347867	-1.33005	-2.08007	-0.40158	-0.476161	-1.91494	-0.254386	-0.214027	0.244743	1.74512	0.151263	-2.95587	-1.35733	-2.43504	-2.05729	-1.71745	-0.906126	2.42179	1.51566
230005_at	SVIP	-0.695773	2.37781	1.23076	0.866425	-3.48275	-3.27812	2.14651	-0.21044	1.94022	-0.78895	1.48236	2.4694	-1.36275	0.179662	3.83077	2.52709	-0.992682	0.499445	0.40524	2.44523	-3.15162	0.293669	-2.85001	-2.12398	2.66023	2.6978	-2.539	1.07446	1.18484	1.76873	2.44579	2.32714	0.579473	2.41886	2.99833
236918_s_at	LRRC34	1.51187	-0.0862973	0.0430484	1.92892	1.23763	1.37082	1.15279	0.89504	1.41355	2.78016	1.13824	1.60342	1.6609	2.05935	-2.9708	1.52579	2.5617	2.0819	1.09284	-3.24738	-0.762806	2.36656	-2.67488	-1.89677	0.0414097	1.66132	-0.295098	0.665621	-0.0773229	1.15782	2.38788	1.2459	0.987675	2.41814	3.40582
210733_at	-	1.71908	0.796978	0.772405	0.114913	0.362746	1.49693	0.494125	0.462415	1.8075	1.07741	1.41962	2.05846	1.5295	1.07743	2.83352	1.95295	1.2801	1.73504	1.77071	1.73757	0.998523	2.37667	-0.607602	1.01739	0.656238	1.25007	-0.897007	0.82427	2.17356	0.178365	2.00433	0.210193	1.32497	2.41675	3.74172
224359_s_at	HOOK3	1.147	-0.35503	-1.44814	-0.944633	-1.1029	0.855925	-0.708223	-0.97184	-0.299956	-1.12785	-0.40352	0.514948	-0.756769	0.202612	-0.0378681	-1.00925	-0.159064	-0.581854	-0.0109868	0.534733	-0.476161	0.234656	-0.822059	0.11768	-0.706866	-0.783478	0.44333	-0.232482	-1.35733	-0.69132	-0.373078	-0.964698	-0.333133	2.41658	2.08345
209672_s_at	MIOS	-1.21663	-3.26444	-2.8016	-2.60577	-3.02931	-2.36597	-1.94277	-1.57146	-1.67027	-2.5231	-3.17166	-2.61776	-2.18188	-2.61485	-1.79728	-2.47409	-3.07813	-1.66527	-2.60271	-3.24738	-1.52523	-2.57887	-3.15468	-3.19821	-2.34984	-3.31139	-3.32497	-2.82474	-2.57261	-2.48279	-2.99929	-2.83118	-2.42212	2.41636	-0.00575514
1556097_at	HOMER2	-1.95069	0.273226	-3.09295	-3.27067	-2.87746	-3.17606	-2.27865	-3.4411	-2.81107	-3.1057	-3.33605	-3.1003	1.19817	-3.1752	-2.20897	-1.88103	-3.14574	-3.19246	0.805369	-1.68483	-1.66127	2.74827	-2.58025	-3.3255	-3.11198	-3.22891	-3.05086	-0.896928	0.826739	-3.32665	-2.75432	-1.06751	-2.27261	2.41574	0.14313
201279_s_at	DAB2	-0.904657	-0.689715	1.46575	-1.79546	-1.79567	-1.99631	0.463706	-1.794	1.25182	1.20007	1.7839	-1.35863	1.34575	-1.80842	1.15863	2.26491	0.802377	-2.13067	0.759578	-0.223637	-2.22207	1.62248	-1.73825	-0.866503	1.61265	2.07318	-0.295098	2.34133	-1.81357	0.852749	1.83294	1.43443	-0.100034	2.41204	2.31201
201171_at	LOC100652765	0.39302	-1.12347	-1.04212	0.350363	-0.502438	0.564058	0.0797234	0.0196362	0.225718	0.494127	0.275645	0.901514	-0.0351654	0.445916	1.3455	-0.344295	0.284941	0.689927	0.750951	0.463977	-0.0749462	0.255423	-2.58025	0.536153	0.52145	0.162607	-3.05086	0.00396565	0.463595	0.00395283	0.122223	-1.71745	0.211876	2.40962	2.6215
217478_s_at	HLA-DMA	3.71612	2.67132	4.93442	-0.818284	1.10062	2.39381	-0.49533	-1.74471	0.00791002	1.1037	2.44079	3.40204	0.59404	1.91365	-2.20897	1.79974	2.07787	0.143023	1.85389	4.21087	1.21115	3.85642	3.51403	-0.100065	3.69111	3.78844	-0.295098	-1.37411	2.93341	0.717367	2.05849	3.93046	1.45483	2.40857	3.8634
212764_at	ZEB1	-3.5205	3.39419	3.68388	2.38538	3.73945	-2.73344	-3.43124	2.51368	1.9269	1.459	2.50433	3.1138	2.38337	-3.10887	3.45465	-3.34124	-2.43925	2.78643	-1.29653	-0.40158	0.48174	3.20875	-0.153473	0.904043	4.51703	3.57869	-0.295098	1.3964	3.43126	2.14091	-2.83979	2.10658	0.653621	2.40685	3.06047
239172_x_at	MDFIC	0.25093	-1.59087	-0.688656	-0.991116	-1.18082	-2.114	-2.02516	-1.32462	-0.71424	-1.47973	0.275645	-0.410997	-1.04644	-0.921977	-0.402952	-0.982594	-0.101758	-1.8864	-0.293752	-1.76933	-0.739977	-0.636927	-1.15072	-1.51721	-0.934931	-1.59262	-2.3776	-1.57668	-0.464754	-1.43394	-1.8891	-1.74396	-0.969943	2.40625	1.43631
208456_s_at	RRAS2	-2.7593	1.89429	-2.09744	-2.37789	-2.50314	-2.7897	0.605575	-0.70593	2.28865	0.391587	2.74617	1.16659	-2.0665	-2.34318	-2.42679	-2.43291	-1.93196	-2.2996	1.21916	1.86977	-2.33611	1.90144	-1.43096	-0.462718	-2.73755	2.04101	-2.04008	1.79697	-2.25429	-2.82274	1.05508	0.733442	-0.727627	2.40325	1.67562
214483_s_at	ARFIP1	1.27153	0.586113	-2.26138	-1.2415	-0.262956	-0.8611	-0.880385	-0.732876	0.905456	-0.613055	1.2535	0.840392	-0.299034	-0.130497	0.515466	1.66204	-0.101758	0.165634	-0.794171	1.89684	0.149178	-0.0791806	0.521534	-0.309196	-0.361933	-0.0118635	0.573971	0.178735	1.14852	-0.310473	0.620772	0.218788	0.0459128	2.40244	2.44835
1559343_at	LOC100506948 /// SNORD107 /// SNORD115-13 /// SNORD115-26 /// SNORD115-7 /// SNORD116-28 /// SNRPN	-0.160928	-0.407946	-1.49167	-2.07456	-1.69066	-1.60131	-0.090651	-1.40174	-0.10602	-1.10069	-0.251603	-0.2231	-1.74496	-0.145845	0.197111	-0.435699	-1.25892	-0.138856	-0.359967	-0.476277	-1.06897	-1.00614	-2.16919	-1.08345	-0.486597	-1.34	-2.20909	-0.542587	0.294582	-0.169853	0.54737	-1.33434	-0.748214	2.40217	1.65395
211379_x_at	B3GALNT1	-3.61006	-3.3648	-3.27389	-3.27067	-3.52138	-1.60131	-0.170934	-3.32101	1.61071	-1.41063	-3.29701	1.26181	-0.999336	-2.7694	1.21787	-3.59464	-0.70187	-3.57501	-3.23248	-3.58042	-2.09964	0.462268	-3.08204	-3.53963	-3.53716	-3.50165	-1.86958	0.60119	-3.46195	-3.29255	1.47048	-3.35112	-2.06022	2.40098	0.340758
209606_at	CYTIP	2.43746	2.67719	0.210826	-0.455723	-2.66402	2.11452	-2.66731	-2.02486	3.78579	-1.34488	0.314101	2.9997	1.16461	2.02021	5.28859	-0.420514	2.19949	2.03672	1.21916	0.700723	0.985448	1.29607	-0.0566723	0.689503	1.15746	-0.489543	-0.75763	-0.542587	1.60607	0.0511033	-2.75432	-1.52709	0.979588	2.40057	3.38015
205659_at	HDAC9	2.11427	-1.24754	0.538336	0.927513	2.22151	2.20514	-0.984182	1.39947	1.48071	2.9419	0.801311	0.564387	1.17001	1.76101	1.41553	-0.536894	2.11908	-0.910368	1.12352	-0.277445	2.37669	-0.28391	2.46103	0.874821	1.84977	-0.433426	-0.295098	-0.446136	0.553723	-2.21803	-1.09676	-0.389363	0.941363	2.39906	3.34042
224853_at	SLAIN2	0.713805	-0.752397	-2.52833	-1.72475	-2.72307	-1.35222	-1.98498	-2.27611	0.37319	-1.2171	0.388707	-1.08495	-0.756769	-0.946973	0.426092	-0.283624	-0.416257	-0.544098	0.302094	0.28009	-0.660491	-0.201778	-2.93601	-1.72155	-0.706866	-1.08395	-2.20909	0.0873807	-0.0160386	-1.62519	0.718274	-0.763717	-0.805383	2.39902	1.59363
1569024_at	FAM13A	-2.5184	-1.53476	-0.528221	-1.5928	-2.66402	-2.23623	-1.55494	-2.1279	-2.54631	-3.1057	-2.5461	-0.0319601	-0.999336	-2.81275	0.895475	-0.372916	-2.14761	-0.986068	-1.52421	-0.752827	-1.72973	-0.503309	-1.15072	-2.23515	-0.053771	-3.01994	-1.19447	-0.646679	-2.74427	-1.66176	-0.151315	0.000567923	-1.58438	2.39745	0.813074
201299_s_at	MOB1A	2.17509	1.76635	-0.356778	0.114913	-0.426662	0.0702382	1.15279	0.449122	2.37726	0.542447	2.24314	2.08397	0.924871	0.836862	1.25772	1.11365	0.817889	1.41031	0.963512	0.667199	1.05776	2.01953	-0.423272	0.232388	0.682916	1.34484	-0.75763	0.279429	2.75749	0.482468	1.96294	-0.628507	1.00919	2.39708	3.40628
222439_s_at	THRAP3	1.50094	0.465995	0.885651	1.73273	1.50696	0.927672	1.37896	1.5028	1.32483	1.05026	1.69978	1.34352	1.14188	1.14254	1.01834	1.0608	0.780237	1.16082	0.743219	0.67426	0.992	1.24063	0.706021	1.21388	1.10922	1.05756	1.15231	0.643613	1.37602	0.927548	1.19345	1.31443	1.15211	2.39699	3.5491
1554067_at	C12orf66	-0.967084	0.560501	0.925452	0.788814	2.42036	0.242957	1.35734	1.08783	-1.41683	0.326545	-0.690274	0.225553	0.307692	0.892425	-1.98312	1.16759	1.4149	-0.260927	1.33995	-1.33027	1.50446	1.3589	-0.423272	1.6196	1.20499	0.248719	-1.52357	-1.65644	0.513817	1.84147	0.83932	-0.905746	0.32047	2.39663	2.7171
218674_at	C5orf44	-0.447028	0.705264	-0.0298213	-2.07456	0.349216	-0.428429	-0.456394	-0.505087	0.905456	0.199197	0.535699	0.984676	0.498947	0.100437	0.614752	1.71438	-0.0188176	0.42048	-0.0109868	0.463977	0.63551	0.471649	-1.24176	0.406392	0.585379	0.0282139	-2.68883	-0.469174	0.376669	-0.104332	0.173233	-0.744335	0.176068	2.39635	2.57242
232197_x_at	ARSB	1.51784	0.0116011	-0.225986	-1.79546	-0.426662	0.855925	-2.83766	0.773528	1.03545	0.874597	-0.40352	0.319764	-0.637634	0.836862	-0.508488	-0.570334	-0.78512	0.818964	-0.600455	0.571542	1.41596	-2.00964	-3.15468	-2.46968	-0.865793	-1.84125	-2.539	-2.4532	0.638743	-0.953931	0.36205	-3.13089	-0.0587616	2.3963	2.33754
226550_at	SLC9A7	0.106588	3.40207	2.94449	0.891989	-1.1029	0.879482	-1.44674	-1.52271	1.16996	-0.208971	0.755964	1.97473	2.93603	-1.09517	1.10111	-1.05621	2.10568	-2.42772	1.75052	-0.101668	-2.22207	3.97498	-0.308538	-0.199435	3.36601	1.81586	-0.75763	1.22057	-1.88195	-0.468979	0.824314	1.16975	0.552826	2.39462	2.94745
226952_at	EAF1	2.04378	1.52156	1.73328	1.82718	1.39252	1.40725	1.35734	1.98434	2.27241	1.69441	2.27885	2.35186	1.55182	1.4813	1.23748	1.71836	1.68352	1.83731	3.5392	2.36828	1.95065	1.66384	-1.73825	1.92325	1.62689	1.48868	-0.0118597	1.38327	2.55019	2.31938	2.13531	1.19872	1.8641	2.39396	4.25807
228043_at	UTP15	-0.23815	-1.64143	-0.268806	-2.45574	-1.1453	-1.13073	-2.18928	-2.17648	-0.425293	-1.27749	-0.6444	-0.445497	-0.756769	-0.876649	-0.508488	-0.774654	-2.33048	0.327365	-2.0378	-2.02055	-1.37507	-1.31264	-0.104435	-1.79113	-0.795366	-1.46046	-1.04173	-1.61607	-0.88426	-1.74536	-0.00103965	-1.69239	-1.15083	2.38929	1.23846
204507_s_at	PPP3R1	2.18964	2.46313	0.144818	0.366849	0.167224	0.938255	1.55766	1.20857	2.49142	1.40219	2.90632	2.80232	2.05092	2.57532	2.21626	2.09154	2.44518	2.36529	2.8942	2.09472	2.04883	2.70244	-0.897606	1.02444	1.42269	1.78275	-1.04173	1.83982	2.75902	1.05401	3.75117	2.21038	1.86859	2.38916	4.25775
200872_at	S100A10	3.32851	3.91895	-0.452559	2.48021	4.07347	4.63354	5.4297	4.65312	5.46724	2.51801	0.0988637	5.76788	-0.77664	3.81588	2.7726	-0.897236	4.47152	0.0539331	5.78046	1.97568	2.39987	-0.941934	3.82278	4.52693	-1.19839	1.12224	-0.75763	3.10178	-0.763276	4.84737	4.60531	3.9369	2.95566	2.38781	5.34347
242630_at	-	-1.25454	-1.92787	-2.47806	-2.07456	-2.27634	-2.18059	-2.71485	-2.37491	-1.48565	-2.69634	-2.03644	-1.4538	-2.14169	-2.1788	-2.55258	-2.67778	-2.80146	-1.3909	-2.32107	-2.54195	-2.37595	-2.6115	-2.48412	-2.5407	-1.88943	-2.24473	-2.04008	-2.4532	-1.62533	-1.82828	-1.56529	-2.74593	-2.17801	2.38637	0.208364
206332_s_at	IFI16	3.23016	0.479929	3.58003	-0.0689796	0.2319	0.608006	2.94702	1.71623	0.844193	2.17164	5.30286	5.39748	3.83578	1.49476	5.65522	6.56249	2.19621	3.42899	0.179841	2.30302	2.5848	5.14218	0.454766	2.92898	4.75381	4.02904	-0.194874	-0.0294022	1.71774	0.178365	4.21766	4.70025	2.60484	2.386	4.99084
202704_at	TOB1	3.01172	1.46982	1.31884	2.3056	1.56917	3.75886	1.58606	2.28819	3.05039	3.31602	-2.03644	1.85476	4.25595	2.95534	-3.24853	3.27832	3.29366	3.01228	3.45155	2.90868	2.05249	3.45726	-0.481695	2.34279	2.58012	1.19703	-1.52357	2.18173	2.89119	2.90104	1.24596	1.9241	2.17001	2.38494	4.55495
223177_at	NT5DC1	1.18959	0.903552	-0.452559	1.75335	-0.00409653	1.88622	1.51225	1.5825	3.02673	1.61489	-1.24344	1.63716	1.60728	1.3015	2.62266	2.01606	2.75227	1.89422	2.57971	2.00419	1.73987	-2.74638	1.91189	1.30871	-1.00825	1.69516	-0.897007	3.09568	1.93766	1.15782	1.47544	1.33638	1.5092	2.38443	3.89364
223093_at	ANKH	-0.278793	-1.64143	-1.22998	-1.79546	-0.639041	-0.895444	0.27561	0.867178	0.0886714	-2.17809	-0.509664	-0.348086	-0.196834	-1.60321	0.127577	-0.154884	-2.03515	-1.55533	-0.81798	-2.98396	-1.17592	-1.41841	-0.822059	1.41171	-2.00581	-2.43477	-0.75763	-1.65644	-0.245885	-1.03556	-1.84567	0.0940577	-0.875215	2.38294	1.50772
202149_at	NEDD9	-0.668489	-0.0459134	-0.381945	-0.39187	-2.77463	1.17388	-1.90198	-2.08181	-0.425293	-0.344665	1.09674	1.95188	-2.48423	1.779	1.42874	-2.98715	2.22128	1.03297	2.50953	-1.13983	1.99569	0.43704	-0.746565	3.19439	-2.81703	1.4309	-0.400757	1.89578	1.20422	2.42866	-3.19185	-1.60687	-0.121689	2.38245	2.26076
220549_at	FSBP /// RAD54B	-1.2926	-1.4871	-1.88341	-2.75323	-2.72307	-1.39675	-1.0425	-1.6147	-1.252	-1.69694	-1.6969	0.825407	-2.18188	-1.77629	-0.415661	-2.78035	-2.97341	-1.3909	-1.45411	-0.213595	-3.11351	-1.55736	-3.21343	-1.68841	-1.05955	-2.54156	-2.20909	-1.88592	-1.65598	-2.39373	-1.07108	-0.744335	-1.56	2.37938	0.819379
219555_s_at	CENPN	3.58474	2.72258	1.01226	2.71875	2.90556	3.34039	3.07841	3.78091	4.02853	2.69499	3.00573	3.55346	4.2735	3.02068	3.60446	3.22158	2.54626	3.77471	3.56613	3.17172	2.79309	1.32423	1.61689	2.77147	3.51656	2.38692	-0.100533	3.258	3.65757	2.20399	3.2148	3.04175	3.18027	2.37898	5.55924
214729_at	TWISTNB	0.0444143	-2.36513	-2.52833	-1.13557	-2.00463	-1.87867	-0.927929	-0.654197	0.416221	-2.09541	-1.49124	0.0902712	-0.581673	-0.512465	0.127577	-0.536894	-1.09227	-0.138856	-0.504824	-0.988098	-0.115651	0.0234982	-2.38444	-1.51721	-0.706866	-0.632985	-1.86958	-0.779499	-0.139574	-1.58435	-0.748121	-1.21845	-0.937885	2.3787	1.44081
219031_s_at	NIP7	2.82679	0.961403	1.11145	2.36341	2.07928	3.21888	3.05828	3.36101	3.84547	2.62495	2.30113	3.15189	3.49204	3.35218	2.69354	3.0972	1.76387	3.44183	2.1754	1.91862	2.35058	1.3961	-0.363746	3.44303	2.6259	1.84317	0.374222	2.58255	2.19708	2.22321	3.43204	3.31369	2.64193	2.37807	5.02
206667_s_at	SCAMP1	0.85572	-0.00617655	-2.42313	-2.68013	-2.44572	-1.82118	-2.0661	-2.1279	1.35714	-2.17809	1.06682	1.42271	-0.22533	-1.47177	1.69917	1.40212	0.977717	1.03297	0.702309	-0.0233341	-0.18754	2.48443	-2.27639	-1.9323	-1.67782	-0.025016	-2.3776	-1.15091	1.38563	-1.22543	-1.03866	-2.02924	-0.347609	2.37765	2.03004
222179_at	CDC5L	-0.779963	-1.29194	-2.26138	-0.818284	-1.48839	-1.30797	-1.58978	-1.17376	-1.07705	-1.2171	-0.667753	-1.13947	-0.77664	-1.12053	0.226862	-0.606039	-0.762831	-0.684639	-0.91215	-1.18242	-1.25528	-1.09452	-1.53195	-0.981875	-1.05955	-1.27904	-0.194874	-1.37411	-0.94626	-1.40022	-1.15931	-1.45389	-1.03156	2.37699	1.34543
1557910_at	HSP90AB1	5.9783	5.90636	0.647298	1.87254	1.28453	3.01157	5.37563	2.32559	6.62241	3.68803	6.2507	6.84628	5.53158	4.00914	6.26319	6.66946	5.86745	6.03788	5.7294	5.87568	4.46164	6.5925	1.21861	3.55683	5.35309	5.69516	1.24072	6.13357	5.87619	2.91645	6.59846	5.29483	4.78965	2.37682	7.16647
229284_at	MAT2B	-0.160928	-0.569195	-1.31631	-1.5928	-1.40164	-1.54689	-1.62832	-1.44032	0.0731329	-1.77197	0.314101	-0.125371	-0.581673	-0.768938	0.0299515	0.615601	-0.381979	0.0672454	-0.110035	-0.101668	-1.09205	0.569592	-1.84386	-1.24686	-0.0109885	0.0828921	-0.295098	-1.0193	-0.166671	-1.36654	-0.373078	-1.35088	-0.6199	2.3747	1.7548
213241_at	PLXNC1	-0.779963	4.26833	1.76782	-0.364837	-0.0787018	-0.0504069	3.65798	-0.098572	-2.11029	0.326545	-2.68683	-0.588304	-2.86221	0.779591	-1.26052	1.28667	2.29705	0.143023	-1.35228	3.20501	1.0831	-2.1122	-1.06271	-1.39624	1.40711	-0.612874	-0.897007	2.8787	-0.404209	1.39044	-1.53238	0.793613	0.274955	2.37337	2.64833
201308_s_at	40787	-0.020199	1.23893	-2.20527	-2.75323	-2.50314	-2.61082	-0.905405	-3.32101	1.31397	-1.01932	0.774024	0.113135	-0.0870602	0.0765601	-0.911697	1.23596	-0.921032	0.00212929	0.042538	0.387282	-3.18299	0.661382	-2.16919	-2.58518	-0.888408	-0.675939	-2.04008	-0.270402	1.34462	-2.74013	0.800112	-0.693738	-0.603683	2.37279	1.76911
211919_s_at	CXCR4	5.08067	-0.96335	1.50037	2.95027	2.45211	3.65614	-0.661981	2.04577	3.60855	2.20976	3.34852	1.89433	-0.442357	3.246	-0.463057	-0.774654	5.78007	4.03913	4.14538	0.579812	5.72515	2.09524	1.17232	4.46874	-0.726081	2.23277	0.573971	-0.0810218	5.80174	2.16488	0.985311	0.42162	2.16157	2.36975	4.53132
228735_s_at	PANK2	-1.59193	-1.20363	-2.37273	-1.29721	-1.95049	-1.39675	-1.06956	-1.65726	-1.38399	-1.58294	-1.38397	-1.64383	-2.36705	-1.7037	-1.89136	-1.05621	-1.89587	-1.97175	-2.32107	-1.53883	-1.43273	-1.53029	-1.33315	-1.65176	-1.78245	-2.17391	0.304487	-1.57668	-1.47989	-1.95823	-1.64298	-1.60687	-1.66401	2.3696	0.705592
217494_s_at	PTENP1	0.135936	-0.786488	-1.15381	-2.00815	-0.697966	-0.661478	-1.3815	-1.794	-1.10288	-1.01932	-0.0657357	0.235556	0.498947	0.537469	0.775069	0.0216674	0.438213	-0.447887	0.166791	-0.163471	-1.04368	0.682624	-1.15072	-0.65006	-0.619845	-0.325051	-1.52357	-0.727216	-0.103476	-0.169853	-0.928171	-1.66287	-0.423652	2.36705	1.94339
204807_at	TMEM5	0.381987	0.257165	0.30437	-0.117711	-0.0974501	0.34633	-0.090651	0.216446	0.680973	-0.0988216	1.27295	-0.428091	0.0269024	0.562508	0.0537309	2.05456	-0.0332227	1.02702	-0.151262	-0.720729	-0.896096	0.26506	-2.67488	0.285025	1.15097	1.01472	-3.15526	-0.838614	1.76958	0.282684	1.65549	-0.744335	0.27235	2.36617	2.63852
205018_s_at	MBNL2	-1.50455	-0.786488	-2.3216	-3.2161	-2.55749	-2.84585	-1.12474	-2.37491	-2.84851	-2.86667	0.535699	0.078908	-2.93208	-2.42132	-0.796917	0.101757	-2.69569	-2.22039	-3.09799	1.1083	-1.40172	1.20411	-1.53195	-2.65539	-2.31325	-0.832188	-2.20909	0.00396565	0.274752	-2.35119	-0.613242	-0.402347	-1.73933	2.36587	0.626536
222936_s_at	DESI2	-1.10252	-0.890804	-2.42313	-0.858758	-1.1453	-1.87867	-1.52028	-1.17376	-1.04909	-0.721006	-1.90306	-0.515428	-1.19844	-1.14597	-0.777744	-0.372916	-0.921032	-0.643339	-1.20779	-1.56698	-1.20086	-1.67279	-2.16919	-1.42813	-1.19839	-1.87947	-2.3776	-2.21509	-1.01239	-1.47253	-0.748121	-2.02924	-1.1508	2.36559	1.21479
222350_at	-	-2.98979	-3.15882	-1.83245	-2.60577	-1.22555	-2.7897	-2.83766	-2.86436	-3.31195	-3.25974	-2.73172	-2.84262	-2.0665	-2.1104	-2.13997	-2.50669	-2.93924	-2.63469	-1.01253	-1.9525	-2.81652	-2.74638	-2.16919	-0.630014	-1.16541	-1.91233	-2.04008	-3.33099	-2.36435	-3.06796	-2.53902	-1.94352	-2.49063	2.36463	-0.126007
208966_x_at	IFI16	3.32419	-0.0862973	4.0655	-0.0440243	0.0492463	0.149837	3.19456	1.63693	0.806002	1.96116	5.33984	5.41711	4.32226	1.66774	5.58671	6.56618	2.32707	3.49716	0.0669965	2.50677	2.41782	5.20638	0.64623	3.01494	4.87734	4.18563	0.151263	0.307794	1.87412	0.503548	4.49929	4.87189	2.61775	2.36359	4.98134
229793_at	ASAH2B	-1.68693	0.158978	-2.26138	-1.29721	-0.697966	-0.428429	-1.78579	-2.95922	1.03545	-2.39795	-1.65301	-2.84262	-2.86221	-2.38605	-2.33514	-0.678068	-2.69569	-2.2614	-2.0014	1.52428	-3.07668	-2.71245	-1.53195	-1.33635	-2.46845	0.406217	-0.514455	-0.838614	-2.60595	-2.56862	0.306294	0.780799	-1.52559	2.36018	0.834592
1556021_at	GPR180	-0.997575	-0.217387	-2.42313	-1.79546	-1.18082	-2.7897	-2.4973	-2.47741	-1.10288	-2.01492	-1.27659	-1.24647	-1.04644	-1.50553	-1.19281	0.209325	-2.29301	0.390375	-2.67876	-2.11431	-0.00867452	-1.13775	-2.85001	-2.27512	-1.70656	-2.43477	-2.3776	-1.84019	-0.232907	-1.10263	0.306294	-2.39346	-1.51254	2.35949	0.846947
219646_at	DEF8	2.24365	2.64993	0.647298	0.853903	1.03052	1.81604	2.4143	1.15785	2.01261	1.91691	2.15699	2.59877	1.57757	1.5616	2.78084	2.41843	0.914182	2.29417	1.9356	1.80047	1.33325	0.843081	1.32899	1.10657	1.50392	1.04328	0.859656	2.74329	2.00793	0.791567	2.40245	2.67217	1.83908	2.35791	4.19699
200984_s_at	CD59	1.33148	3.15557	2.76975	2.53181	-0.285989	0.520386	3.02664	2.53372	4.27016	0.652824	1.26676	0.0313287	1.03427	-0.768938	2.91638	1.09687	0.855575	3.14155	1.02346	3.41698	-1.28242	-1.33128	-0.607602	-0.711759	3.81922	4.07404	0.634707	2.62094	3.92673	0.579591	1.22236	3.76592	1.72603	2.35741	4.08344
231964_at	BICD1	-2.05473	0.479929	-0.334196	-2.60577	-0.139179	-1.71064	-1.12474	-0.817622	-2.32728	-1.77197	0.262734	-2.95815	-1.85337	-2.03	0.0537309	0.738531	-0.130763	-0.885162	-1.15137	-3.07429	0.964722	0.26506	-1.94851	-0.355455	-0.74891	0.0282139	-2.68883	-1.11908	-0.218802	0.448163	0.426055	-2.00438	-1.17172	2.35731	1.1856
201300_s_at	PRNP	3.42757	-1.20363	2.9941	3.38957	2.0837	4.03743	4.47129	3.93822	3.03606	2.20976	-0.343966	3.72726	3.7382	2.13548	2.33623	2.19408	4.39185	3.317	2.68887	4.23001	1.31178	4.79725	1.23895	5.0116	-3.21445	2.97992	1.70722	4.27224	3.77069	2.66342	-0.336061	3.58849	2.83995	2.356	5.19595
225651_at	UBE2E2	-2.93963	-2.61756	2.76975	3.41562	-1.40164	2.5832	-2.32396	2.66096	4.7686	3.39529	3.48415	4.14774	4.24335	1.52944	2.80103	-0.116339	3.58425	3.54391	4.1723	-2.54195	-2.17708	4.07345	1.91189	3.28859	-2.50843	-2.13498	0.912063	3.65934	-2.64007	-1.19294	-2.87744	2.67217	1.75792	2.3559	4.11383
238990_x_at	TRIM61	-2.05473	-0.459091	-0.902991	-1.72475	-0.477029	-1.21771	-2.4545	-0.70593	-1.44886	-1.01932	-1.61007	-1.78144	-1.54999	1.36627	-1.1448	-1.62697	-1.49513	-2.38513	-2.11935	2.12532	-1.49166	-2.1122	-1.64005	-0.341046	-1.46886	-2.50698	-0.75763	0.843327	-2.04793	-1.54511	-1.15931	1.68325	-1.13431	2.35544	1.22113
1567458_s_at	RAC1	3.3779	2.41186	0.750509	-0.455723	0.246986	1.11321	3.20924	0.939646	3.50571	2.3206	2.91975	3.76034	2.86335	2.7828	3.64481	3.55435	2.85493	3.38958	2.0125	2.60504	3.68129	2.91375	0.762916	0.649552	2.4415	2.13159	0.304487	3.20575	2.96574	1.42646	3.5086	2.71691	2.39037	2.35477	4.74513
1555409_a_at	BAGE2 /// BAGE3 /// BAGE5 /// MLL3	-1.2926	-1.24754	-1.83245	-1.5928	-2.50314	-1.99631	-1.74457	-1.84069	-1.59292	-1.77197	-1.94669	-2.23179	-2.44304	-2.03	-1.19281	-2.53653	-1.96941	-1.5928	-0.937278	-1.86453	-1.14857	-1.39032	-1.84386	-1.51721	-1.84924	-2.57711	-1.86958	-2.02022	-1.91413	-1.51219	-1.92722	-2.1819	-1.80799	2.35384	0.545849
76897_s_at	FKBP15	-0.144241	-0.77058	-2.17821	-2.59683	-1.85105	-1.37463	-1.6464	-1.95622	-0.647991	-2.5224	-0.354978	-0.202175	-1.46701	-2.06448	0.310474	-1.42152	-1.75389	-0.727102	0.405188	-0.846929	-1.83625	-1.83593	-3.01294	-1.12559	-2.11845	-2.64516	-3.32497	-0.985344	-0.457934	-1.80239	-0.497182	-2.88554	-1.19055	2.3534	1.16285
215707_s_at	PRNP	1.87256	-0.171204	-0.0298213	-0.0208757	-0.451634	0.879482	1.29361	-0.288536	1.70626	-0.128848	0.262734	1.79051	1.26812	0.179662	1.32785	0.858843	2.0027	1.80663	0.766719	2.33807	0.248927	3.38482	0.351583	1.02444	-0.447407	1.41944	0.230418	2.06438	2.6176	0.482468	0.198524	1.06326	0.863141	2.35303	3.21617
231990_at	USP15	1.0562	1.74519	0.361962	1.19029	0.3772	1.44736	1.01144	-0.732876	-2.81107	0.950265	1.06	-2.58032	-0.442357	2.09398	-2.70854	-0.328472	0.524462	0.885929	1.67405	2.19726	0.387039	0.411161	-1.24176	1.16085	0.51166	0.64676	-0.194874	0.119055	0.472638	0.835963	0.282054	0.975675	0.348598	2.35216	2.70076
214455_at	HIST1H2BC /// HIST1H2BE /// HIST1H2BF /// HIST1H2BG /// HIST1H2BI	-2.5815	-2.17703	-2.84735	-2.53568	-2.72307	-2.30017	-1.06956	-2.3275	-2.63594	-3.02843	-2.17907	-1.1123	-2.74837	-2.81275	-3.02987	-3.3748	-1.59227	-2.7578	-3.2009	-1.92208	-2.33611	-3.13147	-3.08204	-2.88132	-3.18025	-3.16966	-3.32497	2.50863	-3.10304	-2.98736	-2.62237	-1.60687	-2.44782	2.35192	-0.0959005
238834_at	MYLK3	-1.95069	0.241226	-1.83245	-1.79546	-1.89584	-1.76346	-1.74457	-1.44032	-2.7224	-1.73704	-0.6444	-1.85573	-1.54999	-2.22262	-2.11115	-1.84663	-1.49513	-2.13067	-2.36301	-1.89181	-1.52523	-2.31228	-0.746565	-1.82776	-2.15944	-2.40042	-0.514455	-0.646679	-2.01482	-1.58435	0.791928	-0.445168	-1.73761	2.35112	0.613511
237461_at	NLRP7	-2.87867	-2.42537	-1.93882	-1.86163	-2.27634	-1.08615	-0.778453	-1.88435	-2.07028	-1.65937	-2.0878	-1.32941	-2.29586	-2.14434	-2.42679	-1.53985	-2.51268	-2.2996	-2.44177	-1.98722	-1.62437	-2.18032	-0.20351	-2.69943	-0.154574	0.0977992	-1.86958	-1.69954	-2.04793	-2.86605	-2.53902	-1.60687	-1.99624	2.35071	0.354471
227428_at	GABPA	0.969847	1.42868	0.551505	0.761849	0.927401	0.564058	0.826698	1.32835	1.31983	0.956876	1.17408	1.25668	1.26307	1.67165	1.40252	2.02198	1.86643	1.46067	1.18342	0.912271	0.943979	1.49732	-1.43096	1.46958	1.56168	1.42542	-1.35548	1.22057	1.62507	0.894161	1.66394	1.26497	1.19239	2.35012	3.54252
208042_at	AGGF1	-0.447028	-0.382263	-1.67687	-1.53026	-1.58877	-1.49679	-1.18558	-0.876348	0.591853	-0.78895	0.0261057	0.581609	-0.714846	-1.57267	1.22799	0.987997	-0.451441	-0.35919	-0.293752	-0.0901259	-1.31169	0.194973	-0.746565	-1.33635	-1.19839	-1.4333	0.151263	-0.896928	-0.0397659	-0.843797	-0.488625	-0.905746	-0.501967	2.35001	1.84804
214975_s_at	MTMR1	-1.25454	-1.12347	-1.53491	-2.37789	-1.95049	-1.60131	-2.14867	-2.27611	0.591853	-2.17809	-0.343966	0.126506	-1.42168	-2.45772	0.73448	0.37009	-1.22783	-0.12291	-1.01253	-0.236592	-1.28242	-0.470645	-1.73825	-2.3917	-0.486597	-0.59188	-2.93962	-1.65644	-0.464754	-1.66176	-0.953575	-1.97729	-1.07229	2.34969	1.27741
200669_s_at	UBE2D3	4.85465	4.26034	2.08823	1.98241	2.17724	3.083	2.93019	2.18331	4.91321	2.98771	4.53804	4.07048	4.53494	4.23537	5.16125	5.16982	4.15865	4.67695	4.91408	4.5117	4.20079	4.97356	3.31551	3.46615	3.96928	4.43947	1.24072	3.88191	4.7495	3.17385	4.51001	4.27082	3.87158	2.34875	6.22032
228610_at	TM9SF3	-0.0711856	-0.855903	0.195004	-0.556321	-1.22555	-1.65467	-1.66607	-0.790339	-0.217947	-2.17809	0.0261057	-0.301595	-0.393505	-1.17215	0.531267	0.0779502	-0.6208	-0.841778	-1.15137	-0.40158	-1.40172	0.561295	1.02757	-1.30534	-1.31264	-1.87947	1.56369	-1.11908	0.194145	-0.924082	-0.373078	-0.964698	-0.663427	2.34607	1.68265
204614_at	SERPINB2	1.67497	-2.23396	-1.72709	2.18346	0.571834	-0.428429	-2.40918	-1.57146	1.55724	5.14055	-1.90306	-2.61776	-1.78291	0.646784	-2.04909	-2.50669	4.05771	-0.32497	1.66997	-2.27946	5.11308	-1.53029	4.41968	2.95292	-1.78245	-1.4333	-0.632548	-0.865597	-0.151292	-0.328692	-1.49386	-1.06751	-0.216577	2.34529	2.12871
207583_at	ABCD2	-3.04826	-3.54985	-3.22658	-3.33269	-3.35853	-3.17606	-3.16197	-3.35965	-3.06246	-3.25974	-3.29701	-3.34089	-3.33986	-2.03	-3.47186	-3.34124	-2.83665	-3.44435	-3.13223	-3.18897	-3.32172	-3.16284	-2.85001	-3.16477	-3.44404	-3.55362	-3.05086	-3.25465	-3.43571	-3.36112	-3.19185	-3.40202	-3.19794	2.3452	-0.852741
206167_s_at	ARHGAP6	-3.04826	0.932652	-2.8016	-3.08834	-3.21751	-3.17606	2.56173	-2.1279	-3.06246	-1.24833	3.0039	-1.30437	-3.17709	-1.09517	2.60853	3.3971	-3.07813	-3.26464	0.105372	-0.84933	-2.96526	-2.94271	-2.48412	-2.80875	-3.03698	-2.95936	-2.539	3.00033	-3.10304	-3.21702	3.43579	-0.885491	-1.0965	2.34452	1.24803
1557029_at	-	-0.997575	-1.70246	-2.09744	-1.2415	-1.1029	-1.39675	-1.31318	-1.25035	-0.668572	-1.10069	-0.794056	-0.588304	-1.07086	-0.307551	-0.931604	-0.313	-0.896976	-0.32497	-1.20779	-0.101668	-1.2279	-0.600114	-2.48412	-2.12398	-1.31264	-1.2265	-0.75763	-0.752971	-0.687119	-1.66176	-0.448752	-2.00438	-0.970409	2.34313	1.37272
231303_at	LINC00158	-2.00663	-1.81468	-2.37273	-2.68013	-2.72307	-2.36597	-2.75294	-2.37491	-2.76466	-3.18261	-2.45295	-2.07433	-2.48423	-2.26327	-2.17027	-2.5778	-2.90476	-2.63469	-2.79902	-0.865535	-2.96526	-2.74638	-3.01294	-2.35208	-2.38823	-2.54156	-1.19447	-2.16635	-2.8755	-2.6545	-2.58056	-2.41529	-2.41326	2.34256	-0.0706988
207124_s_at	GNB5	0.891922	-0.569195	0.815641	0.749164	1.19047	0.636368	-1.70534	1.41226	1.99736	1.86995	-1.07919	1.43232	-1.78291	0.455185	1.84496	0.832895	1.50959	0.0939686	0.901037	-2.31245	0.149178	-1.58148	-0.0566723	0.580456	2.62366	0.461165	-1.52357	-1.22476	2.20224	-0.790378	0.998955	-1.37946	0.4592	2.34154	2.80074
204017_at	KDELR3	-2.16833	-1.38739	-2.03851	-1.5928	-2.17184	-1.21771	1.83814	-1.6147	0.465255	1.09783	-1.38397	-2.11193	-0.617496	-0.702675	-1.1448	-1.94697	-1.49513	-1.06729	-1.59269	-0.360154	-2.62145	-1.69785	-0.423272	0.705655	-0.293379	-1.49223	0.634707	1.89121	1.56613	-0.387674	-0.568537	1.50836	-1.06066	2.34131	1.28065
1554774_at	MINA	1.0258	-0.752397	-1.7783	-1.41064	-1.44595	-0.8611	-0.733542	-1.48006	1.35714	-0.767101	-0.0345833	1.41901	0.618198	-0.130497	1.68182	0.916256	-0.70187	0.368906	0.042538	0.714884	-0.246619	0.9882	-0.481695	-0.495893	0.139534	-0.258526	-0.897007	-0.865597	-0.218802	-1.87032	0.891727	-0.0997034	-0.0975742	2.3401	2.24253
225436_at	FAM108C1	-0.447028	-0.855903	-0.183529	0.652437	2.07928	0.34633	-1.18558	-1.14221	3.49985	1.95367	-2.17907	-1.92675	2.37664	0.562508	2.08984	-0.238882	3.01967	2.45103	1.97698	-1.9525	1.74828	2.19258	0.0791266	2.43344	-1.88943	1.38884	-0.100533	-0.779499	2.66951	1.41358	-1.8891	0.746423	0.544839	2.33929	2.88413
230413_s_at	-	0.684009	1.09909	-1.07782	-0.364837	-1.0657	-0.0504069	0.908592	-0.939776	0.271877	1.1684	0.275645	1.47907	-1.67496	2.15272	0.547082	1.52154	1.2964	0.165634	0.996864	1.80382	0.923331	0.836081	-0.746565	1.92049	0.0285994	-2.82538	-2.20909	1.49485	0.56222	0.630273	-0.821926	1.47694	0.459862	2.33733	2.79719
213189_at	MINA	2.61901	1.04595	0.27362	1.90953	1.02178	2.18552	1.95744	1.70667	2.97619	1.374	1.27295	3.48328	2.74366	1.7134	3.42633	2.60109	0.639641	1.96406	2.02956	2.42689	1.90833	2.24276	0.351583	2.41091	1.80175	2.33015	0.752456	1.11419	1.02224	-0.0572558	2.93029	1.68628	1.96853	2.33602	4.30455
221676_s_at	CORO1C	3.64248	4.18294	2.45732	2.30123	2.87761	3.05663	4.11852	3.4952	3.13606	3.27262	4.08711	4.3636	2.548	2.60817	4.41363	4.18513	2.77843	3.21643	3.75528	4.39431	2.36672	4.09303	1.91189	3.00148	3.33163	4.11343	1.19623	4.58843	4.44631	2.87525	5.27676	4.76606	3.44453	2.3348	5.77934
244413_at	CLECL1	2.88751	2.13828	-1.53491	-1.29721	-2.17184	3.54903	2.4721	0.965266	-0.99245	-1.47973	-0.270181	4.48885	4.24127	3.19357	4.05798	1.09054	4.07292	-0.863275	-0.559717	2.41543	-1.7656	-1.69785	1.39523	-0.731716	3.27809	2.86847	-0.75763	-0.838614	-1.03672	1.86445	3.23367	2.56363	1.32017	2.33416	3.65433
217362_x_at	HLA-DRB6	2.61901	2.39837	3.12029	-0.556321	-0.759535	0.0326202	-0.955316	-0.790339	0.637036	0.0442102	-1.49124	1.59944	-0.269675	0.621457	-0.833275	-0.812966	1.05096	-0.705759	1.6663	1.92717	-0.827038	1.82696	1.8947	0.0924638	2.12454	1.96691	-0.100533	-0.779499	1.51332	-0.69132	0.0707068	2.57218	0.427122	2.33162	2.75874
205668_at	LY75	1.55567	-3.3158	2.89931	0.788814	2.71365	3.51484	-3.31995	1.59839	3.60632	3.48725	-3.4542	-2.03575	3.37654	3.33873	-3.29669	-2.8217	4.52764	2.68367	3.38059	-1.2784	3.72416	4.33345	0.553413	3.69238	-3.2492	2.56653	-2.539	2.21038	2.93341	3.78505	1.81818	-0.0107385	0.897446	2.33006	3.2275
202954_at	UBE2C	5.30984	0.395303	0.486616	4.14192	4.7228	4.61126	5.33372	2.32559	-0.251135	4.52506	0.687784	0.159333	5.22314	4.83061	4.03519	5.15915	4.1908	5.65184	4.08778	5.24723	4.89543	4.97356	3.51403	4.50651	4.59639	3.33764	2.18659	6.47382	5.9116	2.82915	4.10078	4.52872	3.54369	2.32827	5.87196
238474_at	NUP43	0.600954	0.882454	-1.40143	-1.66234	-2.00463	-1.49679	-0.661981	-1.10492	1.09453	-1.12785	0.83699	1.07971	0.223412	-1.50553	0.846285	1.25104	-0.896976	0.304596	-0.524713	0.206662	-0.143406	1.17209	-1.06271	-1.68841	-0.865793	-0.90606	0.151263	0.461468	0.915489	-1.47253	0.5556	-0.361431	-0.253026	2.32787	2.07485
236654_s_at	-	-1.79356	-1.87166	-1.88341	-0.194286	-1.26637	-0.627406	-0.708223	-1.36477	-1.10288	-0.0549193	-1.49124	-1.03601	-0.95071	-0.622745	-2.99906	-1.00925	-0.506377	-0.447887	-1.23464	-2.98396	-2.65864	-0.15044	-3.15468	-2.27512	-1.92637	-1.2265	-1.86958	-1.49248	-2.01482	-0.532561	-0.0899214	-0.905746	-1.20747	2.32587	1.1184
1558217_at	SLFN13	1.50094	1.21467	-2.52833	3.2111	-0.426662	2.51954	1.41284	2.92709	-1.38399	1.26668	-2.73172	-2.18971	-2.40822	-1.99206	-2.64682	2.52353	-0.297187	-1.80771	-2.83805	0.776014	1.87078	-2.18032	5.21422	-1.36743	3.95361	-1.66277	3.46036	1.92704	2.16319	3.63327	1.26777	3.08863	-0.194902	2.32363	2.12873
227052_at	-	1.77241	0.452214	-1.00674	-0.0689796	0.808289	2.05804	0.605575	-0.530908	0.836731	0.789195	-0.599833	-1.85573	0.434959	1.70244	0.246903	-1.20304	2.29408	-0.936621	0.118986	1.25563	2.95489	-1.88548	0.553413	1.17229	-1.60379	-1.91233	-1.19447	-1.69954	1.77363	1.78745	-1.56529	-2.59847	0.35868	2.32286	2.68154
210757_x_at	DAB2	0.317403	0.0315241	2.1434	-1.72475	-0.697966	-1.08615	0.953264	-1.57146	1.49056	1.30141	1.97611	-1.51583	1.66969	-1.47177	1.68536	2.65876	1.05096	-1.23634	1.37106	0.34307	-0.988276	2.12133	-0.481695	0.209618	1.87349	2.43322	0.96196	2.55321	-1.56335	1.42646	1.91428	1.75501	0.384416	2.32222	2.70663
200641_s_at	YWHAZ	5.55785	4.59124	2.1736	1.66945	1.97596	3.81333	3.33803	2.50236	5.23686	3.29065	4.91474	5.90718	3.62343	3.92552	5.59407	5.00111	4.91811	4.37921	4.69585	5.30643	4.53102	5.33898	3.27086	2.73311	3.91621	4.53798	2.75663	3.91728	5.23395	3.05199	4.93258	4.33818	4.12075	2.32188	6.44263
217047_s_at	FAM13A	-1.13893	1.45655	2.2084	-1.72475	-1.69066	-1.60131	1.78636	-0.394061	-1.38399	-1.73704	-0.44555	0.0313287	0.970148	-1.20129	1.40252	1.94946	0.0341014	0.327365	-1.8518	2.19971	-1.83819	1.41847	-0.545034	-1.03412	2.05516	0.618381	0.634707	3.36801	-0.0397659	0.620929	0.862648	3.30499	-0.0401713	2.32171	2.28154
229126_at	TMEM19	2.495	2.89815	1.2555	0.652437	1.10062	1.19485	2.10805	1.6044	1.02215	1.23626	2.03836	1.03297	1.51141	1.25634	1.41553	1.60099	0.378135	1.6942	0.118986	1.75471	0.281324	1.93941	-0.20351	0.209618	1.81013	2.01701	-0.75763	1.44054	1.90589	0.178365	2.02902	1.55514	1.41845	2.32034	3.7388
219159_s_at	SLAMF7	-1.89746	-1.29194	-0.0298213	-2.60577	-2.33284	-2.36597	-2.4545	-2.3275	-2.45956	-2.26361	-2.26947	-2.73487	-2.33352	-2.65273	-2.61406	-2.6132	-2.33048	-2.42772	-2.32107	-2.37575	-2.41584	-2.21073	-0.67773	-2.46968	-2.15944	-2.06277	0.807046	-2.25921	-2.64007	-2.08483	-2.23211	-2.77549	-2.23509	2.31792	0.0828262
210480_s_at	MYO6	-0.493857	2.0042	-0.334196	-1.35353	0.559802	-1.08615	0.38886	-0.939776	-0.739413	1.01462	0.783592	-1.13947	0.100127	-1.25865	-1.26052	-1.81375	-1.14731	-2.0076	-1.04289	-1.20798	-1.87221	-1.46714	1.17232	0.0697732	-1.13892	-1.84125	-1.04173	0.33509	-1.35733	2.13754	0.54737	0.256392	-0.548694	2.31523	1.76654
215945_s_at	TRIM2	-1.95069	-1.12347	-2.3216	-1.93329	-1.79567	-2.48942	-2.40918	-2.72468	-1.22231	-1.18608	-2.64032	-0.463436	-2.74837	-2.53245	-1.26052	-1.94697	-1.20228	-1.5928	-1.88761	0.0766651	-1.52523	-2.24605	-1.94851	-1.79113	-1.92637	-0.738381	-2.81281	-2.07121	-0.547723	-1.74536	-1.8891	-2.1819	-1.76772	2.31407	0.546341
215253_s_at	RCAN1	1.19705	0.0502337	0.00698405	0.157208	0.392958	-0.400007	-0.273635	-0.192474	1.50566	-0.572824	-0.364825	0.732269	0.319297	0.613785	0.960684	0.615601	0.216899	0.378951	1.16636	-0.316913	0.584696	0.411161	0.84595	-0.424174	0.0285994	-0.0848406	1.10641	0.880159	2.37717	-0.0729482	0.584474	0.276578	0.309663	2.31404	2.6237
227701_at	C10orf118	-0.0536762	0.174864	0.783228	0.257058	-0.201093	0.855925	1.25261	1.18832	0.395109	-0.551483	0.985428	0.288975	1.08142	0.484018	1.08882	0.302004	0.206204	0.258972	-0.394598	1.1589	0.415265	-2.6115	-1.64005	0.406392	0.0790465	0.261425	-1.35548	0.654873	0.234956	0.0793658	-0.953575	0.494013	0.478051	2.31308	2.79113
244030_at	STYX	0.73209	-0.998658	-1.99136	-2.60577	-1.89584	-1.35222	-1.1543	-1.794	0.259689	-0.767101	0.81971	0.861795	0.338253	-0.186908	1.40252	-0.0526248	1.05842	0.143023	-0.110035	0.362488	-0.322877	1.47203	-1.73825	-1.22131	-0.503541	0.756528	-1.04173	0.497366	0.780619	-0.717891	0.36205	-0.488418	-0.346542	2.31149	1.96495
230560_at	STXBP6	-3.15713	-3.3648	1.48023	-2.96304	-3.26305	-3.17606	-3.39688	-3.22967	-1.34956	0.293174	4.65801	-3.49886	-3.14008	-3.03461	-2.85547	-3.31133	-3.30851	-3.22892	-3.16333	2.51941	-3.18299	-3.13147	-3.08204	-2.08572	-3.21445	-0.717574	-3.15526	-3.12794	-3.40731	-3.2526	1.49498	0.143074	-2.02452	2.31116	0.286637
200799_at	HSPA1A /// HSPA1B	-2.22588	-2.86854	5.49184	-2.53568	4.66268	-1.99631	3.18552	5.30699	5.5351	3.97042	-2.0878	4.54962	4.82476	4.93886	-2.49227	6.32154	3.30936	-2.83735	6.98957	4.79029	5.67867	4.63559	1.979	6.35897	4.0963	4.23305	2.4989	5.33407	-2.57261	2.18241	-2.53902	4.26499	2.34164	2.31086	4.65249
202091_at	LOC100652989 /// LOC100653273	-0.808135	-1.04107	-1.35388	-2.14969	-2.22116	-1.54689	-1.09537	-1.44032	-0.446203	-2.17809	-0.906259	-0.410997	-1.45412	-1.80842	-0.653432	-0.812966	-1.52696	-1.33005	-1.29653	-1.68483	-1.59081	-0.61827	-1.94851	-1.61885	-1.74396	-1.16687	-1.04173	-1.49248	-0.70682	-1.66176	-1.03866	-1.17622	-1.30827	2.31083	1.00256
224797_at	ARRDC3	-1.68693	-3.63266	-0.747877	-2.14969	-2.44572	-0.93497	-0.558055	-2.42926	-0.251135	1.50986	0.23683	0.159333	1.77197	-2.1104	-0.871345	2.52709	0.648981	-0.341625	-0.168413	1.45195	-0.988276	-0.583573	-2.58025	-0.608502	0.414132	0.580651	-2.93962	2.49934	-1.59422	-0.446506	-1.31848	0.284726	-0.501104	2.31058	1.80947
210325_at	CD1A	1.147	-1.07999	-0.971405	-0.556321	-0.502438	-0.428429	-0.984182	-0.416337	-1.41683	-0.742263	-0.849556	-0.917636	-1.2776	-0.809471	-0.669162	-0.183737	-1.14731	-1.35608	-0.524713	-0.988098	-1.20086	-0.636927	1.5375	-0.84158	-0.215635	-0.473121	1.70722	-0.37757	-0.800724	-0.491628	-1.09676	-0.335624	-0.733728	2.31022	1.57649
223535_at	NUDT12	-0.617988	0.840587	-2.42313	-1.29721	-3.02931	-1.60131	-2.0661	-3.35965	0.781224	0.661082	-1.90306	-3.3743	-2.82563	-0.789212	-3.24853	1.16759	1.1451	-2.96247	-1.26787	0.919603	-3.15162	-3.2235	-1.64005	-2.5407	-0.0109885	-0.396712	-2.3776	0.132228	-3.37696	-3.29255	-0.725155	-1.71745	-1.26253	2.30894	1.04641
225702_at	C8orf76	1.91156	1.69992	0.622834	1.24935	1.44035	2.56355	0.802784	1.17259	2.46808	1.61489	1.38579	2.54261	1.39215	2.01384	2.53406	1.41623	1.7679	1.30084	1.62704	1.113	1.04522	1.44501	-0.153473	2.45095	0.963721	0.429853	2.62318	1.95876	0.60099	0.944218	1.96625	1.03671	1.63197	2.30867	3.94063
227135_at	NAAA	3.07004	0.89223	0.389846	1.06506	1.25336	2.5832	1.30031	0.622474	1.85557	2.55327	-1.11287	1.84587	1.27296	2.15596	1.76576	-1.44813	1.94177	1.65285	1.58741	0.912271	1.57844	0.919583	0.871401	2.27937	1.20499	1.6137	1.28298	-1.08274	1.52146	0.717367	0.758711	1.34921	1.30796	2.30741	3.61537
201012_at	ANXA1	1.61726	4.92954	0.144818	3.24048	0.571834	2.90733	3.22106	2.20064	2.61335	3.71794	-2.73172	4.65664	-1.07086	2.77758	5.54419	-0.450706	1.42564	4.52293	2.98503	5.68429	4.31955	2.37667	2.07667	1.81028	4.03376	4.33204	1.44859	4.9909	3.39128	4.5928	2.41042	4.56984	2.42536	2.30662	4.73198
225971_at	DDHD1	2.03195	-1.38739	2.26104	1.65638	2.12671	1.55177	1.36843	1.35342	0.646154	1.38551	0.879121	1.1242	0.122959	0.695201	1.99811	0.0216674	1.2684	1.31154	1.22417	0.802774	1.25228	1.04655	0.64623	1.26435	1.41139	1.64021	0.374222	1.37708	1.37236	1.70249	-1.80129	2.10919	1.12211	2.30615	3.42825
204451_at	FZD1	0.632036	-0.855903	-2.09744	0.652437	0.632348	-0.538996	-1.66607	-0.374542	-0.833681	1.34646	-1.81434	-2.6926	-1.19844	0.438201	-0.235551	-1.05621	1.49929	0.739776	0.302094	0.487884	-0.42127	-3.00455	-2.05769	1.83778	-0.641817	0.0158461	-2.20909	0.119055	1.62073	0.34356	-1.97512	-0.335624	-0.331662	2.30569	1.97403
241696_at	CNTLN	-1.89746	-0.515232	0.658543	0.548311	1.29925	0.223846	0.135918	1.5825	0.563403	0.652824	-2.26947	-3.34089	-1.12082	0.234437	-0.402952	0.322367	0.893377	0.129205	0.660597	-0.553303	-0.291876	-3.31194	-0.104435	0.75242	0.493773	-1.6274	-0.100533	-0.752971	0.682931	1.02275	1.34488	-0.885491	-0.109777	2.3053	2.19552
214631_at	ZBTB33	-1.10252	-3.10011	-3.4014	-3.15604	-3.12708	-2.90354	-3.28231	-2.95922	-2.81107	-3.1057	-2.96275	-2.87901	-3.07479	-1.77629	-2.82307	-1.94697	-1.25892	-2.59464	-2.67876	-2.9588	-2.85639	-2.41547	-3.01294	-3.26133	-3.00059	-2.28161	-2.539	-2.91847	-2.36435	-2.98736	-2.87744	-3.30572	-2.69515	2.30474	-0.390413
235003_at	UHMK1	1.60092	1.19994	-0.0107053	0.45184	0.620812	1.99062	0.877115	0.310657	1.89133	1.89758	1.61385	1.53257	0.924871	0.794267	0.761041	1.58959	2.21205	1.01273	2.57481	2.04865	1.43147	0.630329	-0.0106954	2.68456	0.840007	0.999035	0.573971	1.22057	2.30376	1.20042	1.96955	1.2266	1.29473	2.30406	3.59879
217300_at	-	-0.724726	-0.459091	-1.72709	-2.37789	-1.63727	-1.82118	-1.09537	-1.32462	-1.10288	-2.05421	-0.217084	-0.410997	-2.22396	-1.17215	0.0852778	-0.344295	-1.55883	-1.14972	-1.35228	-0.429597	-0.921537	-0.762754	-1.73825	-1.82776	-0.81844	-1.13971	-2.81281	-1.41281	0.3397	-0.81648	0.0421316	-1.55587	-1.1549	2.30287	1.14797
207361_at	HBP1	-1.68693	-1.81468	-2.94308	-2.96304	-2.97696	-3.46973	-2.92815	-3.00619	-2.45956	-2.77966	-1.81434	-2.6926	-2.71525	-3.25064	-3.24853	-2.67778	-2.29301	-2.96247	-0.960686	-2.57542	-1.52523	-2.31228	-2.67488	-2.35208	-2.19833	-2.85696	-2.20909	-1.88592	-2.25429	-3.32665	-2.95826	-3.18243	-2.61094	2.30247	-0.308462
211559_s_at	CCNG2	2.42351	1.66423	-1.44814	-1.5928	-1.95049	-1.30797	-0.708223	-2.17648	0.968585	-0.414736	2.72056	1.35651	0.730745	0.100437	1.77933	1.50074	2.25772	0.0672454	1.93152	2.43271	1.53274	2.38889	-1.24176	-0.690805	0.840007	1.82555	-0.400757	0.685788	2.30376	0.735052	-1.49386	-0.0107385	0.51675	2.3017	2.81845
214841_at	CNIH3 /// LOC100506354	-2.64182	-1.64143	-2.692	-2.68013	0.755583	-3.17606	-1.78579	0.0513283	-2.50219	-2.09541	-2.26947	-2.3037	-1.61152	-2.73187	-1.83252	-2.67778	-2.72712	-0.986068	-2.79902	-2.73759	-2.02367	-3.2235	-2.16919	-1.11131	-2.88944	0.2953	-2.04008	-2.30539	-2.50274	0.282684	-2.7962	-2.74593	-2.05423	2.3013	0.247071
230559_x_at	FGD4	-3.10551	0.507428	-2.47806	-2.68013	-2.92848	-1.39675	-2.36522	-0.116365	-2.7224	-2.69634	-0.690274	-3.06301	-2.40822	-3.44489	-3.11561	-0.960136	-1.93196	-2.17467	-3.4879	-3.37928	-0.143406	-3.51454	-2.67488	-3.3255	0.115907	-2.60996	-1.86958	-3.25465	-2.29248	0.844501	-0.167641	-2.88988	-2.23189	2.30086	0.0689761
1555639_a_at	RBM14	1.00246	0.0116011	-1.99136	-1.03654	-0.921531	-1.21771	-0.476445	-1.57146	1.65477	-0.987235	0.727108	1.16659	-0.362198	-0.56759	1.71297	1.05536	-0.469873	1.10369	0.397045	0.395522	-0.562869	1.00604	-0.607602	-1.55282	-0.04067	-0.209437	-0.632548	-0.118076	1.09508	-0.717891	1.42244	-0.457274	-0.0187411	2.3001	2.28135
223178_s_at	NT5DC1	0.977138	-0.928828	-1.49167	1.48821	0.522202	2.31833	1.497	1.41226	2.29437	1.59521	-2.22603	0.61543	0.937808	0.958799	2.01563	1.49224	1.90851	1.80663	1.77071	1.23303	1.99569	-3.25161	-1.33315	0.253049	-2.46845	0.890003	-0.897007	2.26826	1.70331	1.10705	1.11951	1.01585	1.00985	2.29915	3.309
216880_at	RAD51B	-1.41447	-2.6786	-2.63748	-0.699349	-0.789775	-0.970604	-1.06956	-1.88435	-1.67027	-1.27749	-1.81434	-0.625332	-1.67496	-0.973374	-1.28875	-1.98271	-1.01653	-1.04111	-0.862301	-1.53883	-1.66127	-1.67279	-1.33315	-1.36743	-1.60379	-2.24473	-2.20909	-1.11908	-2.04793	-1.40022	-1.45809	-2.23991	-1.39551	2.29699	0.901483
1557227_s_at	TPR	0.25093	0.0315241	-0.225986	-0.455723	-0.262956	0.0918314	0.200337	-1.00312	0.465255	0.633497	0.353492	0.556505	0.190492	0.0393567	-0.183819	0.452441	0.206204	0.258972	0.566688	0.511124	0.322568	-0.352588	0.706021	0.681903	-1.08605	-0.489543	1.962	-0.232482	0.669434	-0.221544	0.497467	-0.217843	0.133852	2.29689	2.43075
211273_s_at	TBX1	-1.89746	-2.74338	-2.09744	-2.22999	-2.77463	-3.01467	-2.53972	-0.43784	1.59311	-1.73704	-2.64032	-2.41957	1.47482	-1.17215	-2.5239	-2.8835	-2.65657	-2.50957	-2.88041	-2.27946	-2.1368	-2.41547	-2.48412	-2.69943	-2.38823	-2.02424	-1.69017	-2.50048	-0.103476	-2.12848	-2.62237	-2.54044	-1.91848	2.29684	0.378354
232072_at	-	0.969847	-1.75403	-2.15165	-1.03654	-0.789775	0.242957	-0.852719	-1.93016	-0.521189	0.162755	-2.36389	-0.625332	-0.478045	-0.56759	-0.814695	-1.88103	-0.0731103	-0.643339	-1.20779	-1.25497	-0.143406	-1.82547	-1.33315	0.722047	-1.33651	-1.34	-2.20909	-2.30539	-0.862045	-1.1646	-2.23211	-1.06751	-0.878515	2.29659	1.41808
212286_at	ANKRD12	1.98466	1.39339	0.935887	1.94127	0.966437	1.23319	1.51741	1.07178	1.61071	1.34646	1.79652	1.43232	1.4601	1.92025	1.44465	0.388189	2.00931	1.60501	2.19241	2.43655	1.61427	1.71401	0.118868	1.59842	1.57613	2.15416	1.19623	1.1758	2.44298	0.7269	0.258903	1.97456	1.53432	2.29498	3.82931
1555666_at	PTPRS	-2.28366	-2.36513	-2.26138	-2.45574	-2.82765	-1.99631	-2.4545	-2.3275	-2.11029	-2.77966	-2.17907	-2.46119	-2.22396	-2.22262	-2.01293	-2.43291	-2.83665	-2.13067	-2.15972	-2.34887	-2.69683	-2.31228	-0.746565	-2.5407	-2.73755	-2.64997	-2.539	-2.4532	-2.71399	-2.48279	-3.11532	-2.27327	-2.34352	2.29472	-0.0487975
232296_s_at	GFM1	1.54057	0.349614	-1.40143	-0.519236	-0.582174	0.689995	1.03467	-0.0460399	2.69812	0.713515	1.69458	2.30027	0.833242	0.646784	2.23283	1.67711	0.740549	1.08478	1.24164	-0.000381011	0.740173	1.69119	-1.53195	-0.278828	0.093469	0.580651	-1.04173	1.18368	1.96388	-0.275294	2.56255	1.03671	0.84645	2.2946	3.14105
227231_at	KIAA1211	-2.45843	0.408988	-1.07782	-3.33269	-3.48275	-3.33026	1.37896	-3.18806	-0.623693	-2.43677	2.25274	0.113135	1.47948	-3.25064	1.11066	-3.15223	-3.47161	-2.22039	-0.840684	0.377541	-3.35346	1.55797	-2.05769	-3.29689	0.187182	-0.738381	-1.86958	0.623398	-0.968173	-1.36654	-0.390599	1.48795	-1.28723	2.29222	1.005
209486_at	UTP3	4.5085	2.74034	2.81325	3.63957	3.48828	2.92815	2.4594	3.27417	3.94862	2.95657	3.39039	2.94355	3.73519	3.30294	4.26745	3.24953	2.8922	3.84144	3.39304	3.69717	3.81579	3.19924	1.63654	3.68591	3.41461	3.61213	4.16763	3.0548	3.86213	2.77178	3.77553	3.2238	3.37349	2.29176	5.66524
244688_at	-	-0.198791	-2.61756	-3.31184	-2.45574	-2.61299	-2.73344	-2.36522	-2.57636	-1.22231	-2.77966	-1.61007	-1.24647	-0.378556	-2.14434	-1.31069	-1.36682	-2.86713	-1.01413	-2.88041	-2.31245	-1.72973	-2.44856	-2.7681	-2.5407	-2.34984	-1.80434	-2.3776	-2.64526	-1.44771	-2.82274	-0.658551	-2.39346	-2.00025	2.29113	0.290884
235057_at	ITCH	-0.198791	0.395303	-0.291283	-2.22999	-1.69066	0.379877	0.679475	0.375849	-0.167823	-1.01932	0.524023	-0.723389	-0.157278	-0.809471	-1.3358	-0.499918	0.428714	-0.841778	-0.504824	-0.40158	0.270646	1.30533	-2.67488	0.561944	-1.22412	-1.03212	-0.75763	-0.0475784	-0.800724	-0.843797	0.929469	0.727693	-0.404433	2.29077	1.88634
1554449_at	MIER3	-2.5815	-2.55297	-3.27389	-3.15604	-3.21751	-3.46973	-3.39688	-2.91504	-2.7224	-3.14739	-2.68683	-3.1003	-2.5982	-3.1752	-2.61406	-2.95461	-2.97341	-3.04129	-3.23248	-2.92918	-3.28734	-2.94271	-3.3341	-2.91845	-3.07669	-2.82538	-3.05086	-3.08632	-3.37696	-3.32665	-3.03799	-3.42527	-2.98695	2.289	-0.697943
222450_at	PMEPA1	-1.13893	-1.75403	-0.551444	-1.46663	-0.885176	-0.791727	0.177168	-1.6147	-0.0759741	-0.721006	-1.45619	-1.13947	-1.36275	-0.56759	-0.248983	-1.62697	-1.3484	-1.23634	-1.32675	-1.51514	-1.43273	1.57031	-0.67773	-1.39624	-1.22412	-0.209437	-0.194874	-1.05211	-1.71345	-1.43394	-1.18756	-1.00178	-1.03255	2.28878	1.25623
223874_at	ACTR3C	-1.21663	-0.217387	-2.42313	-1.86163	-1.31146	-2.05346	-0.617102	-1.794	-2.11029	-1.69694	-1.52919	-1.32941	-1.70841	-2.1104	-0.814695	-1.65999	-2.00033	-1.23634	-1.74081	-0.476277	-1.69635	-1.39032	-0.67773	-2.20179	-0.185482	-1.4023	-0.400757	-1.22476	-1.50404	-1.87032	-0.870673	-0.613075	-1.49539	2.28865	0.793259
215164_at	-	-2.05473	-0.998658	-3.53188	-1.93329	1.26841	-2.90354	-1.94277	-2.91504	-2.28382	-2.17809	-2.26947	-3.1003	-2.78922	-2.95843	0.45984	-2.50669	-2.33048	-2.54828	-2.0014	-1.13983	-2.17708	-1.04971	-2.27639	-0.630014	-2.38823	0.2953	-1.35548	-2.73724	-2.60595	-0.60032	-2.58056	-1.88687	-2.03288	2.28802	0.25514
239233_at	CCDC88A	-1.45988	-1.24754	-1.53491	-0.455723	1.56286	-0.756682	-1.74457	-0.484038	-0.964416	-1.65937	-0.770004	-0.125371	-0.838373	-1.20129	0.492359	-1.30752	-0.331407	-0.815184	-0.359967	-0.37181	-0.129324	-0.655216	-2.67488	-2.88132	-0.326116	-1.5258	-3.24048	-1.57668	-1.20202	-0.428566	-2.62237	-0.474404	-0.718642	2.28777	1.56912
1552760_at	HDAC9	-2.5184	-2.86854	-3.09295	-1.93329	-2.92848	-1.30797	-2.79503	-2.62672	-2.63594	-0.144856	-3.00263	-2.80326	-2.71525	-2.81275	-2.79702	-2.95461	-2.43925	-2.79884	-2.96067	-2.86696	-1.91054	-3.03423	-2.67488	-2.7338	-2.88944	-2.95936	-1.86958	-2.95587	-2.74427	-2.70204	-3.11532	-3.20809	-2.55017	2.28749	-0.262676
240153_at	ILDR2	-2.70123	-2.92697	-2.692	-1.5928	-0.921531	-2.114	-3.08638	-2.53064	-0.333644	-2.22134	-2.96275	-3.1003	-3.14008	-2.69195	-2.99906	-0.774654	-2.72712	-2.2996	-2.75846	-2.92918	-1.55643	-2.64567	-2.67488	-2.80875	-2.73755	-2.50698	-2.04008	-2.50048	0.0668937	-2.26442	-3.03799	-3.02857	-2.37519	2.28637	-0.088818
208567_s_at	KCNJ12 /// KCNJ18 /// LOC100653095	-1.89746	-2.80105	-2.692	-1.79546	-2.33284	-1.87867	-2.58278	-2.53064	-2.97678	-2.09541	-2.26947	-2.3037	-2.44304	-1.80842	-2.45561	-2.36051	-2.37038	-2.2614	-2.5654	-2.60902	-2.22207	-2.34358	-1.64005	-2.42946	-2.04221	-2.13498	-1.19447	-2.50048	-2.47246	-2.30788	-1.49386	-0.964698	-2.3515	2.28626	-0.0652471
1555630_a_at	NARR /// RAB34	4.36941	2.85869	2.85363	-0.39187	-0.201093	3.06189	2.18748	-0.732876	4.02769	-0.883346	-1.07919	3.76875	4.40194	3.7882	3.38577	3.75295	3.58056	-1.17702	4.11081	-1.38159	0.880253	4.69192	3.22593	3.72787	3.59678	3.82838	2.28932	3.09774	-0.88426	1.96265	4.76892	3.84774	2.01504	2.28625	4.30129
205214_at	STK17B	-0.320096	0.320994	-0.0479717	1.52719	-0.853411	0.11106	0.515462	2.44876	2.91236	0.747511	0.745272	1.89166	-0.657597	0.596847	2.08984	1.39766	1.3402	1.60058	2.51696	0.195836	0.248927	0.569592	-1.73825	1.21989	0.59483	0.531608	-0.0118597	0.0357738	-0.259709	-1.0102	0.0707068	0.35563	0.953956	2.2861	3.24006
202069_s_at	IDH3A	3.61704	3.20928	0.855678	1.88591	2.73319	2.67848	2.42257	2.97335	4.48213	2.16216	1.85421	3.98831	2.66216	2.65902	3.10835	1.78172	2.36363	3.76354	2.98956	2.25899	2.99714	2.35604	1.35152	1.75199	1.22373	1.58741	0.151263	2.51748	3.10315	1.65564	3.41287	1.92781	2.72246	2.28569	5.00815
1554068_s_at	C12orf66	-2.00663	-0.238039	-0.452559	0.0720087	0.808289	-0.374335	0.0395584	-1.40174	-2.11029	-0.530176	-1.11287	-1.01033	-0.529711	-0.0737212	-2.55258	-0.450706	0.206204	-1.35608	0.425651	-1.38159	0.205889	0.0790765	-1.33315	-0.184519	-0.215635	-1.00603	-1.19447	-2.16635	-0.633675	0.717367	-0.354373	-1.60687	-0.701482	2.28558	1.58409
219898_at	GPR85	0.600954	1.70495	-3.4014	0.157208	-2.97696	-0.400007	-3.61154	-0.462215	-1.98592	-1.04409	-1.57191	-0.0846654	-0.0870602	-0.946973	-2.91578	-1.28013	-2.478	-2.22039	-2.15972	0.421542	-2.45684	-2.076	-2.27639	-2.7338	-3.18025	-2.57711	-2.20909	-2.59521	-3.40731	-3.29255	1.40677	-2.06406	-1.23711	2.28557	1.04846
222556_at	ALG5	0.381987	-0.35503	-1.11927	-1.18544	-0.502438	-0.115299	-0.308228	-1.21407	0.48538	-0.83459	0.480859	0.556505	-0.999336	0.223257	1.3847	-0.519576	-0.220222	1.18564	0.235971	1.00345	0.601934	0.401421	-1.64005	-0.389705	0.115907	-0.982418	-0.632548	-0.567735	1.51755	-0.51214	0.985311	-0.457274	-0.0717873	2.2843	2.21251
209574_s_at	C18orf1	2.66435	2.74555	1.95617	0.609099	1.54452	0.505157	1.69116	-2.42926	1.06249	-0.509356	2.3578	1.47474	0.480167	1.36627	-0.602508	1.10844	0.206204	0.225493	0.766719	-2.41006	0.659183	1.14912	-0.423272	-0.355455	1.18136	0.983342	-0.632548	0.757503	4.30714	-0.010481	2.5445	2.45648	0.740657	2.28394	3.0246
211208_s_at	CASK	0.502226	0.273226	-0.291283	-0.488255	0.292064	0.411538	1.25805	-1.00312	0.283195	-0.453006	0.339773	0.078908	0.462369	0.0143424	0.531267	-0.00303937	1.21648	0.0939686	-0.504824	1.05404	1.00502	-0.102079	2.10736	1.31434	-0.125685	-0.115285	-0.295098	1.08989	0.402475	-0.81648	-0.795973	0.1352	0.203395	2.2818	2.4852
206498_at	OCA2	-0.383627	-0.407946	-0.0677402	0.330306	-0.582174	0.689995	0.0123557	-0.576655	-0.605457	-0.113752	-0.018741	-0.515428	-0.0870602	-0.293065	-1.07744	-0.0781461	0.170413	-0.0232038	0.0549674	0.377541	0.0543412	-0.01979	0.925114	-0.389705	-0.125685	0.628225	0.752456	0.717014	-0.115554	-0.153273	-0.0899214	0.471075	-0.159743	2.28106	2.12132
65438_at	KIAA1609	-2.50197	-2.32649	-2.58133	-3.02487	-3.17159	-2.64224	-0.905946	-2.79283	-1.98377	-2.17499	-2.55974	-1.68332	-3.19692	-2.69006	-1.88432	-1.05078	-1.54528	-2.89855	-2.35875	-2.05772	-2.2364	-2.77766	-2.74719	-1.07933	-2.58316	-3.06299	-2.93962	-1.56264	-2.63926	-1.20407	-1.7819	-0.610577	-2.30157	2.28061	-0.0209606
214669_x_at	IGKC	1.0258	-0.600178	-0.334196	-0.519236	-0.402993	1.66413	-0.733542	-0.353158	-0.833681	-0.812684	-0.364825	-0.766067	-0.617496	0.562508	-0.814695	-0.678068	-1.12098	-0.729653	-0.771613	-0.38546	-0.680191	-1.28554	1.35152	-0.911925	-0.684589	-1.06057	0.807046	-1.0193	-1.01239	-0.428566	-0.821926	-1.10654	-0.379304	2.28015	1.90085
204502_at	SAMHD1	3.54017	0.320994	-1.72709	1.59729	1.10062	2.51587	0.27561	2.05376	3.45426	3.85104	-1.31259	-0.0846654	0.462369	3.58855	-1.43816	1.65845	2.69337	2.08477	-1.42167	1.53544	-1.72973	-0.0434333	3.06031	2.38319	-1.53654	-0.783478	1.77294	2.26826	-1.65598	0.791567	-0.182876	0.471075	1.23742	2.28012	3.51754
203556_at	ZHX2	0.558391	-2.23396	-2.15165	1.95263	1.595	1.48868	2.03577	1.4364	2.02579	1.84117	1.10386	-2.26615	2.07279	1.96825	1.7199	-1.36682	2.46326	2.87179	3.35839	1.26141	2.04557	-2.71245	-0.308538	1.3652	-1.96822	1.19005	-0.897007	1.63787	2.99682	2.2453	3.60493	2.56788	1.08674	2.28006	3.36681
236281_x_at	HTR7	0.26456	-3.26444	-2.84735	-1.79546	-3.07833	-1.93713	-3.20794	-2.67331	-0.739413	-1.54854	-3.13267	-3.20386	-2.96604	0.596847	-2.36131	-3.24667	-0.203401	-3.04129	-1.48687	-1.92208	-2.89175	-2.34358	-1.43096	-2.46968	-1.13892	-2.71986	-1.35548	-1.53032	-0.991298	-3.06796	-2.53902	-2.54044	-2.08973	2.27986	0.190123
219109_at	SPAG16	-0.0885608	-0.0278174	-2.37273	-0.944633	-2.27634	-2.73344	1.11414	-3.05436	1.87297	-0.721006	-2.78186	1.88841	-3.07479	-3.1752	2.5923	2.36933	-2.478	-3.15516	-0.412742	1.18898	-3.15162	-3.00455	0.454766	-2.5407	0.738678	-2.17391	-1.19447	1.63184	1.0167	-2.9488	0.584474	1.60002	-0.813525	2.27985	1.46633
238532_at	DPF3	-2.28366	1.53396	-2.26138	-1.41064	-1.1029	-2.73344	-2.32396	-1.93016	-2.50219	-0.963352	0.196364	0.81223	-2.29586	-1.50553	-0.209331	-2.78035	-2.54837	-2.0076	1.4815	-1.68483	-2.62145	-2.41547	-0.897606	-2.88132	-2.31325	-1.80434	-2.539	0.888653	-0.273154	-2.12848	1.06706	0.430978	-1.32598	2.27903	0.953057
1552812_a_at	SENP1	-0.020199	0.507428	-0.841131	-0.818284	0.215533	-0.970604	-0.536074	-0.43784	-0.151486	-1.62247	0.469068	-0.209097	-0.883164	-0.512465	-0.653432	1.17378	-1.31622	-0.430588	-0.600455	-0.17366	-0.739977	0.244335	-0.308538	-1.27795	-0.910905	-0.569503	0.510273	-0.567735	0.80007	-1.40022	1.0203	-0.613075	-0.390568	2.27732	1.88675
219204_s_at	SRR	0.693236	1.33657	-0.404509	-0.991116	0.0158272	-0.32444	1.57186	-0.604723	0.225718	-0.0694065	0.727108	1.23709	0.234124	0.801302	0.569635	0.158212	-0.234704	0.0808458	0.618206	0.714884	-0.0749462	-0.583573	-0.976905	-0.0315948	1.0968	0.692239	-2.04008	-0.0294022	-0.127754	-0.717891	1.15724	0.623452	0.317786	2.27711	2.5949
1555882_at	SPIN3	-3.04826	0.739961	-3.0434	-2.45574	-1.79567	-0.895444	-0.170934	-2.02486	-3.19001	-1.01932	-2.91632	-3.06301	-3.00307	-3.10887	-2.87984	-2.98715	-3.10874	-2.96247	-0.168413	1.54332	-3.15162	-2.91004	-2.67488	0.824513	-2.85468	-2.92603	-2.81281	0.423877	-3.00812	-2.61453	-2.71181	0.0623876	-1.97791	2.27613	0.298221
203870_at	USP46	1.29168	1.31406	-0.873959	-1.5928	-0.697966	-0.691985	-0.49533	0.363056	0.961741	0.370468	0.993049	0.349081	2.48576	-0.371867	0.45984	1.69202	0.810467	0.655914	-0.0254382	1.47266	-0.739977	0.9882	-1.94851	0.697063	1.03133	0.815726	-2.20909	-0.0638627	-3.19312	-0.328692	0.477495	-0.0327289	0.423523	2.27594	2.69946
226860_at	TMEM19	2.80961	2.81126	1.57049	1.03216	1.18284	1.49693	2.23957	1.53182	1.50049	1.02915	2.55449	2.24012	1.34575	1.78561	2.9466	2.10295	0.914182	1.64426	0.557011	1.89114	0.462996	1.94866	-0.308538	0.623729	2.19534	1.764	-0.632548	1.36446	2.79297	0.66913	2.55127	1.94829	1.75932	2.27567	4.03499
204897_at	PTGER4	3.93906	-3.3648	-0.0844917	3.90109	0.306889	3.84642	-2.79503	2.11216	3.65797	5.20643	3.34084	1.70277	3.91135	5.4344	2.04422	-1.75327	2.90749	3.58094	4.33002	-0.292458	4.63516	3.50303	2.30195	4.27661	-3.03698	1.64021	-1.35548	-1.08274	4.34344	3.97498	-3.3723	-1.94352	2.0966	2.27425	4.37085
1553645_at	CCDC141	-3.21316	-2.92697	-3.4014	-3.08834	-3.31182	-3.17606	-3.24514	-3.39955	-3.06246	-3.4047	-3.37398	-3.1702	-2.89363	-3.50926	-3.39954	-3.34124	-3.34057	-3.04129	-3.06322	-2.73759	-2.81652	-3.4003	-2.38444	-3.19821	-3.31727	-3.31139	-2.04008	-3.12794	-1.59422	-3.36112	-2.83979	-3.25437	-3.20501	2.27405	-0.930953
1558015_s_at	ACTR2	3.27773	2.31853	-0.204519	-0.220629	-0.0400953	0.535572	1.30031	0.375849	3.37347	0.882388	2.96736	2.98862	1.40169	1.81755	2.77574	2.46109	2.33569	2.31599	3.1074	1.95865	1.38577	2.79651	0.276702	0.454302	1.199	1.72009	-0.514455	1.3896	3.6273	0.689308	2.84281	1.36276	1.78642	2.27363	4.06005
225726_s_at	PLEKHH1	0.491093	-0.217387	-0.632147	-0.818284	-0.307226	0.205697	0.463706	0.599709	-0.739413	1.68985	-0.509664	-0.828692	-0.493896	0.588881	0.0852778	-1.36682	1.13268	-2.17467	-1.29653	-1.33027	-2.22207	-1.33128	1.10125	0.64007	-1.33651	-2.09893	-0.100533	1.09784	0.793867	0.983352	-0.748121	-0.194398	-0.272905	2.27317	2.00027
1555830_s_at	ESYT2	1.25174	0.349614	-1.31631	-1.41064	-1.44595	-0.538996	-0.0184669	-1.36477	1.2347	-0.144856	2.12246	2.39064	0.745537	0.952042	3.88983	0.694614	1.53361	0.755279	2.70373	-0.263738	1.0515	1.99328	-2.67488	-0.424174	0.175527	-1.13971	-1.35548	0.178735	1.97171	-0.468979	-0.318288	-0.964698	0.606004	2.27208	2.87808
243166_at	SLC30A5	-1.03291	-0.721805	-1.72709	-1.93329	-1.18082	-0.400007	-2.66731	-0.847861	-1.2838	-1.2171	-0.599833	-1.92675	-0.657597	-0.114541	-1.43816	-0.183737	-0.11538	-0.841778	-0.987956	-1.04972	-0.129324	-0.636927	-3.21343	-0.262238	-1.25372	-2.32194	-3.05086	-1.15091	-1.78205	-1.0102	-0.725155	-2.9451	-1.04637	2.27189	1.22552
203305_at	F13A1	-0.839711	-1.64143	-0.551444	1.277	5.11538	3.23666	-0.342048	-1.10492	-0.911996	2.15935	-1.77468	-1.60889	-1.9968	1.14768	-1.3358	-1.94697	1.1021	1.63982	1.81677	-2.77157	5.97046	-0.321505	5.24278	-1.75517	-1.96822	-1.56032	0.634707	-1.45053	5.53102	-2.21803	-1.8891	-1.74396	0.0334251	2.27043	2.30385
204720_s_at	DNAJC6	-3.10551	4.89418	3.12689	-2.68013	-2.44572	-3.23008	4.55407	-2.77297	0.788978	-0.291569	3.00573	2.97047	-3.24262	-2.49647	2.93137	2.63979	-2.83665	-2.22039	0.190499	4.70748	-1.01668	2.5244	-2.38444	-1.05943	0.665097	4.11846	-1.04173	4.76693	0.578057	-2.04305	6.02099	4.4184	0.224367	2.26914	2.49351
202388_at	RGS2	0.25093	1.64068	-1.00674	2.06535	-0.885176	0.622599	1.24056	1.82469	3.1497	1.49516	-1.41977	3.64197	2.27486	-0.995321	2.00999	1.27618	2.9132	0.190638	4.83813	2.14251	2.46577	-0.228504	-0.481695	4.44025	1.05722	-1.16687	-0.75763	4.28149	3.71	2.21222	1.19345	2.01643	1.36351	2.26903	3.63253
201971_s_at	ATP6V1A	1.16814	0.840587	-0.501892	0.00194241	-0.555123	0.223846	0.505454	-0.353158	1.78504	0.422967	1.49867	1.90034	1.17001	0.73421	1.65194	1.60099	0.956902	1.19155	1.36067	1.77126	1.50446	1.59539	-2.7681	-0.169458	0.977062	1.44893	-0.75763	1.29109	2.1847	0.589787	1.91062	1.17936	0.868716	2.2688	3.13751
227236_at	TSPAN2	-2.70123	-3.26444	-2.42313	-1.18544	-2.55749	-2.84585	-2.75294	-1.21407	-0.833681	-2.01492	-1.11287	-0.515428	-3.04001	-2.57506	-2.82307	-2.92194	1.2801	-2.54828	-1.29653	-2.57542	2.55484	-2.47872	-0.0566723	-0.0715406	-2.70042	-1.87947	-0.897007	-2.64526	-0.273154	-0.553459	-1.22115	0.311527	-1.99609	2.26817	0.272087
200985_s_at	CD59	1.49553	3.12756	3.86792	3.28068	0.335511	1.03824	3.22384	3.03322	4.58287	0.935705	1.77104	0.0177947	1.43616	-1.25865	3.05688	1.27177	0.756604	3.08317	1.07364	3.43022	-2.25979	-2.41547	-1.94851	0.221945	4.21211	4.38101	-0.295098	2.10498	4.13276	0.835963	1.14444	4.10083	1.97799	2.26744	4.24542
201334_s_at	ARHGEF12	-1.10252	4.08486	2.31342	-2.45574	1.23763	1.8028	4.6787	-3.4411	-0.860091	3.13257	4.39923	-2.98995	3.73396	2.62324	-0.637159	3.95808	1.92317	-3.26464	-2.88041	5.01696	-2.69683	0.12297	-1.94851	2.38595	3.41875	0.461165	-1.52357	4.2145	-2.94004	-1.78762	4.82617	4.68628	1.06365	2.26731	3.33096
228686_at	FLJ33630	-1.68693	-2.05052	-1.35388	-2.30502	-0.697966	-2.90354	-2.4545	-2.3275	-1.07705	-1.54854	-2.0878	-2.38174	-1.45412	-1.84849	-2.11115	-0.678068	-1.59227	-2.96247	-1.5583	-2.24522	-1.62437	-1.46714	-0.746565	-0.669759	-1.33651	-1.91233	-0.897007	-2.16635	-1.31054	-0.896597	-1.92722	-2.7163	-1.86625	2.26569	0.399437
219032_x_at	OPN3	5.45164	3.10472	1.77417	1.05409	2.15683	4.60889	2.84404	1.28744	3.82647	2.9773	2.28206	2.66251	2.53701	5.3473	1.40698	-0.794958	4.40754	2.0138	3.81589	1.01563	4.03381	2.58198	-0.153473	4.16266	2.89022	2.59897	0.859656	1.19133	3.17216	2.83382	-0.00103965	0.706865	2.68897	2.26515	4.95411
240947_at	ANO6	-2.16833	-2.55297	-1.93882	-3.08834	-2.55749	-3.07108	-3.00437	-2.86436	-2.54631	-2.86667	-2.17907	-3.1003	-2.86221	-2.95843	-2.26528	-2.43291	-2.90476	-2.50957	-2.75846	-2.63969	-2.22207	-1.44086	-2.67488	-3.06013	-2.46845	-2.88962	-2.3776	-2.68984	-1.22887	-2.52691	-2.27195	-2.83118	-2.66347	2.26476	-0.398715
205081_at	CRIP1	3.18348	-0.626465	-1.53491	0.679885	3.8002	3.74212	1.26455	-1.93016	-1.22231	5.36445	-1.34964	2.93792	0.377054	4.12421	-1.83252	-2.18486	3.86046	0.237321	1.16075	-0.250862	2.28601	-0.163938	1.71354	3.94034	-1.70656	1.54514	1.52593	-1.65644	5.04599	1.48443	1.32868	2.13558	0.990034	2.26437	3.2544
231747_at	CYSLTR1	3.39961	2.95709	2.00114	1.92244	2.39581	1.96739	-2.02516	1.71119	3.37982	2.38583	-1.81434	3.54326	3.31489	3.15986	3.88421	2.21047	3.63698	2.74548	3.17539	0.707887	3.13866	2.30527	1.12511	2.80077	2.28499	1.75003	-0.194874	-1.57668	3.38558	1.76873	-0.774179	-2.00438	2.23296	2.26437	4.49733
235006_at	CDKN2AIPNL	0.317403	0.494061	-0.10553	0.092435	0.101237	-0.0713146	-0.0334468	0.244616	0.425879	0.0966224	0.535699	0.113135	0.745537	0.369795	0.492359	1.43521	0.328157	1.05318	0.132376	0.147793	0.065979	0.646424	-1.84386	0.253049	0.475004	0.0828921	-0.194874	0.578763	0.00820455	-0.0250698	1.0617	-0.504239	0.345761	2.26401	2.60977
218717_s_at	LEPREL1	-2.00663	-1.81468	-2.58225	-1.13557	-1.58877	-1.49679	-1.94277	-2.17648	-1.22231	-1.54854	-2.0878	-1.78144	-1.54999	-1.28985	-1.59716	-0.485589	-0.896976	-0.986068	-1.32675	-1.65672	-1.7656	-1.55736	-0.822059	-1.27795	-1.60379	-1.56032	-0.194874	-1.33555	-1.33648	-1.13252	-1.45809	-1.40612	-1.55866	2.26381	0.705153
207265_s_at	KDELR3	-1.8418	-0.998658	-1.40143	-0.991116	-1.63727	-0.274921	1.43495	-1.6147	0.516286	-0.128848	-1.61007	-2.3037	-0.393505	-0.854748	-1.12581	-1.17391	-2.07275	-1.84981	-1.15137	-0.34374	-1.87221	-1.44086	-0.481695	-1.22131	-0.04067	-1.19566	-0.400757	1.48882	1.41729	-1.10263	-0.354373	0.579293	-0.990845	2.26275	1.2719
204128_s_at	RFC3	3.2214	1.83904	-0.225986	-0.944633	-0.82005	1.36248	1.29361	-0.0146732	3.72942	0.781141	3.11214	3.96967	1.83496	1.61546	3.58571	2.62623	1.62134	3.49024	1.92811	2.07012	2.27145	2.11293	-1.43096	0.657764	2.33121	2.36362	-1.69017	2.2539	3.726	0.599768	3.53061	1.89309	1.80379	2.2616	4.06539
1552417_a_at	NEDD1	0.663731	1.08113	-2.37273	-0.488255	0.0158272	-0.8611	-0.0184669	-0.552908	0.939949	-0.78895	0.745272	1.41514	0.319297	-0.387999	1.54434	1.36911	0.466947	0.856832	1.48598	0.695496	0.313069	0.00185738	-1.53195	-1.33635	-0.053771	-0.0999042	-2.3776	0.132228	1.86136	0.257326	1.04786	-0.111349	0.306433	2.26096	2.56739
1552306_at	ALG10	0.0139638	-0.998658	-2.26138	-1.53026	-1.58877	-0.724075	0.177168	-1.70028	-0.584731	-1.04409	-1.14589	-0.0197025	-0.860134	-0.405639	0.328265	0.361973	-0.582176	-0.229168	-0.0663668	-0.000381011	-0.275814	-1.18774	-0.822059	-0.911925	0.152091	-0.956909	-1.69017	-1.26166	0.119107	-0.34955	-0.249359	-0.983817	-0.643017	2.26089	1.61787
209725_at	UTP20	1.84567	0.77551	1.17161	1.85964	2.04285	1.42353	1.77021	2.65651	1.7626	1.41232	0.81971	1.97473	1.60728	1.49917	1.22799	1.45267	0.639641	2.09405	0.627202	0.454859	0.259827	0.969303	1.10125	1.20841	1.45943	0.856734	2.28932	0.853246	1.42181	0.503548	2.26528	1.59257	1.45589	2.26017	3.71606
217894_at	KCTD3	1.57268	1.8648	0.389846	0.788814	0.849288	1.3175	0.200337	0.755706	2.30191	2.19348	1.80112	2.23528	1.5605	1.67507	1.53743	-0.918188	2.33569	1.48892	1.18342	1.66853	-0.943876	1.09402	-1.53195	2.26245	1.22972	1.30087	-0.897007	0.0216909	0.0877954	-0.221544	1.55029	0.733442	1.34011	2.2598	3.59991
228924_s_at	UBE2J1	-0.518993	-1.59087	-2.03851	-1.03654	-1.84822	-0.691985	-0.778453	-0.939776	-0.785044	-0.655862	-1.02401	-0.348086	-1.02341	-0.768938	-0.387033	-1.00925	-0.740274	-0.601385	-0.987956	-0.84933	-0.340012	-0.438807	0.160137	-1.05943	-1.60379	-0.85569	-0.632548	-0.838614	-0.618568	-0.843797	-0.953575	-0.964698	-0.931196	2.25553	1.32433
216856_s_at	-	-0.217767	-1.81468	-0.381945	-0.74023	-0.531314	0.42665	-1.27996	0.50974	-0.502531	-0.812684	-1.49124	-0.723389	-0.617496	-0.459752	-0.539642	-2.8217	-1.28631	-0.212686	-2.40295	-2.47675	-1.20086	-1.85753	-1.64005	-2.08572	-1.56977	-1.25182	-1.19447	-2.21509	-1.01239	-2.39373	-0.182876	-2.39346	-0.918832	2.25551	1.33668
244171_at	MKLN1	-2.70123	-2.05052	-2.84735	-3.02487	-2.92848	-2.7897	-3.04709	-2.82599	-2.11029	-2.98852	-1.6969	-2.07433	-2.29586	-2.95843	-2.5239	-2.25795	-2.72712	-2.54828	-2.08007	-2.92918	-2.49581	-2.21073	-2.58025	-2.88132	-2.58392	-2.95936	-2.539	-2.68984	-1.91413	-2.70204	-2.75432	-3.35112	-2.5703	2.25513	-0.31517
213353_at	ABCA5	-2.5184	-3.10011	0.576897	-0.277323	0.20019	1.59039	-2.92815	-3.05436	-0.64785	1.27853	-2.78186	-2.76756	-2.86221	-0.702675	1.66716	-0.130375	0.847976	-1.20703	0.375728	-2.37575	0.592479	-2.97525	3.40541	1.90949	-2.96521	-2.82538	-1.86958	-2.95587	-0.0516344	1.96265	-2.71181	-1.52709	-0.940838	2.2543	1.31346
217230_at	EZR	1.24541	0.970661	-1.88341	-1.0811	-1.63727	-0.93497	-0.536074	-0.907116	0.813133	-0.309672	-1.20987	0.966725	-0.362198	-0.354891	0.614752	1.19364	-0.381979	0.619787	-0.937278	1.51229	-1.14857	0.274902	-0.822059	-1.24686	-1.56977	-1.46046	-0.400757	-0.925165	1.30799	-1.70081	-0.249359	-0.517431	-0.129971	2.25346	2.12348
205138_s_at	UST	-1.45988	-2.05052	-0.245896	-1.93329	-1.89584	-1.54689	-1.82091	-1.57146	-1.81847	-1.89311	-1.41977	-1.35863	-1.42168	-1.4088	-2.39323	-1.88103	-1.93196	-1.5928	-2.52688	-1.51514	-1.40172	-1.64112	-0.976905	-1.97306	-2.08226	-1.87947	-0.75763	-1.69954	-1.98477	-2.04305	-2.27195	-1.55587	-1.68431	2.25205	0.567737
210370_s_at	LY9	-1.68693	-1.81468	-1.83245	-2.07456	-2.33284	-1.13073	-2.10653	-1.93016	-2.32728	-1.58294	-0.575135	-1.51583	-1.61152	-0.405639	-2.04909	-1.94697	1.32968	-1.80771	-1.17961	-1.68483	-1.20086	-1.23612	-0.363746	-2.1629	-2.00581	-2.09893	-1.52357	-2.16635	-1.35733	-2.12848	-1.80129	-2.23991	-1.51329	2.25163	0.738345
222614_at	RWDD2B	-1.13893	-1.64143	-2.47806	-2.75323	-2.50314	-1.54689	-0.984182	-1.93016	0.425879	-1.31181	-0.667753	-0.625332	-0.756769	-0.664371	-1.49138	0.443493	-2.40616	-0.413801	-1.23464	-0.790835	-2.17708	-0.411533	-2.16919	-1.462	-0.910905	-0.654238	-1.69017	0.385592	0.283993	-1.74536	1.08158	-0.257401	-1.22347	2.25058	1.02711
227084_at	DTNA	1.66425	0.882454	-1.63068	2.04971	-2.77463	2.55546	-0.684452	-2.02486	2.43746	2.80447	-2.1332	-2.34339	-2.2565	2.05289	-2.49227	0.788751	2.09153	-2.05269	2.83519	1.12405	-0.583534	-2.24605	2.10736	2.34279	-2.08226	-2.32194	-0.400757	1.31737	-2.64007	-2.21803	-1.71655	-1.06751	0.144677	2.25032	2.395
216323_x_at	TUBA3C /// TUBA3D	1.90725	1.32166	0.983769	1.37894	1.51245	1.74125	1.39024	1.94309	1.15803	1.41769	1.26046	1.71594	1.37239	1.95873	2.67886	2.18836	1.39972	2.11664	1.2964	1.36485	1.58784	1.26659	2.28789	1.30288	1.34284	1.45463	1.80622	1.0182	1.98365	1.69226	2.26528	1.46474	1.60534	2.24935	3.85468
210567_s_at	SKP2	1.60582	1.32905	-0.477364	0.866425	0.497654	1.21388	0.652744	0.867178	2.52168	1.53912	1.6899	2.24439	1.0761	1.45891	1.82498	1.85706	0.780237	2.67571	1.52891	1.18898	1.12778	0.615788	0.276702	1.61604	0.870963	0.176552	-2.20909	1.06595	1.55091	1.56444	1.64423	0.494013	1.34707	2.24816	3.59523
206707_x_at	FAM65B	-1.59193	1.55404	1.72688	-1.29721	-1.18082	-0.756682	2.41974	-0.939776	0.968585	-1.62247	1.50933	2.6749	-1.42168	-1.50553	2.35772	1.69969	-1.31622	-1.14972	-1.6653	-1.51514	-1.40172	2.44776	0.48781	-1.27795	1.95205	0.797981	0.0721843	1.97569	-1.03672	-0.764902	1.7835	2.58265	-0.0525793	2.24754	2.19496
1555106_a_at	CTDSPL2	0.478592	0.257165	-2.09744	-2.22999	-1.95049	-0.970604	-1.3815	-2.47741	1.03545	-0.678292	1.19422	0.960102	-1.54999	-0.20138	2.20644	0.910006	0.228272	0.282647	0.600914	0.34307	-0.84892	0.584617	-2.27639	-2.31424	-1.05955	-0.612874	-2.68883	-1.33555	1.72852	-0.739929	-0.466149	-1.35088	-0.252011	2.24647	1.99446
221750_at	HMGCS1	0.791314	2.43713	2.55318	5.13329	3.9909	2.40684	1.21619	3.20266	1.2055	2.34643	1.2535	4.15138	3.04173	3.70203	3.23095	1.78172	3.66592	2.18446	1.46623	3.07222	2.26867	2.10692	3.50074	3.61143	0.289921	1.78734	0.695185	3.59036	4.41163	2.3702	2.95244	3.14261	2.64168	2.24495	4.88663
227552_at	37135	-0.997575	-0.171204	0.317848	0.0480123	-0.611683	-0.8611	-0.380965	-1.00312	-0.739413	-0.883346	-0.217084	0.00541336	-1.33678	-0.277735	-0.619977	-0.960136	-0.543969	-0.986068	-0.541412	-0.316913	-0.620265	-0.567245	-1.06271	-0.608502	-0.199987	0.797981	1.15231	-0.592248	-1.20202	-0.428566	-0.795973	-1.28479	-0.55386	2.2448	1.69094
235353_at	SEL1L3	0.558391	-2.17703	-2.47806	-1.13557	2.14843	1.01737	-2.14867	-1.48006	-0.99245	0.0294129	-1.38397	-1.60889	-2.44304	0.73421	-1.3358	-2.6132	-0.656856	-2.17467	-1.77481	-1.00606	-2.69683	-2.6115	-0.423272	-1.97306	-0.185482	-1.91233	0.230418	-2.59521	-3.16377	-2.6545	-1.35352	-0.925887	-1.04607	2.24289	1.19682
227210_at	SFMBT2	1.89355	1.33657	2.03616	1.43065	3.09623	3.25533	-2.18928	2.31203	1.43999	3.46443	2.25274	-0.941872	3.50109	3.86964	1.86071	1.01327	3.22752	0.6019	2.54044	-2.44362	3.16146	1.54025	3.31551	4.11747	1.65356	0.637167	2.68124	-2.07121	2.33007	1.12275	-1.92722	-1.08375	1.67787	2.2425	3.92038
1555945_s_at	FAM120A	1.65358	1.16698	1.6286	2.9	2.80649	2.76219	1.69116	2.34142	0.982612	2.46578	1.06682	2.07695	2.14513	2.55097	2.00444	-0.897236	1.3018	2.45103	1.67825	2.24702	1.47077	0.537102	1.2616	1.83399	2.0097	1.76934	1.99157	1.44054	1.64686	1.56444	1.43205	0.849942	1.8512	2.24154	4.09274
204688_at	SGCE	-2.45843	-1.75403	-2.8016	-2.75323	-2.44572	-2.48942	-2.4973	-2.42926	0.724288	-2.65417	-2.59853	-2.76756	-2.2565	-2.85045	-2.5239	-2.6132	-2.37038	-2.38513	-2.32107	-2.63969	-1.91054	-2.54736	-2.48412	-2.3917	-2.81703	-2.50698	-2.68883	-1.0193	-2.47246	-2.78021	-1.71655	-2.27327	-2.34427	2.2398	-0.104464
203869_at	USP46	1.74801	1.64068	-0.0107053	-0.991116	0.101237	-0.181238	0.706416	0.1736	1.8772	0.412606	1.36211	0.531723	2.33048	0.588881	0.347065	1.56594	0.748207	0.557327	0.166791	0.876525	-0.965251	1.01237	-1.53195	0.44439	1.26526	0.418227	-2.93962	0.0357738	-2.77758	-1.43394	1.26777	1.04661	0.727587	2.23867	2.96625
231797_at	SIX4	-2.98979	-3.3158	-3.18369	-2.75323	-2.97696	-3.17606	-3.16197	-3.48003	-3.06246	-2.98852	-3.13267	-3.4078	-2.96604	-3.21353	-3.16883	-3.15223	-3.30851	-3.19246	-3.16333	-2.66955	-3.28734	-3.19419	-2.85001	-3.29689	-3.07669	-3.25549	-2.539	-2.50048	-3.16377	-3.06796	-3.26379	-3.13089	-3.12317	2.23795	-0.885227
223674_s_at	CDC42SE1	-0.343343	0.193057	-1.31631	-1.29721	-1.02828	-1.30797	-0.684452	-1.52271	1.04927	-0.963352	0.250433	-0.0319601	-0.907372	-1.09517	-1.01318	0.178075	-0.6208	-0.32497	-0.244931	0.243009	-0.372178	-0.550708	-0.423272	-0.478539	-0.706866	-0.694863	-0.0118597	-1.05211	-0.218802	-0.310473	-0.0306672	-1.33434	-0.539409	2.23752	1.69812
211902_x_at	YME1L1	-0.868198	-0.542853	-0.501892	-0.220629	-0.789775	-0.350161	-0.418124	0.188558	-0.151486	-1.37811	-0.619567	-0.283436	-0.714846	-0.438572	-0.756633	-0.570334	0.296152	0.327365	-0.151262	-1.13983	-0.965251	-0.307587	0.238802	-0.373561	-0.795366	-0.175071	0.695185	-0.252503	-0.299334	-0.293008	-0.390599	-0.307259	-0.454182	2.23714	1.78295
209127_s_at	SART3	1.71908	1.76635	0.599828	1.48821	1.69538	0.781517	2.20346	1.84384	1.55724	1.07741	1.81911	2.11163	1.5735	0.85073	1.82498	2.14437	0.87801	1.9605	0.901037	2.10662	0.936072	1.75391	1.07737	0.666317	1.39618	0.999035	1.70722	1.60431	1.94899	0.640398	2.78485	1.87807	1.54514	2.23673	3.78187
222847_s_at	EGLN3	-0.839711	-0.066342	0.210826	-0.455723	-0.332058	-0.0504069	-0.342048	-0.310946	-0.0923481	-0.551483	-0.465258	-0.253801	-0.182566	-0.23206	-0.248983	-0.551419	-0.469873	-0.155643	1.77874	-0.37181	-0.158774	-0.307587	1.10125	-0.630014	2.84628	0.665456	0.151263	-0.0638627	-0.498331	0.0371317	-0.134166	-0.15919	-0.199146	2.23617	2.03702
213907_at	EEF1E1	1.41157	0.861991	-0.291283	-0.168427	0.0492463	0.756038	0.77573	0.67477	1.16362	-0.344665	0.827769	1.47907	1.10012	0.772193	1.51419	1.70679	0.847976	1.38562	0.415987	1.72768	0.901754	0.622941	-0.67773	0.0319836	-0.199987	-0.0400681	0.230418	1.51266	1.08434	0.092123	1.36055	0.963719	0.8333	2.23452	3.06782
204205_at	APOBEC3G	1.65358	3.42077	2.56402	-2.82593	0.689902	0.98521	3.09351	0.0984378	1.54237	2.56461	1.54739	4.39468	1.32534	3.07973	5.48386	2.44997	2.59752	-0.0232038	1.84657	3.64805	-2.89175	2.7344	2.95344	2.5485	4.16023	3.33764	-0.632548	2.82439	1.72852	2.69054	3.3994	3.25688	2.00682	2.23369	4.24051
1552680_a_at	CASC5	0.753775	0.395303	-0.551444	-0.488255	0.472542	-0.0713146	-0.273635	0.0513283	0.31916	0.150296	0.400872	0.349081	-0.797156	-0.0737212	0.755093	-0.183737	-0.381979	0.61129	0.257951	-0.17366	0.237847	-0.503309	0.0332832	0.221945	-0.185482	-0.783478	-0.194874	0.132228	0.711816	0.178365	0.692923	-0.0327289	0.0760893	2.23362	2.30971
212912_at	RPS6KA2	0.781678	-1.87166	1.00325	-0.902037	-2.39658	-1.65467	0.27561	-0.0814651	-0.833681	-0.0694065	1.47663	-2.14952	-1.22581	-0.261674	-1.89136	-2.71588	-1.68854	-0.560548	1.04816	-2.11431	-1.14857	2.72013	-0.976905	-0.169458	-0.771246	0.628225	-0.75763	-1.65644	0.840295	-1.82828	-2.71181	-2.48179	-0.791591	2.23287	1.44128
207620_s_at	CASK	-1.2926	-1.07999	-1.72709	-2.00815	-1.69066	-1.76346	-0.733542	-1.44032	-0.623693	-1.62247	-1.14589	-1.4538	-0.736087	-1.67222	-0.372541	-1.17391	0.122969	-1.35608	-1.74081	0.11833	-0.528452	-2.076	-2.05769	-0.65006	-1.81447	-1.08395	-1.35548	0.1929	-0.800724	-1.78762	-2.53902	-1.35088	-1.1696	2.23278	1.06318
235092_at	-	-0.752967	-3.15882	-1.49167	-1.2415	-0.332058	-0.724075	-1.06956	-0.939776	-0.0325235	-0.987235	-0.114452	-2.95815	-0.0741005	-0.546845	-0.587332	-1.94697	-1.14731	0.0291944	-0.466092	-1.13983	-2.41584	-1.55736	-1.64005	-1.19318	-0.984421	-0.529025	-2.68883	-1.84019	0.545471	-2.74013	0.327842	-0.0766783	-0.984103	2.22937	1.24526
223094_s_at	ANKH	-0.404131	-1.12347	-1.00674	-0.991116	-0.954698	-0.511743	0.731921	-0.155294	0.164821	-0.963352	-0.906259	-0.153125	-0.564112	-1.2299	0.665685	0.664412	-0.94519	-0.684639	-0.168413	-1.65672	-1.11985	-0.600114	0.315248	1.14396	-0.523831	-0.761255	0.44333	-0.838614	0.376669	-0.446506	-0.847674	0.616963	-0.509604	2.22835	1.71874
203739_at	ZNF217	3.51621	1.87939	1.79215	2.25081	2.44873	2.73588	3.5899	2.55037	2.35948	3.69555	2.29136	2.52379	3.11421	3.75119	2.22396	2.59114	3.65658	3.03231	4.21078	2.52753	3.11919	2.97247	0.351583	4.08877	3.68162	1.67128	-0.514455	3.05716	3.12552	1.66648	0.382805	2.68261	2.83707	2.22834	5.0654
240781_x_at	DCUN1D1	-2.5184	-2.74338	-2.47806	-2.96304	-2.55749	-2.7897	-2.40918	-3.05436	-2.93827	-3.06867	-2.78186	-2.73487	-2.55598	-2.1788	-2.85547	-2.74587	-1.82423	-1.26594	-2.32107	-2.31245	-2.65864	-2.57887	-3.3341	-2.35208	-2.73755	-2.32194	-3.05086	-2.50048	-2.36435	-2.82274	-1.25278	-1.58312	-2.55485	2.22819	-0.326666
214953_s_at	APP	4.30485	-1.24754	4.97962	5.25764	1.6496	3.32822	3.85551	-1.44032	5.12694	5.3844	1.56312	5.12042	5.66379	2.07648	4.67915	-1.1016	-1.28631	5.15892	5.46372	-1.98722	3.83162	5.62264	0.118868	-1.24686	5.06203	5.52373	0.96196	4.64488	4.8424	5.6152	-1.49386	5.41344	2.82747	2.22789	5.05536
211612_s_at	IL13RA1	0.0295011	-0.515232	-0.688656	-1.29721	-1.26637	-0.115299	0.422812	-1.28553	1.80367	0.713515	-2.1332	-2.34339	0.180215	0.445916	-2.91578	-2.08536	0.122969	-0.544098	-1.09393	0.930305	-0.827038	-2.6115	0.276702	0.15256	0.697832	0.188765	-0.0118597	-0.355554	-2.81325	-1.40022	-0.700072	-1.37946	-0.581757	2.22783	1.64608
222309_at	LOC100506935	0.723109	0.762629	0.612752	0.840717	1.34236	0.663754	2.18748	2.65651	1.68885	-0.453006	0.250433	1.17615	-0.426007	1.37067	0.4761	1.27177	0.216899	0.213943	-0.228362	1.28518	0.217118	0.969303	0.521534	-0.0193116	0.268283	-0.241065	-1.52357	1.85928	0.915489	0.218711	1.44159	1.4685	0.831597	2.2266	3.0582
210656_at	EED	-1.10252	-2.42537	-2.09744	-1.86163	-1.40164	-2.67437	-0.49533	-0.462215	-2.11029	-2.30683	-1.6969	-1.39082	-2.18188	-1.84849	-2.17027	-2.98715	-2.58679	-2.92498	-2.11935	-0.418631	-2.25979	-1.53029	-2.85001	-1.85893	-2.77634	-2.21279	-1.86958	-2.35552	-2.43632	-2.70204	-1.60335	-2.30073	-1.86314	2.22522	0.362072
201855_s_at	ATMIN	1.75276	0.635316	0.716591	1.54312	1.77408	1.21388	1.55222	2.74003	2.15954	1.768	2.09354	2.27523	2.38855	1.4813	2.43797	0.648206	1.69231	1.54055	1.6148	1.44815	1.9119	-0.115627	-0.897606	2.47596	1.29428	2.23691	-0.400757	1.20572	1.21893	1.79263	1.32868	1.87488	1.67381	2.22479	3.8986
1565162_s_at	MGST1	3.42598	3.24798	-3.09295	3.59828	-3.02931	3.77119	-3.28231	2.32858	4.94546	3.48888	3.14325	4.00238	4.51671	2.38668	4.30944	3.33214	5.06712	4.96985	5.47563	4.49159	2.46577	5.43761	-0.363746	4.29162	-3.47524	5.13398	-2.3776	2.01491	-3.40731	4.85152	4.65995	3.65397	2.85483	2.22364	5.07847
204589_at	NUAK1	-0.00389496	-1.87166	-0.183529	-2.00815	-0.993316	-1.82118	-1.78579	-0.847861	-0.406502	0.00278041	-1.73368	-2.11193	-1.74496	-0.00992574	-1.98312	-1.88103	2.17707	-1.8864	0.463319	-2.24522	-2.17708	-1.67279	0.675788	0.130098	-1.64034	-1.37457	-0.400757	-2.40287	-1.94605	-0.040551	-2.18594	-1.52709	-1.04375	2.22312	1.17937
242618_at	HCG18	0.419545	-1.81468	-1.58192	-0.556321	-1.89584	-0.428429	-1.55494	-0.13656	0.0607926	-1.58294	-0.531782	0.622718	-1.42168	-0.854748	-0.0964569	-0.199111	-1.3484	0.499445	-2.15972	-0.476277	-1.28242	-1.04971	-2.7681	-0.866503	-1.37	-1.94934	-2.539	-0.808358	-1.10598	-2.26442	-0.267338	-1.23943	-0.751865	2.2231	1.47124
210932_s_at	RNF6	-0.54412	-0.890804	-3.13592	-2.30502	-2.61299	-2.42388	-1.78579	-2.62672	0.0350727	-2.60614	-0.018741	-0.607642	-2.52421	-1.99206	-0.372541	-0.589125	-1.06594	-0.705759	-0.524713	-0.908423	-0.84892	-0.307587	-2.67488	-2.51053	-1.78245	-1.6274	-2.68883	-2.35552	0.302648	-2.6545	-0.373078	-1.69239	-1.41027	2.22298	0.812709
1554906_a_at	MPHOSPH6	-1.10252	-3.15882	-2.37273	-2.82593	-1.1029	-1.54689	-2.92815	-0.576655	-0.71424	-1.89311	-3.04607	-1.30437	-1.09394	-0.586927	-1.1662	-2.92194	-2.51268	-2.67418	-1.15137	-3.30271	-1.80228	-3.13147	-2.7681	-2.00928	-3.18025	-2.40042	-2.539	-2.64526	-1.42055	-2.70204	-1.53238	-2.54044	-1.89912	2.22279	0.323672
229299_at	NADKD1	0.135936	0.560501	-1.83245	-0.39187	-0.118027	-0.454567	1.16597	0.544885	0.946673	0.713515	0.0854873	0.818102	-0.329078	-0.101375	0.90251	0.839488	0.428714	1.21992	0.677466	1.08081	0.547663	0.311426	-0.897606	1.3448	0.268283	-1.66277	-1.69017	0.843327	0.1516	-0.81648	0.350271	0.563846	0.34463	2.22127	2.5659
209671_x_at	TRAC	-0.59393	-0.331859	-0.381945	0.196964	-0.555123	0.394996	-0.661981	0.337173	-0.10602	-0.224587	-0.081635	-0.283436	-0.126947	-0.00992574	-0.522736	-0.267563	0.0463105	0.655914	-0.524713	-0.601651	0.194271	-0.115627	0.454766	0.0191203	-0.396394	-0.209437	0.510273	0.178735	-0.177519	0.218711	-0.300742	-0.146202	-0.182135	2.2211	2.03897
226112_at	SGCB	-0.808135	-3.04327	-1.7783	-2.37789	-1.1453	-1.87867	-2.4973	-2.57636	0.691145	0.835566	-2.31412	-2.14952	-0.31453	-0.157475	1.30414	-2.78035	0.963723	-2.67418	-1.20779	-2.34887	-2.25979	-2.18032	-0.0106954	0.874821	-2.50843	-0.982418	-2.20909	-1.45053	-2.90711	-0.896597	-1.25278	-2.48179	-1.31287	2.22021	0.90733
220892_s_at	PSAT1	3.29748	4.29694	0.486616	0.735242	-0.220176	1.89202	2.42797	0.486673	3.8482	1.47922	0.196364	4.98687	3.95585	2.95866	3.80423	5.43418	2.51363	4.8709	2.92582	5.48266	-0.062686	3.70924	0.0791266	2.09209	0.0545224	-0.241065	0.807046	3.3527	-0.372814	1.40767	2.88278	1.23178	2.79297	2.21957	5.01254
209146_at	MSMO1	2.53184	3.24798	2.82469	5.24615	4.35484	2.93103	0.576397	2.91935	2.59799	2.78602	2.1079	3.09901	3.05887	3.6441	3.09623	2.13338	4.40156	3.45477	3.90302	3.99688	3.36738	2.89281	0.706021	2.84865	0.152091	3.02074	1.01063	3.06124	4.8431	3.47947	2.65716	2.30861	3.1456	2.21834	5.36394
210115_at	RPL39L	-1.73656	-2.61756	-1.58192	-0.74023	-2.22116	0.927672	0.310184	0.965266	3.20597	1.85755	-1.90306	-2.73487	1.98738	1.61218	1.95859	1.02569	2.97612	-2.34656	0.143782	0.828239	0.547663	-1.23612	2.39768	2.57064	-1.67782	-1.91233	-0.100533	1.47117	-2.11751	0.74447	-0.725155	0.0940577	0.0958335	2.21797	2.31381
1557609_s_at	TBC1D12	-1.64251	-2.11173	-3.13592	-3.08834	-3.31182	-1.82118	-1.21768	-3.39955	-2.37059	-0.699337	-3.00263	-3.4078	-2.93208	-2.61485	-3.42177	-1.39258	-1.72018	-2.8817	-2.15972	-1.15845	-3.38699	-3.16284	-1.43096	-1.55282	-3.11198	-3.52968	-2.20909	-2.30539	-3.60982	-2.82274	-2.58056	-1.33434	-2.37452	2.21725	-0.157267
218395_at	ACTR6	2.52942	2.48244	0.876531	1.28588	2.04732	2.35652	2.5374	2.40299	1.09453	1.65486	2.93232	2.75811	2.0664	2.49245	2.94498	3.17595	3.09659	2.42646	2.60881	2.78247	1.92303	2.97062	-1.24176	2.83611	2.73276	2.19201	-1.35548	2.52037	2.67496	1.67198	2.64289	2.35948	2.32762	2.21656	4.54418
217383_at	PGK1	1.21125	0.903552	-0.632147	-0.519236	-0.555123	0.130727	1.48143	-0.484038	0.680973	-0.633851	0.435448	1.22703	0.533589	0.662748	1.77282	1.33097	1.07174	0.985376	1.52425	0.795822	0.291275	1.25617	-0.67773	0.597727	0.817673	0.521683	0.151263	1.1758	0.957572	0.471168	0.776168	0.454717	0.596167	2.21606	2.81223
1555007_s_at	WDR66	-1.50455	0.861991	-1.40143	-2.07456	-1.35144	-0.568359	-0.558055	-1.21407	-1.252	-0.721006	-0.716917	-0.828692	-1.36275	-0.546845	-1.38773	-1.30752	-1.86113	-0.643339	-0.885526	-0.885009	-1.01668	-0.503309	0.58417	-0.911925	-1.60379	-1.03212	-0.100533	-1.05211	-0.94626	-1.03556	-0.748121	-0.925887	-1.01045	2.21444	1.20399
218542_at	CEP55	3.20012	3.04551	1.46575	2.33257	3.36145	2.81535	2.20346	3.62736	3.41463	2.7251	2.03119	3.19041	1.93038	2.54847	3.52321	2.42534	2.73074	2.86656	2.64636	2.26548	2.87286	1.17209	1.12511	2.058	3.06019	1.44321	-0.0118597	1.71019	2.9397	2.73547	1.82597	2.04203	2.71747	2.21376	4.93124
219182_at	TMEM231	0.753775	0.320994	-0.971405	-0.556321	1.17468	0.458729	0.615204	1.15026	0.732612	1.037	1.16621	-1.27571	0.911652	-0.324333	-1.74097	1.27618	0.359636	-0.936621	0.88753	1.53544	-0.583534	0.889057	-0.822059	0.589172	-1.25372	1.14299	1.10641	1.48322	-0.284318	0.975598	-0.336061	0.446334	0.328727	2.21371	2.54244
205618_at	PRRG1	-2.70123	0.728832	-1.19359	0.788814	-2.00463	1.25316	-1.86363	0.0341439	1.66377	1.45441	1.94883	-1.60889	-1.78291	0.971105	0.562545	0.943192	-2.69569	1.16082	1.44158	2.01845	0.880253	-2.31228	-1.94851	2.69414	-2.70042	-2.7879	-0.632548	2.55321	-2.77758	-3.02807	1.38088	0.934359	0.0559548	2.21361	2.26957
203143_s_at	KIAA0040	-0.54412	1.91876	-1.7783	-1.03654	-0.241324	-0.400007	1.31795	-0.939776	-0.299956	0.069945	0.112918	0.638719	-1.14762	-1.14597	-1.65766	-0.642012	-0.6208	-1.12006	-1.06904	0.876525	0.659183	-0.745898	0.160137	-0.956511	-0.706866	-0.489543	-0.75763	-0.355554	0.394621	-1.10263	0.426055	0.172685	-0.385418	2.21349	1.82807
226326_at	PCGF5	1.08798	2.1631	1.74427	0.157208	1.39252	0.819442	1.6044	0.521884	2.64952	1.25454	-0.932823	-2.80326	-0.31453	0.3896	1.56037	0.936374	0.956902	-1.14972	2.39799	2.53244	1.76023	-2.97525	-0.308538	0.174386	0.372696	0.560079	-2.04008	1.98011	2.89942	1.60864	1.99268	1.8004	0.848411	2.21164	3.06005
229815_at	TMEM161B-AS1	-1.79356	2.30134	-1.40143	-2.45574	-1.1453	0.564058	-0.82709	-0.939776	1.02871	0.763864	0.353492	-1.4538	-1.61152	1.08342	-0.26271	1.06639	1.81957	-1.66527	0.743219	0.503521	0.528429	-1.72885	-0.254386	0.11768	-1.88943	-0.433426	-1.69017	1.40908	1.12204	0.123789	0.630532	-2.09306	-0.16643	2.21143	2.045
232289_at	KCNJ12	-1.68693	-1.53476	-0.716543	-0.776483	-0.921531	-0.791727	-1.1543	-1.17376	-1.41683	-1.12785	-1.24344	-1.03601	-0.797156	-0.946973	-1.28875	-1.00925	-1.09227	-1.0922	-1.70072	-1.30558	-1.04368	-0.839491	-2.05769	-1.14001	-1.31264	-1.31019	-0.400757	-1.11908	-1.71345	-1.19294	0.733122	0.534231	-1.14065	2.20865	1.06799
217010_s_at	CDC25C	0.236153	-1.24754	-1.58192	-0.818284	-1.5442	-0.511743	-0.905405	-1.48006	-0.10602	-1.156	0.827769	-0.331512	-0.797156	-0.340482	-0.0964569	0.95628	-0.656856	0.190638	-1.15137	0.534733	-0.739977	-1.18774	-0.363746	-1.72155	-0.910905	-1.11266	-0.514455	-0.400425	-0.483089	-0.869961	-1.00862	-1.80173	-0.498972	2.20863	1.70966
216090_x_at	-	-1.2926	-1.70246	-1.67687	-1.2415	-1.5442	-1.82118	-1.41511	-1.93016	-1.48565	-1.62247	-1.81434	-0.568113	-1.51841	-1.67222	0.149329	-1.75327	-1.3484	-1.92743	-0.705222	-1.0727	-1.7656	-0.724737	-1.94851	-2.12398	-1.33651	-1.6274	-0.75763	-1.45053	-1.38803	-1.87032	-1.35352	-1.17622	-1.39815	2.20859	0.810439
204347_at	AK4 /// LOC100507855	-0.904657	-1.12347	0.804553	1.24935	0.277505	-0.0713146	2.40346	-0.230964	1.94716	0.835566	-0.716917	2.06372	-0.928323	-0.622745	1.71297	-0.0157511	2.52858	0.248417	1.83217	1.22842	0.659183	1.47203	-1.24176	1.89882	-0.684589	0.111495	-0.295098	2.29673	0.0751042	0.558686	1.60469	1.02589	0.625887	2.20662	2.83251
223125_s_at	C1orf21	0.874686	-1.53476	2.1736	-1.86163	-0.954698	-2.23623	1.97605	-0.939776	4.03918	2.20675	3.16331	3.75648	0.918473	-0.746791	3.55258	2.60317	3.45933	-0.504028	3.7125	2.27033	3.15656	2.75375	-0.545034	2.6636	2.93685	1.89779	-0.632548	1.79214	3.17099	-1.58435	1.37541	1.30481	1.29643	2.20643	3.50285
1554768_a_at	MAD2L1	4.92838	4.41863	-0.126084	0.294764	0.0836638	2.06863	2.06979	0.363056	5.0241	2.28862	4.36596	3.81585	3.74556	3.36792	5.1834	4.6812	3.88212	4.5034	3.85651	3.37749	4.11399	3.95023	0.706021	0.889271	2.48912	2.65366	-0.514455	4.1716	4.93245	2.27033	4.4159	3.17542	3.10965	2.20619	5.31583
205718_at	ITGB7	2.31095	2.15074	0.866141	1.31461	0.838396	2.18088	1.83402	1.18009	1.98391	1.02915	-0.00307343	0.908116	0.319297	1.70244	0.292704	0.22014	2.10218	0.811071	0.856862	2.69271	0.985448	0.907449	2.51158	0.327792	1.08447	1.30087	0.695185	0.472497	0.711816	1.39044	0.5556	3.2684	1.27957	2.20601	3.48557
238529_at	-	-0.808135	-0.890804	-1.07782	-1.2415	-0.285989	-0.8611	-1.62832	-1.48006	-0.167823	-0.509356	-0.667753	-0.331512	-1.30757	-0.854748	-0.619977	0.426114	-0.828786	-0.377795	-0.110035	-0.790835	-0.246619	-1.21261	-0.897606	-1.19318	-0.641817	-0.0709675	-1.19447	-0.0134939	-0.618568	-1.03556	-1.00862	-1.40612	-0.720691	2.20595	1.48526
202208_s_at	ARL4C	1.68016	0.305637	-0.245896	3.48031	-0.241324	1.64289	0.525286	-0.0460399	-0.282321	0.522644	-0.385122	2.10614	-0.169394	1.53396	1.45752	-0.0157511	1.45546	-0.0528853	-0.377986	-0.114225	0.114472	-0.115627	1.39523	0.294606	-0.344195	-0.361443	0.634707	-0.592248	0.711816	-0.69132	-0.430136	-0.146202	0.638953	2.20562	2.84457
207178_s_at	FRK	-2.7593	-3.3158	-3.31184	-2.96304	-3.21751	-3.46973	-2.79503	-3.39955	-3.14301	-3.18261	-2.96275	-3.1003	-3.14008	-3.47814	-2.70854	-3.27909	-3.37412	-3.26464	-2.99594	-3.04584	-3.15162	-3.42881	-2.85001	-3.26133	-3.28508	-3.25549	-3.15526	-2.64526	-3.07512	-3.06796	-3.03799	-2.00438	-3.14534	2.20544	-0.939904
1560485_at	HIVEP1	-0.198791	-0.659787	-1.00674	-0.42396	-0.0787018	-0.724075	-1.78579	-0.576655	-0.689652	-1.80849	-1.04995	-0.871526	-1.09394	-0.809471	-1.54332	-0.536894	-0.921032	-0.183393	-1.32675	-1.0727	-0.476161	-0.655216	-0.897606	-0.797313	-1.19839	-1.11266	-1.35548	-1.22476	-0.177519	-1.29437	-1.42249	-1.37946	-0.868081	2.20523	1.33715
216609_at	TXN	2.04378	1.99494	1.32697	1.90389	2.56356	1.97965	1.619	2.22177	1.62866	1.80908	1.73409	2.28383	1.89659	1.77531	2.11489	1.62125	2.18983	2.34057	2.1548	1.9726	1.82392	0.926075	-0.67773	1.51152	2.09801	1.32009	-0.514455	1.64275	1.86823	1.73251	1.59574	1.01585	1.95875	2.20473	4.16348
201718_s_at	EPB41L2	2.56052	3.67018	0.599828	-2.22999	0.485011	-2.30017	1.24714	0.271622	2.42226	1.76027	-2.0878	1.84269	1.44095	0.234437	2.36928	2.74322	1.89722	-2.54828	2.16381	2.12532	-2.69683	-2.6115	-0.104435	0.816194	1.53264	-0.241065	-1.69017	0.914992	3.08309	-2.21803	2.0387	2.61493	0.933376	2.20407	3.13745
1554512_a_at	CEP89	-2.11497	-2.74338	-2.692	-3.2161	-2.87746	-3.42759	-2.53972	-3.27479	-2.54631	-2.5231	-3.37398	-2.38174	-3.1077	-2.88195	-3.2175	-1.72373	-2.93924	-2.67418	-2.40295	-3.10216	-2.69683	-3.1021	-2.27639	-3.02653	-2.62462	-3.16966	-0.632548	-2.30539	-2.67601	-2.74013	-2.62237	-2.48179	-2.78803	2.20388	-0.584149
242752_at	-	-0.997575	-0.855903	-0.841131	-1.5928	-3.07833	-2.61082	-2.32396	-1.65726	-0.833681	-2.35228	-0.849556	-1.89136	-1.33678	-2.26327	-1.1662	0.550587	-1.62613	-2.54828	-1.45411	-1.2784	-0.921537	0.113656	-2.48412	-2.65539	-2.46845	-2.06277	-1.19447	-2.21509	-0.564769	-1.87032	-1.71655	-2.32976	-1.55036	2.20304	0.652683
243927_x_at	KIAA1429	0.673637	-0.542853	-0.245896	0.092435	-0.789775	0.0326202	-0.187056	-0.13656	0.619596	-0.0392352	-0.425225	1.75358	-0.493896	0.0274139	0.984031	-2.01542	-0.851817	0.655914	0.805369	-0.0547007	0.194271	0.274902	-2.16919	0.553659	0.278782	-1.59262	-3.32497	0.590527	0.20496	-2.48279	-0.634944	-0.488418	-0.00689201	2.20243	2.19554
203387_s_at	TBC1D4	0.356981	1.18281	1.88698	0.814958	0.433052	-0.484944	2.95993	0.475455	1.06249	-1.01932	2.19826	3.06458	2.6562	-0.995321	2.53828	2.13338	-1.25892	2.59085	-1.26787	2.85477	-1.62437	2.95636	-0.746565	1.01091	0.754588	1.13571	1.10641	2.41831	1.19502	-0.468979	2.97393	2.95835	1.10913	2.20224	3.31137
204736_s_at	CSPG4	-1.03291	-0.96335	-1.19359	-0.902037	-0.021173	0.223846	-0.955316	-0.847861	-1.31569	-0.291569	-1.31259	-1.32941	-1.22581	1.92681	-2.01293	-1.30752	-0.807026	-1.52291	-1.92288	-0.947007	-1.31169	-1.69785	-1.73825	-1.75517	-1.74396	-1.37457	0.0721843	-2.16635	-1.38803	-1.40022	-1.15931	-1.71745	-0.888046	2.20224	1.31419
208386_x_at	DMC1	-1.79356	-1.4871	-1.58192	-0.588982	-0.021173	-1.60131	0.12216	0.867178	-1.04909	-2.05421	-2.03644	-2.38174	-1.30757	-1.4088	-2.01293	-1.53985	-2.40616	-1.55533	-0.618817	-0.429597	0.501443	-1.6094	-0.607602	-2.69943	-0.215635	-1.9877	-0.632548	-0.469174	-0.633675	0.108477	0.210487	0.371469	-1.24426	2.20087	0.956605
226570_at	LOC100507375	-0.160928	-0.786488	-1.22998	-1.03654	-1.31146	-1.01154	-0.852719	-0.576655	0.328972	-0.812684	-0.690274	-0.0197025	-0.211751	-0.546845	0.226862	-0.298487	-0.78512	0.154372	-0.447898	-0.213595	-0.21638	0.0898497	-0.545034	-1.51721	-0.795366	-1.00603	-0.632548	-0.699746	-0.0773229	-1.13252	0.327842	-0.71031	-0.514123	2.20052	1.6864
214945_at	FAM153A /// FAM153B /// FAM153C /// LOC100507387 /// LOC100507427	-2.45843	-2.42537	-2.99459	-2.22999	-0.789775	-2.7897	-2.10653	-2.27611	-2.76466	-1.97291	-2.68683	-2.53987	-2.44304	-2.14434	-2.64682	-2.18486	-2.37038	-2.63469	-0.484779	-2.44362	-1.59081	-2.14736	-2.7681	-3.12659	-2.27298	-1.91233	-1.04173	-2.4532	-2.18692	-2.43504	-2.36305	-3.07873	-2.26936	2.20031	-0.0690517
211048_s_at	PDIA4	2.96825	3.11537	2.32595	4.06013	3.69582	3.68303	3.29141	4.69112	2.94625	4.01872	2.67228	1.91862	3.75065	3.49759	2.23059	2.91269	2.76104	4.11584	2.50473	2.67823	2.57789	2.86116	0.521534	3.2534	3.43309	1.8936	1.15231	4.28149	3.10436	2.50998	3.14896	2.56788	3.19192	2.19872	5.39063
218513_at	TMA16	1.12531	0.610558	-0.551444	0.0480123	0.946799	0.608006	0.802784	1.57113	1.77751	1.34065	1.08853	0.861795	1.37239	1.59566	-0.290956	2.52527	1.60776	1.53562	1.11175	1.89684	1.48043	1.66009	-1.43096	1.49783	0.557421	0.797981	-2.81281	1.50071	1.14852	0.414508	1.74495	1.05185	1.0792	2.1987	3.27789
229695_at	-	0.317403	-2.49187	-1.63068	-0.662459	1.28453	0.703786	-3.54182	-0.732876	-1.48565	-0.474262	-0.794056	-1.4538	-0.141465	1.19343	0.328265	-2.98715	-1.28631	-0.962091	1.60145	-3.5058	-0.356425	-3.00455	1.12511	-0.262238	-0.74891	0.0282139	-1.86958	-2.59521	0.895754	0.205591	-3.15816	-3.374	-0.836072	2.19742	1.36135
228321_s_at	NAA30	-2.22588	-2.74338	-3.31184	-2.96304	-3.35853	-2.96451	-2.66731	-3.27479	-3.19001	-3.14739	-2.68683	-2.34339	-2.82563	-2.92212	-2.13997	-2.5778	-2.76077	-2.92498	-2.99594	-3.22097	-2.85639	-2.67809	-2.85001	-3.09475	-2.50843	-2.60996	-2.04008	-2.78034	-2.81325	-3.06796	-3.15816	-3.25437	-2.86225	2.19657	-0.665685
214155_s_at	LARP4	1.41812	1.03653	0.622834	0.749164	1.00288	1.54368	1.91799	1.91176	0.404908	0.463322	0.745272	1.74615	1.84258	2.14701	1.6706	0.670998	0.534271	1.4701	0.143782	1.83554	0.205889	1.38638	-1.33315	0.666317	0.665097	0.491656	-2.04008	0.804045	0.952068	-0.0250698	2.2543	1.96638	1.19387	2.1949	3.38878
206654_s_at	POLR3G	-0.125544	-1.64143	-2.26138	-2.00815	-1.02828	-1.54689	-2.66731	-0.505087	-0.019371	-1.18608	-0.820819	0.235556	0.158972	-2.1104	-0.13126	-0.0157511	-1.01653	-0.581854	-0.987956	-0.773465	-1.45989	0.377598	-1.64005	-0.956511	-1.50374	-2.46928	0.0721843	-1.97651	-1.78205	-1.40022	0.497467	-1.82906	-0.951652	2.19472	1.24307
206245_s_at	IVNS1ABP	3.47579	4.00351	2.92686	3.01894	2.54134	2.93103	4.74679	3.72372	3.67424	3.39075	4.70388	4.73429	4.08111	2.56937	4.17136	5.0059	3.71492	3.16943	3.46186	4.90878	3.68242	4.13987	2.77297	4.05433	2.32204	3.76084	1.36738	4.712	3.75994	2.28511	4.36436	4.58589	3.74769	2.19409	5.94178
212843_at	NCAM1	-1.59193	-2.2979	-0.688656	-2.37789	2.93977	1.60587	-0.984182	2.03403	1.52016	2.20675	5.42473	0.235556	-1.88762	0.191183	3.15383	-2.01542	3.7292	-2.2996	2.62012	-1.59577	2.01673	-1.6094	3.84123	4.21996	1.02409	-0.115285	-1.19447	-1.97651	3.59646	-0.275294	-1.92722	-1.88687	0.496111	2.19282	2.68893
203139_at	DAPK1	-1.68693	3.70948	5.24665	-1.86163	2.16954	-0.93497	4.08556	-1.6147	1.99736	2.52051	5.04062	-1.2199	-1.45412	-1.0188	4.47394	0.670998	2.66791	-1.01413	2.69957	3.76757	-0.439297	3.7174	1.37355	3.30538	3.58909	5.41686	2.07764	4.1106	1.03913	1.46652	2.89898	2.99286	1.41223	2.19233	3.60456
223028_s_at	SNX9	0.773001	2.3362	-2.52833	1.11925	-2.33284	-0.8611	2.67922	1.70667	2.41492	2.6079	1.39749	2.2908	0.976982	0.156653	-2.45561	1.306	0.984216	1.29023	1.6148	1.99869	-2.09964	0.802667	0.160137	1.46025	0.984159	-0.209437	-0.100533	2.43733	-2.50274	2.17507	2.30086	2.54777	0.873757	2.19178	3.06553
238917_s_at	DENND5B	0.590968	-1.12347	-1.53491	0.157208	0.0158272	-0.724075	0.377115	0.705122	0.425879	-0.362313	-1.41977	-0.644796	0.319297	-1.0188	-0.475866	0.839488	-1.09227	0.225493	1.00336	-0.505448	-1.34254	-1.09452	-0.607602	-0.424174	0.0657304	-0.489543	-0.75763	-0.424112	0.957572	-0.60032	-1.92722	-0.659939	-0.212098	2.19148	1.97939
211022_s_at	ATRX	-1.59193	-1.59087	-1.7783	-2.14969	-1.58877	-1.99631	-1.98498	-2.37491	-2.23896	-1.97291	-1.65301	-2.11193	-2.22396	-2.45772	-1.98312	-1.72373	-1.75782	-1.80771	-1.74081	-1.62679	-2.33611	-1.44086	-1.53195	-2.20179	-1.64034	-2.28161	-2.3776	-2.40287	-1.65598	-2.39373	-2.53902	-2.06406	-1.91771	2.19063	0.272922
210458_s_at	TANK	-0.404131	-1.16154	-2.84735	-2.07456	-2.55749	-2.05346	-1.90198	-1.14221	-0.563371	-1.80849	-0.465258	-0.568113	-1.2776	-1.07057	-0.235551	-1.36682	-0.762831	-0.885162	-0.524713	0.11833	-0.491403	-1.25832	-2.67488	-1.08345	-1.11493	-1.00603	-2.81281	-1.2987	-0.177519	-1.58435	-0.897313	-1.17622	-1.17764	2.19057	1.01292
205646_s_at	PAX6	1.38786	2.32163	-1.04212	-0.455723	0.632348	-0.826377	-0.157367	-0.0460399	2.29963	-1.07154	-0.667753	-0.625332	-0.529711	-0.157475	-0.463057	-0.536894	-0.416257	0.490515	-0.862301	2.92368	-0.620265	-0.42557	1.2616	-0.495893	-0.326116	-0.0848406	3.39506	0.0216909	-0.862045	-0.717891	1.28517	-0.534032	0.109886	2.19024	2.30012
230271_at	ONECUT2	2.13204	1.60432	-0.716543	-0.74023	2.31823	-0.0504069	0.12216	-1.03786	0.176689	1.99596	-1.24344	-0.766067	-0.999336	1.74267	-1.62494	0.53322	-0.364396	-1.35608	0.179841	0.601628	-0.84892	-0.269108	2.88601	2.41604	0.746524	1.13571	2.31436	0.707177	0.920739	-0.739929	0.943201	-0.798299	0.125372	2.18731	2.31269
223879_s_at	OXR1	1.66425	0.560501	-1.40143	-1.72475	-1.18082	0.927672	-0.220894	-1.84069	0.897381	-0.0549193	1.0079	2.26137	0.397695	0.958799	2.44425	1.51332	1.9607	0.6019	2.51946	1.51229	0.715844	1.19339	-1.64005	1.09354	0.310121	-0.694863	-1.86958	1.49485	0.725701	-0.120376	1.40677	0.256392	0.640199	2.18633	2.82653
1561847_at	NUDT17	0.120331	-0.600178	-0.936906	-0.33231	-0.759535	-0.32444	0.135918	-1.14221	-0.151486	-0.309672	-0.114452	0.225553	0.471451	-0.216504	0.226862	0.417001	0.263262	-0.245453	1.07364	0.768425	0.042732	0.7486	-0.0106954	-0.058144	0.566886	-0.241065	-0.75763	0.54515	-0.0907365	0.00395283	-0.014927	-0.15919	-0.0715352	2.18604	2.1145
210691_s_at	CACYBP	3.50958	4.11776	0.804553	2.05988	2.35885	3.54903	3.53694	3.46908	5.24008	3.99515	3.61573	4.80873	4.47358	3.90747	3.80525	4.49884	4.23018	4.35512	4.4634	4.0993	4.21292	3.28123	0.819193	3.93255	3.61121	2.69479	0.695185	3.6803	4.0775	2.40642	4.89033	4.0804	3.74493	2.18596	5.93088
210134_x_at	SHOX2	0.622692	-0.30774	-0.356778	-0.488255	-0.502438	-0.484944	-0.0759793	-0.331791	-0.267052	0.624798	-0.364825	-0.139043	-0.101216	-0.0883364	0.246903	-0.170656	0.359636	-0.155643	-0.541412	-0.459821	-0.602407	-0.503309	0.0332832	-0.731716	-0.0260452	-0.808317	0.807046	-0.0134939	-1.08037	-0.468979	-0.134166	-0.0643915	-0.149095	2.18583	2.03674
226806_s_at	NFIA	-2.5184	1.5928	-3.0434	-0.519236	1.03985	-2.36597	3.03818	-1.57146	-0.464173	-2.13791	-1.99492	-2.84262	-2.55598	-2.53245	-1.65766	-2.1198	-2.65657	-0.155643	0.483557	2.01578	1.69104	-1.98125	-1.24176	-2.46968	-2.27298	-3.08102	-2.04008	2.42465	-1.85103	-1.99796	-0.409576	3.5979	-1.0483	2.18544	1.13713
216336_x_at	LOC100505584 /// MT1E	3.83258	1.11727	1.18884	2.25552	3.39015	4.60889	2.64078	3.30825	3.51101	4.616	0.755964	1.59603	2.61631	4.69289	2.5728	1.64806	3.02796	3.12694	4.52934	0.695496	2.38683	-0.762754	3.97163	5.82916	2.77844	1.1286	1.36738	2.38967	4.44873	2.19353	2.54686	3.58849	2.78655	2.18443	4.97098
216218_s_at	PLCL2	-0.427391	0.479929	-0.580649	-1.53026	-1.40164	-1.65467	0.0395584	-2.1279	1.06826	-0.655862	-0.794056	1.82664	-0.157278	-2.38605	1.61743	-2.64782	0.457313	-0.524273	0.143782	-1.59577	0.462996	-0.190719	-0.67773	-1.58405	-0.185482	-2.71986	-2.04008	-2.30539	1.02224	-2.30788	-2.91405	-0.744335	-0.542536	2.1832	1.64067
207425_s_at	40057	-0.320096	-0.752397	-1.35388	-0.699349	-1.0657	-1.01154	-1.21768	-0.604723	-0.464173	-0.91015	-0.182372	-0.111362	-0.426007	-0.604617	-0.814695	0.388189	-1.22783	-0.12291	-0.705222	-1.25497	-0.805473	-0.42557	0.118868	-0.866503	-1.0321	-0.85569	0.151263	-0.956784	-0.744737	-0.81648	-0.68009	-1.00178	-0.673075	2.18291	1.50983
1556037_s_at	HHIP	-3.04826	-2.74338	-2.63748	-3.02487	-2.11421	-2.48942	0.94609	-2.67331	-3.10419	-2.77966	-1.38397	-0.139043	-2.93208	-2.99731	1.86647	-3.05309	-3.04593	-2.67418	-2.99594	-2.83465	-3.00192	-2.6115	-1.84386	-2.7338	-2.81703	-2.09893	-1.69017	-2.78034	-2.43632	-2.70204	-2.91405	-1.69239	-2.19292	2.18183	-0.0110934
228115_at	FAM59A	-3.10551	-3.45977	-2.99459	-2.82593	-3.07833	-2.05346	-3.20794	-3.22967	-1.81847	-1.31181	-3.29701	-3.46663	-3.50103	-3.10887	-2.82307	-3.34124	-2.86713	-3.12057	-3.30269	-3.22097	-3.21829	-3.13147	-2.48412	-2.35208	-3.2492	-3.13877	-3.05086	-2.4532	-2.11751	-3.17733	-3.30192	-3.18243	-2.95673	2.18163	-0.775106
203672_x_at	TPMT	0.590968	0.92292	-0.404509	-0.588982	-0.00409653	0.187393	0.475587	-0.192474	0.939949	-0.453006	1.05277	1.23709	1.15298	1.02886	1.56037	1.9371	1.30789	1.74323	1.24164	1.70399	0.852273	1.57474	0.315248	0.615788	0.832162	0.905351	-0.400757	1.24931	0.593005	0.269699	1.48547	0.46229	0.771984	2.1815	2.95348
216100_s_at	TOR1AIP1	0.773001	-0.752397	-1.58192	-1.86163	-1.02828	-0.691985	-0.708223	-1.00312	1.89133	0.0579089	0.977108	0.990538	0.298923	0.519463	0.948498	0.832895	2.34964	0.714619	1.51065	0.756191	1.27377	0.994391	-2.48412	-0.608502	0.139534	0.00277462	-1.69017	-0.567735	1.87812	-0.869961	0.751052	-0.295025	0.24966	2.18136	2.43102
230708_at	PRICKLE1	-0.383627	0.174864	-2.09744	-0.944633	0.584494	0.819442	1.96111	-1.28553	-1.52345	0.721959	-0.962765	-0.852403	-0.426007	0.918768	-0.74178	-1.62697	0.098336	-1.26594	1.08	-0.223637	-1.59081	0.12297	-1.06271	2.64819	-1.31264	-1.76618	-1.52357	1.52498	-1.59422	-1.58435	2.16721	2.48294	-0.29876	2.18078	1.88202
230176_at	-	0.883175	1.10751	-0.0844917	0.853903	0.215533	1.14443	-1.09537	0.0513283	0.852569	1.01462	0.985428	-2.53987	-1.78291	1.22569	-1.98312	-2.43291	0.956902	0.663331	0.908665	1.10328	-0.21638	0.012784	-0.423272	1.12546	-1.28396	1.04328	-1.86958	0.0538027	-2.64007	0.773029	0.3182	0.276578	0.102385	2.18023	2.28261
229568_at	MOB3B	-1.45988	3.00408	-2.692	-2.75323	-2.44572	-1.05281	2.39579	-2.95922	0.758478	-2.05421	-0.018741	-2.73487	-1.9571	0.639232	-2.42679	-2.50669	-2.37038	-3.12057	-0.581109	1.88155	-0.871852	-2.51686	-2.38444	-1.03412	0.723922	1.19005	-2.04008	1.57567	0.0983081	-2.35119	2.0231	-3.15503	-1.12271	2.17961	1.0569
203302_at	DCK	4.18899	3.48449	3.21393	1.7936	2.50885	2.91584	2.92044	2.4364	3.38812	3.38652	2.92192	2.74626	3.73396	3.41835	3.68618	3.95357	3.86807	3.44037	2.94359	3.26794	3.90275	4.03393	-0.153473	2.68035	3.07007	3.29746	-0.897007	3.33874	4.05107	3.04158	3.12145	3.66223	3.21087	2.17946	5.39033
235216_at	ESCO1	-0.967084	-0.855903	0.178695	-0.622359	-1.84822	-1.01154	-1.09537	-1.48006	-1.59292	-1.80849	-0.849556	-1.1123	-1.02341	-2.30138	-0.972548	-0.812966	-1.37545	-1.35608	-1.70072	-0.292458	-0.965251	-0.396484	-0.104435	-1.72155	-1.43622	-1.5258	0.752456	-0.896928	-1.25316	-1.62519	-0.725155	-1.33434	-1.14501	2.17938	1.03437
1557984_s_at	RPAP3	0.331138	2.17077	-2.84735	-1.53026	-0.477029	-1.17066	1.60027	0.725519	0.788978	0.935705	0.928943	1.73248	0.610847	-0.56759	1.11066	2.17181	-0.0731103	1.50308	0.743219	1.71417	-0.739977	1.25082	0.0332832	-0.341046	0.475004	-0.224019	0.151263	1.12202	1.03345	-0.532561	2.39518	0.773467	0.52008	2.17905	2.69913
208382_s_at	DMC1	-1.79356	-1.75403	-2.03851	-1.72475	-1.44595	-1.99631	-1.34827	-1.25035	-0.833681	-1.51463	-2.1332	-2.80326	-1.61152	-2.03	-2.11115	-1.81375	-1.78841	-2.2996	-1.48687	-0.865535	-1.09205	-1.76087	-0.423272	-1.75517	-0.141981	-1.69941	-0.0118597	-0.808358	-0.94626	-0.977814	0.647569	-0.217843	-1.73217	2.17905	0.446878
203499_at	EPHA2	-0.518993	-1.24754	1.99605	-0.818284	-0.789775	-0.661478	-0.927929	-0.530908	-1.22231	-0.113752	-1.04995	0.0686254	-0.928323	-0.24644	-0.475866	-0.536894	-0.267155	-0.395029	-0.794171	-0.476277	-0.805473	-0.470645	0.351583	-1.08345	-0.795366	0.781188	-0.0118597	0.251897	-0.928465	-0.843797	-0.774179	-0.678944	-0.49682	2.17875	1.68193
207761_s_at	METTL7A	4.4175	4.22471	5.57821	1.5354	3.37928	4.1084	4.24459	2.57269	1.35159	1.29594	3.39039	3.77752	1.79809	3.82122	3.74503	2.14437	3.97911	1.48382	3.06719	4.07332	2.82182	3.31125	1.63654	1.00417	5.28617	5.76493	-0.400757	1.97569	2.79831	-2.08483	2.17018	4.41594	3.19942	2.17828	5.3777
202843_at	DNAJB9	-0.617988	1.39339	-2.15165	-0.455723	-2.39658	-1.54689	-0.220894	-0.654197	0.203059	-0.699337	1.0079	-0.0584483	-0.817987	0.794267	-0.892383	0.239837	0.683697	0.0291944	1.24749	1.94097	0.747163	-0.177752	-2.7681	0.406392	-1.00825	-1.9877	-2.68883	0.89803	0.793867	-1.29437	0.282054	-1.60687	-0.148613	2.1772	2.02859
201101_s_at	BCLAF1	3.19845	2.24931	1.40162	1.86616	1.66077	2.46375	2.20946	1.76042	3.30264	2.35112	2.79089	3.23513	2.77112	2.43335	3.32988	2.84325	2.36617	2.75193	2.54044	2.26323	2.41246	2.89848	0.238802	2.38051	1.89295	2.50771	1.56369	2.47769	3.49329	1.81775	3.0318	2.06625	2.48945	2.17607	4.66553
213638_at	PHACTR1	-0.0885608	1.55404	0.551505	0.562986	-1.79567	-0.0713146	1.619	1.03155	-1.31569	0.0829071	-0.44555	2.93792	0.064509	-0.23206	-0.722541	2.32765	0.764177	1.37521	2.3082	1.81277	-2.33611	0.204158	-0.254386	-2.62122	1.71337	-1.91233	-0.194874	3.99268	0.0983081	-1.99796	2.19927	-0.833316	0.616051	2.17588	2.79193
1554217_a_at	CCDC132	-0.839711	-0.689715	-2.52833	-2.14969	-1.73981	-2.42388	0.908592	-1.40174	-0.151486	-1.77197	-0.690274	0.349081	-1.54999	-1.91812	-0.430846	-0.3896	-1.89587	-1.26594	-1.38577	0.438867	-1.25528	-1.16103	-1.94851	-1.65176	-1.28396	-2.54156	-2.68883	-0.155663	-0.687119	-2.12848	0.327842	-0.763717	-1.07631	2.17577	1.09946
1554273_a_at	ERAP2	-0.643995	-1.87166	-2.94308	-2.82593	-2.50314	-2.96451	-2.40918	-2.77297	-1.19024	-3.1057	-1.41977	-0.209097	-1.24914	-2.88195	-0.0595679	-2.36051	-2.29301	-0.341625	-2.83805	-2.34887	-0.965251	-0.28391	-2.05769	-3.06013	-2.08226	-1.69941	-2.04008	-2.68984	-2.08258	-2.48279	-2.87744	-2.80577	-1.9616	2.17201	0.210408
212231_at	FBXO21	2.28946	-0.659787	1.61012	1.16976	1.92275	1.1239	1.91421	1.49094	1.26282	1.18108	2.23926	2.2863	1.65644	0.277684	2.23822	1.89693	-1.09227	1.44546	1.02835	1.60983	0.406135	1.41847	-0.746565	1.85188	2.29055	1.64603	0.374222	1.6948	1.71038	1.11373	1.19345	1.72096	1.34457	2.1713	3.51588
210792_x_at	SIVA1	4.54395	3.23491	2.78976	4.60363	4.22271	3.66631	3.42033	3.89483	3.63997	4.12478	3.08926	4.65175	4.38528	4.02898	5.46011	3.10538	3.73033	4.46129	3.42602	2.74188	3.43611	3.19507	1.51802	3.04641	3.86517	3.21256	0.807046	4.21272	4.2712	2.43481	3.83729	3.32325	3.86107	2.16905	6.03012
210732_s_at	LGALS8	0.456634	-0.407946	-1.07782	-1.0811	-1.79567	0.11106	2.54187	-2.72468	0.698232	-0.613055	1.28654	1.1926	-0.907372	0.455185	-0.0595679	-1.05621	0.984216	0.292955	3.04074	1.45574	-0.386212	0.770667	-1.15072	1.16085	-0.706866	0.374026	-1.69017	-3.25465	0.80007	-0.120376	2.0197	1.10897	0.139618	2.16815	2.30777
227266_s_at	FYB	-0.108215	2.6465	1.06746	2.23706	-0.502438	1.22367	0.567074	-0.374542	1.54237	1.56326	0.457783	1.51536	1.12451	1.22083	0.748209	-1.03276	1.33424	2.6577	2.37172	1.89394	3.57523	2.15651	0.48781	0.589172	0.794143	-0.292448	-0.75763	1.36446	1.72539	2.8046	1.99549	1.0088	1.10769	2.16583	3.27352
232035_at	HIST1H4A /// HIST1H4B /// HIST1H4C /// HIST1H4D /// HIST1H4E /// HIST1H4F /// HIST1H4H /// HIST1H4I /// HIST1H4J /// HIST1H4K /// HIST1H4L /// HIST2H4A /// HIST2H4B /// HIST4H4 /// LOC100507025	-1.89746	-0.066342	-1.58192	-1.29721	-2.17184	-1.08615	-0.733542	-1.70028	-2.02779	-2.26361	-0.741764	-0.463436	-1.51841	-1.91812	-1.95406	-2.08536	-1.43155	-2.34656	-2.40295	-0.292458	-0.72219	-1.76087	-1.24176	-1.1673	-1.43622	-2.06277	-1.35548	3.68822	-1.31054	-1.99796	-1.60335	-0.123566	-1.49904	2.16537	0.666326
238121_at	GK5	-0.217767	-0.35503	-1.27351	0.092435	-0.35482	-0.274921	-0.220894	0.544885	-0.151486	-0.325839	0.0416011	0.214094	0.416628	-1.60321	-0.26271	0.0216674	-1.20228	-0.0113552	-2.0378	0.177989	0.12524	-0.396484	-1.94851	0.174386	-0.619845	-1.08395	-2.20909	0.0357738	0.367671	-0.238881	0.692923	-0.905746	-0.339116	2.16422	1.82511
223751_x_at	TLR10	-1.73656	-1.99302	0.896301	-1.29721	-1.84822	-1.71064	-1.82091	-1.93016	-2.07028	-2.22134	-1.77468	-1.39082	-2.40822	-1.25865	-1.49138	-1.44813	-1.01653	-1.77219	-1.81	-2.14353	-2.0622	-1.55736	-1.06271	-1.9323	0.0414097	-0.738381	-0.897007	-1.69954	-1.62533	-1.13252	-1.75851	-2.1237	-1.61231	2.16394	0.551634
234299_s_at	NIN	1.29861	-0.998658	-0.0479717	0.0245856	-0.759535	-1.17066	-1.48425	-0.67803	0.836731	-0.0111367	1.5425	-0.807076	0.0524572	0.0274139	1.02416	-2.1198	0.86386	0.856832	0.836041	-2.34887	-0.00867452	0.919583	-2.05769	-0.711759	-0.27798	0.491656	-1.35548	-1.69954	1.0167	-0.0572558	-0.549032	-1.28479	-0.15314	2.16212	2.00898
238756_at	GAS2L3	1.03351	-0.569195	1.13776	-0.519236	1.98114	1.99062	1.89792	-3.14669	0.672074	2.36584	1.65437	-2.98995	-1.92023	2.27227	2.64227	2.04329	2.9132	-2.99951	3.03405	-3.18897	-3.18299	-3.4003	1.07737	2.22269	-2.81703	1.11586	-0.295098	0.578763	-3.04067	2.55356	-3.53996	1.19364	0.515226	2.16198	2.67721
226083_at	TMEM70	1.58978	0.465995	-0.268806	0.157208	0.101237	2.06329	0.652744	0.497161	0.619596	0.851048	0.209055	1.7256	0.643787	1.15946	1.52183	0.943192	0.497795	0.619787	0.415987	2.05699	0.313069	0.994391	-0.20351	0.689503	1.06393	0.386797	0.44333	1.61587	0.00820455	0.257326	1.70561	0.760727	0.826137	2.16116	2.98729
212758_s_at	ZEB1	-1.8418	0.437212	1.43061	0.69451	2.12212	-1.93713	-1.82091	0.611144	-0.200564	-0.530176	0.0120352	0.646716	0.246313	-1.20129	0.591844	-1.51054	-1.66225	0.480625	-1.6653	-1.80401	-0.84892	0.734147	0.160137	-0.373561	2.01339	1.08804	0.807046	-0.838614	0.553723	-0.0729482	-1.18756	0.594755	-0.345042	2.16084	1.8158
225166_at	ARHGAP18	-0.320096	1.22262	-0.747877	-1.2415	-0.885176	0.0702382	-0.36236	-1.17376	-0.521189	-1.34488	-0.385122	-1.30437	-1.85337	-0.459752	-1.26052	0.133889	-1.06594	-0.910368	-2.75846	0.0766651	-0.0887004	-0.296807	-1.94851	-1.27795	-1.33651	-0.956909	-1.19447	-1.05211	-0.781683	-0.153273	-0.151315	-0.0643915	-0.754567	2.15928	1.40471
201888_s_at	IL13RA1	-0.198791	-0.600178	-0.688656	-1.2415	-1.58877	1.00735	0.411498	-0.67803	1.24674	1.0704	-1.77468	-2.73487	0.147685	0.100437	-3.29669	-2.18486	-0.203401	-0.747418	-1.15137	0.307246	-0.547678	-2.84596	0.675788	-0.100065	-0.1697	-0.307848	-0.897007	-0.424112	-3.04067	-1.74536	-1.49386	-0.644467	-0.639893	2.15774	1.51785
241666_at	C3orf23	-0.125544	-0.752397	-2.26138	-1.0811	-1.63727	-1.71064	-0.418124	-1.794	1.20007	-1.69694	1.06682	-0.180225	-0.31453	-1.0188	0.0745242	0.845562	-0.582176	0.129205	-0.123174	0.271939	-0.439297	1.22417	-1.73825	-1.36743	-0.199987	-1.13971	-1.86958	-0.956784	0.793867	-0.924082	0.222719	-1.28479	-0.505409	2.15612	1.65072
234094_x_at	DNAJC21	-2.39747	-2.80105	-2.37273	-2.60577	-2.50314	-2.90354	-3.12736	-3.27479	-2.97678	-2.60614	-2.73172	-2.65912	-2.48423	-2.81275	-2.9708	-3.50185	-3.01265	-2.79884	-2.28026	-3.18897	-2.57654	-2.67809	-2.93601	-3.02653	-3.14659	-3.04933	-1.52357	-3.41346	-2.67601	-2.35119	-3.26379	-3.25437	-2.8005	2.15595	-0.644546
225060_at	LRP11	2.47696	-0.407946	-0.747877	0.532908	3.25826	2.11452	2.71981	-1.70028	0.750046	3.37096	-3.29701	3.22761	-1.07086	3.03258	2.48552	-2.98715	2.57624	2.22187	2.93849	-1.13983	0.800795	3.20735	-1.64005	1.99225	-2.81703	-2.68124	-1.19447	3.76	3.39379	2.76215	1.36055	2.15713	1.01774	2.15453	3.17227
209568_s_at	RGL1	0.381987	0.840587	1.91351	0.622612	0.0158272	0.362805	0.135918	0.0196362	0.732612	0.270388	0.275645	0.57411	0.668498	0.464843	0.246903	1.05536	1.07762	0.647351	0.201081	0.447136	0.584696	0.329378	0.0791266	0.106372	0.343379	0.317831	1.05984	0.360708	0.330124	0.515822	0.210487	0.0186843	0.547721	2.15439	2.70211
1554098_at	SPIN3	-1.21663	-1.53476	-2.7423	-2.96304	-1.1453	-2.67437	-1.18558	-2.1279	-1.81847	-2.09541	-2.5461	-1.78144	-1.81342	-2.92212	-1.19281	-2.36051	-2.62399	-2.42772	-1.04289	-0.0115309	-2.81652	-3.16284	-0.746565	-1.22131	-2.04221	-1.16687	-0.897007	-1.0193	-1.81357	-2.48279	-1.00862	-0.257401	-1.91131	2.15406	0.242748
220764_at	PPP4R2	-0.724726	-2.05052	-1.11927	-1.93329	-1.79567	-1.13073	-0.955316	-1.06851	0.384582	-1.73704	0.056634	-0.253801	-0.67792	-0.921977	0.706988	-0.697909	-0.78512	-1.52291	-0.559717	-2.08193	-1.37507	-0.296807	-2.27639	-0.278828	-1.08605	-1.25182	-1.52357	-1.45053	-0.192002	-2.30788	-0.50759	-0.849896	-0.943407	2.15405	1.21064
224970_at	NFIA	-1.10252	1.31406	-0.688656	0.312005	0.887519	-0.93497	2.8753	-0.552908	0.395109	-0.208971	-1.41977	-1.67796	-1.92023	-1.12053	-0.0848351	-1.51054	-1.55883	0.42048	1.00336	1.82228	0.786543	-1.6094	-0.545034	-0.911925	-0.957862	-1.06057	-1.19447	2.00994	-0.372814	-0.977814	0.0959667	3.73997	-0.18753	2.15126	1.96373
218435_at	DNAJC15	4.94285	-2.55297	-1.44814	3.78956	-1.48839	4.95868	3.72313	3.28793	-1.59292	4.72068	-1.73368	4.72516	-1.42168	4.31238	5.52372	-1.88103	4.29301	4.05664	4.74445	4.41053	2.6624	3.36134	1.806	3.86548	-1.28396	-2.02424	0.151263	3.14412	4.52177	2.08569	5.3079	4.79196	2.2685	2.15113	4.41963
226830_x_at	-	-2.11497	-0.151016	-2.26138	-2.22999	-2.92848	-2.73344	-1.18558	-3.00619	-1.98592	-2.13791	-1.41977	-1.78144	-2.14169	-1.31856	-1.49138	-0.313	-2.478	-1.48561	-0.885526	-1.03002	-1.2279	-1.21261	-2.38444	-2.65539	-1.56977	-3.01994	-3.15526	-2.07121	-0.968173	-2.39373	-1.31848	-2.59847	-1.75399	2.15112	0.39713
201328_at	ETS2	4.00364	3.12352	2.12518	2.46047	3.01145	1.72768	3.92759	0.599709	1.63797	1.99889	3.73132	2.51561	2.80211	2.87588	1.97965	3.49438	1.39972	2.11042	2.00949	2.40678	1.38045	4.9647	1.14903	2.41604	4.32041	3.58466	0.859656	2.03077	3.80192	-0.169853	3.79864	4.70149	2.49707	2.15029	4.64737
[truncated: 53,405 more rows]
