# Supplementary material for: Transcriptional Landscape of CUT-Class Homeobox Genes in Blastic Plasmacytoid Dendritic Cell Neoplasm
Source: Int J Mol Sci. 2024 Feb 27;25(5):2764. doi: 10.3390/ijms25052764 (PMC10932245; doi:10.3390/ijms25052764)
Supplement: Supplementary file 1 [file ijms-25-02764-s001.zip › TableS3_ONECUT2 in BPDCN patients.xlsx]

## Sheet: Tabelle1
ID	Gene.symbol	logFC	P.Value
233446_at	ONECUT2	2.897	0.0003962
239911_at	ONECUT2	2.865	0.0013492
209982_s_at	NRXN2	2.355	0.0001283
226517_at	BCAT1	2.352	0.0029644
1552691_at	ARL11	1.999	3.4e-05
230271_at	ONECUT2	1.992	0.0002528
200878_at	EPAS1	1.835	0.0018971
221397_at	TAS2R10	1.65	0.0040887
244037_at	LOC100507520	1.544	0.0028878
220558_x_at	TSPAN32	1.541	1.54e-05
232535_at	RSBN1L	1.5	0.0029128
227376_at	GLI3	1.481	0.0001041
215111_s_at	TSC22D1	1.481	0.0007348
222478_at	VPS36	1.426	0.0018413
1559049_a_at		1.376	0.0025959
230083_at	USP53	1.371	0.0024582
1562587_at	CLNK	1.362	3.62e-05
243366_s_at	ITGA4	1.344	0.0011651
241196_at		1.336	0.001992
227259_at	CD47	1.307	0.0025116
229645_at	FAM69C	1.303	0.0042455
233467_s_at	TSPAN32	1.261	0.0004987
212946_at	VWA8	1.236	0.0020277
225321_s_at	MIR6840	1.222	0.0003918
219218_at	BAHCC1	1.213	0.002775
212604_at	MRPS31	1.172	0.0033787
220954_s_at	MIR6840	1.131	0.0029797
236837_x_at	MIPEPP3	1.121	0.0051459
242462_at	LINC00665	1.095	0.0005883
206674_at	FLT3	1.093	0.0020106
1558397_at	PECAM1	1.076	0.0047244
232323_s_at	TTC17	1.058	0.0030067
231829_at	MAVS	1.053	0.0042598
1568838_at	WASIR2	1.044	0.000736
238649_at	PITPNC1	1.044	0.0020653
1568997_at	POLR1E	1.029	0.0034204
235604_x_at	ZNF493	1.026	0.0030895
212603_at	MRPS31	1.004	0.0047974
209983_s_at	NRXN2	0.991	0.00017
243924_at	LINC00665	0.988	0.0012643
201960_s_at	MYCBP2	0.98	0.0020721
238684_at	SETDB2	0.978	0.0023223
203374_s_at	TPP2	0.978	0.0024939
230113_at	MBNL3	0.978	0.002695
217753_s_at	RPS26	0.944	0.0029023
204305_at	MIPEP	0.942	0.0040009
230619_at	ARNT	0.934	0.0037062
244763_at	MTRF1	0.915	0.0014892
227134_at	SYTL1	0.898	0.0039026
1570422_at	SNTG2	0.882	0.0017125
238192_at	ZNF268	0.875	0.0019933
212414_s_at	GLYR1, SEPT6	0.874	0.0005649
1555363_s_at	LINC00663	0.861	0.0029275
214298_x_at	SEPT6	0.86	0.0046061
229078_s_at	GPALPP1	0.858	0.0016612
212413_at	SEPT6	0.855	0.0001438
218352_at	RCBTB1	0.852	0.0006859
1559048_at		0.843	0.0030722
218632_at	HECTD3	0.825	0.0017027
237745_at	TSC22D1-AS1	0.815	0.0049777
207056_s_at	SLC4A8	0.809	0.0035697
208443_x_at	SHOX2	0.797	0.0050579
208657_s_at	SEPT9	0.778	0.0049695
1561906_at		0.765	0.0030043
226597_at	REEP6	0.762	0.0007944
218914_at	RRNAD1	0.756	0.003837
233174_at	LOC100287015	0.753	0.0020471
221031_s_at	APOLD1	0.75	0.0042549
225034_at	ST3GAL1	0.743	0.0036642
218767_at	REXO4	0.742	0.0006768
225203_at	PPP1R16A	0.728	0.0044648
232248_at	LOC100652768	0.726	0.0041061
218217_at	SCPEP1	0.723	0.0010857
219940_s_at	PCID2	0.718	0.0037852
238067_at	TBC1D8B	0.713	0.00091
202349_at	TOR1A	0.701	0.0049341
221696_s_at	STYK1	0.692	0.0040923
1555904_at	FRY	0.686	0.0035409
204600_at	EPHB3	0.666	0.0021272
208880_s_at	PRPF6	0.663	0.0040693
229414_at	PITPNC1	0.655	0.0008403
224698_at	ESYT2	0.654	0.0033794
204394_at	SLC43A1	0.652	0.0042941
222115_x_at	GLYR1	0.634	0.0018015
232022_at	TFB1M	0.631	0.004626
236560_at	DIS3	0.624	0.0016428
222109_at	GNL3L	0.623	0.0042294
244092_at	ZRANB3	0.623	0.0043796
201374_x_at	PPP2CB	0.59	0.0032203
232775_at		0.578	0.0017243
1552693_at	ARL11	0.575	0.0011143
242141_at	HDAC2	0.561	0.0026997
1438_at	EPHB3	0.545	0.0029153
208278_s_at		0.541	0.0008798
221939_at	YIPF2	0.54	0.0022315
227378_x_at	METTL26	0.539	0.0019681
240176_at		0.504	0.0050237
238282_at		0.497	0.0029984
1559724_at		0.481	0.0029652
234292_s_at	ZKSCAN7	0.471	0.0026741
1555923_a_at	CASC10	0.459	0.0032523
231092_s_at	ZNRF1	0.454	0.0050288
1565603_at	PWP2	0.447	0.0049335
1555676_s_at	GSX1	0.444	0.0050569
1562440_at	MAP3K13	0.439	0.0033811
1561249_a_at	DNM1P35	0.43	0.0040258
233447_at	PSMG4	0.414	0.0019495
237976_at		0.408	0.0048439
236483_at		0.38	0.0039208
236888_at	CAPZA3	0.32	0.0034028
205545_x_at	DNAJC8	-0.408	0.0027991
234277_at		-0.428	0.0041352
201991_s_at	KIF5B	-0.469	0.0023679
1557759_at	ATP5SL	-0.538	0.0035062
200853_at	H2AFZ	-0.549	0.0022828
205494_at	ZNF821	-0.57	0.0043242
221738_at	RALGAPB	-0.581	0.0042785
217508_s_at	C18orf25	-0.63	0.0027227
202141_s_at	COPS8	-0.63	0.0037471
231366_at	FDPSP2	-0.635	0.0020487
218582_at	MARCH5	-0.639	0.0040894
223370_at	PLEKHA3	-0.653	0.0045776
222406_s_at	PNRC2	-0.653	0.0050309
222269_at	APOOL	-0.669	0.0028425
225561_at	SELT	-0.685	0.0042069
225901_at	PTPMT1	-0.688	0.0023171
200701_at	NPC2	-0.716	0.0020975
217506_at		-0.722	0.0017581
210024_s_at	UBE2E3	-0.732	0.0010381
225904_at	CCSAP	-0.733	0.0036825
200828_s_at	ZNF207	-0.734	0.0041337
1555762_s_at	RBM15	-0.736	0.0013982
204527_at	MYO5A	-0.738	0.0014348
219774_at	CCDC93	-0.739	0.0030858
216020_at	IFIH1	-0.752	0.0044649
218895_at	GPATCH3	-0.762	0.0005218
200669_s_at	UBE2D3	-0.766	0.0027207
205120_s_at	SGCB	-0.767	0.0033199
222966_at	TLK1	-0.783	0.0003528
228505_s_at	TMEM170A	-0.786	0.0044714
201543_s_at	SAR1A	-0.791	0.0023809
215694_at	SPATA5L1	-0.791	0.0038655
242428_at		-0.795	0.0039421
217607_x_at	EIF4G2	-0.799	0.0046046
212497_at	MAPK1IP1L	-0.801	0.0026016
210188_at	GABPA	-0.804	0.0037612
1560354_at		-0.806	0.0048916
1555448_at	AP5M1	-0.817	0.0019151
1552472_a_at	ACAP2	-0.818	0.0011392
222563_s_at	TNKS2	-0.824	0.0042088
235579_at	SCAF11	-0.834	0.0009192
200898_s_at	MGEA5	-0.836	0.0021173
210588_x_at	HNRNPH3	-0.847	0.0018833
207127_s_at	HNRNPH3	-0.848	0.0013616
242062_at	SAMD8	-0.848	0.0027236
204833_at	ATG12	-0.855	0.0018455
1555105_a_at	MIER1	-0.86	0.0020888
221613_s_at	ZFAND6	-0.867	0.0048191
200641_s_at	YWHAZ	-0.88	0.0040744
241832_at	FAM98A	-0.883	0.0043549
227014_at	ASPHD2	-0.89	0.0020892
214499_s_at	BCLAF1	-0.895	0.0047068
222235_s_at	CSGALNACT2	-0.915	0.0027653
201898_s_at	UBE2A	-0.928	0.0016192
229194_at	PCGF5	-0.937	0.0050175
210110_x_at	HNRNPH3	-0.947	0.0018822
215351_at	RTCA	-0.947	0.0033108
224831_at	CPEB4	-0.948	0.0023237
201881_s_at	ARIH1	-0.949	0.0033185
219382_at	SERTAD3	-0.952	0.000879
225208_s_at	FAM103A1	-0.952	0.0021607
212381_at	USP24	-0.966	0.0036669
202081_at	IER2	-0.978	0.0012671
241956_at		-0.979	0.0022597
232826_at		-0.99	0.0030784
241619_at	CALM3	-1.007	0.0016716
218023_s_at	FAM53C	-1.036	0.004157
232013_at	ERCC6L2	-1.043	0.00259
238355_at		-1.048	0.0033357
1557300_s_at		-1.049	0.0020178
223596_at	SLC12A6	-1.06	0.0026748
203966_s_at	PPM1A	-1.061	0.0035212
203869_at	USP46	-1.062	0.0042112
214007_s_at	TWF1	-1.062	0.004256
240757_at	CLASP1	-1.074	0.0009368
214942_at	RBM34	-1.082	0.0046851
225659_at	SPOPL	-1.085	0.0038664
227073_at	MAP3K2	-1.087	0.0035686
206875_s_at	SLK	-1.09	0.0033742
200796_s_at	MCL1	-1.091	0.0007407
222435_s_at	UBE2J1	-1.094	0.0025103
203414_at	MMD	-1.099	0.0021266
203015_s_at	SSX2IP	-1.1	0.0014402
219810_at	VCPIP1	-1.119	0.0015054
242433_at	ZBTB11	-1.125	0.0023482
223394_at	SERTAD1	-1.133	0.0022943
210635_s_at	KLHL20	-1.135	0.0029535
213638_at	PHACTR1	-1.143	0.0020457
221826_at	ANGEL2	-1.147	0.0004495
205715_at	BST1	-1.157	0.0011682
237632_at		-1.157	0.0044546
203320_at	SH2B3	-1.159	0.0010546
208924_at	RNF11	-1.162	0.0021048
215263_at	ZXDB, ZXDA	-1.163	0.0002674
217911_s_at	BAG3	-1.168	0.0039438
237107_at	PRKRA	-1.176	0.0028198
226524_at	C3orf38	-1.177	0.0015548
244025_at	ITPRIP	-1.192	0.0017968
235536_at	SNORD89	-1.202	0.0004036
1555996_s_at	MIR1248	-1.211	0.0017353
226225_at	MCC	-1.218	0.0042088
242440_at		-1.223	0.0036241
203377_s_at	CDC40	-1.234	0.004721
1553698_a_at	CCSAP	-1.252	0.0005626
239487_at		-1.271	0.0007946
243356_at		-1.272	0.0009765
1560290_at		-1.286	0.0003617
224164_at	TPM3	-1.287	0.0029541
231165_at		-1.29	0.004243
213805_at	ABHD5	-1.31	0.0028525
1560869_a_at		-1.317	0.0046674
228468_at	MASTL	-1.338	0.0043429
201920_at	SLC20A1	-1.342	0.00481
1557637_at		-1.43	0.0029458
239511_s_at	SRSF4	-1.432	0.0010756
241865_at		-1.434	0.0023544
238407_at		-1.46	0.0016907
1555827_at	CCNL1	-1.47	0.0008575
216006_at		-1.475	0.0007079
1554015_a_at	CHD2	-1.528	0.0049973
230494_at	SLC20A1	-1.568	0.0021411
239404_at		-1.576	0.0044227
244137_at	AREL1	-1.581	0.00465
242427_at	WAC	-1.601	0.0024104
239555_at		-1.618	0.0011598
209750_at	NR1D2	-1.631	0.0005975
219694_at	FAM105A	-1.707	0.0025603
243296_at	NAMPT	-1.737	0.0035289
240570_at	PATJ	-1.754	0.0050563
244425_at		-1.761	0.0008634
201631_s_at	IER3	-1.925	0.0021207
243819_at		-2.009	0.0040539
204141_at	TUBB2A	-2.117	0.0039591
240868_at	LOC100129406	-2.294	0.0005061
201694_s_at	EGR1	-2.411	0.0017243
228293_at	DEPDC7	-2.571	0.0046671
237571_at		-2.672	0.0036697
202283_at	SERPINF1	-3.216	0.0002536
209728_at	HLA-DRB4	-4.127	0.002711
227404_s_at	EGR1	-4.144	0.0015178
